# Supplementary material for: A dynamic N6-methyladenosine methylome regulates intrinsic and acquired resistance to tyrosine kinase inhibitors
Source: Cell Res. 2018 Oct 8;28(11):1062–76. doi: 10.1038/s41422-018-0097-4 (PMC6218444; doi:10.1038/s41422-018-0097-4)
Supplement: Supplementary file 10 — Supplementary information, Table S1 [file 41422_2018_97_MOESM10_ESM.xls]

## Sheet: Table S1A
Table S1. Differentially expressed genes, m6A peaks and the associated pathways
Table S1A Genes Upregulated in K562 NilotinibR Cells
PROBE_ID	SYMBOL	Parental	NilotinibR	1.5 up
ILMN_3285762	LOC100131164	155.05	4439.01	28.6295
ILMN_1652431	CA1	346.205	6539.24	18.8884
ILMN_1772809	SLC4A1	140.418	2302.69	16.3988
ILMN_1814397	EPB42	128.609	2011.86	15.6433
ILMN_1683093	GYPB	869.038	9824.27	11.3048
ILMN_1726153	MGC4677	279.084	2867.82	10.2758
ILMN_1695187	GYPE	1518.69	12474.5	8.21404
ILMN_1728742	C5orf4	236.538	1929.16	8.15579
ILMN_1696512	AHSP	998.635	7812.52	7.8232
ILMN_1806733	COL18A1	302.523	2299.26	7.60029
ILMN_1911047		351.404	2462.43	7.00739
ILMN_1738468	KEL	400.059	2798.48	6.99517
ILMN_1746194	DUSP21	141.416	919.524	6.50227
ILMN_1718621	TSPAN32	208.007	1299.87	6.24915
ILMN_1710280	TUBB1	418.054	2575.2	6.15997
ILMN_1701413	PIGQ	353.104	2099.13	5.9448
ILMN_1708323	ALAS2	154.911	919.467	5.93544
ILMN_1810942	CYP3A5	117.505	695.754	5.92103
ILMN_1815908	GYPE	581.613	3326.21	5.71894
ILMN_1799708	GYPA	374.194	2019.83	5.39782
ILMN_1715969	SLC25A37	1539.67	8166.81	5.30425
ILMN_1673798	PPOX	653.363	3429.71	5.24931
ILMN_2266962	GYPE	508.461	2648.15	5.20816
ILMN_1812163	GYPE	313.931	1612.97	5.13797
ILMN_3251587	LOC100008589	1236.26	6235.8	5.0441
ILMN_1694810	PANX2	352.967	1779.15	5.04056
ILMN_2315979	LBH	302.815	1506.72	4.97571
ILMN_2074860	RN7SK	488.242	2416.59	4.94958
ILMN_2367126	ALAS2	3562.54	17523.2	4.91874
ILMN_3243644	LOC100132564	569.158	2721.57	4.78174
ILMN_1806710	ESPN	127.274	595.443	4.67842
ILMN_2310296	C21orf58	317.703	1484.3	4.67196
ILMN_2201580	GSTM2	361.157	1682.57	4.65882
ILMN_1651373	RHD	473.831	2149.68	4.5368
ILMN_1768425	TF	140.498	631.92	4.49772
ILMN_1715013	ERMAP	333.371	1460.24	4.38022
ILMN_1787567	TSC22D1	342.468	1495.2	4.36595
ILMN_1694476	HMBS	1275.08	5494.27	4.30896
ILMN_1779071	FEZ1	386.128	1661.7	4.30348
ILMN_1716062	MYL4	345.127	1453.12	4.21039
ILMN_1762764	SH3BGRL2	293.345	1230.86	4.19596
ILMN_1803197	RAB3IP	500.064	2091.58	4.18263
ILMN_1739423	RN7SK	153.768	631.698	4.10812
ILMN_2408663	RHCE	605.246	2450.38	4.04856
ILMN_1789405	C22orf25	608.752	2446.06	4.01815
ILMN_1705390	KLHL22	397.834	1591.11	3.99944
ILMN_1750181	TESC	489.494	1955.51	3.99496
ILMN_1807919	TNS1	188.058	728.116	3.87176
ILMN_2058795	PGCP	250.364	966.727	3.86129
ILMN_1663092	CITED2	362.682	1393.76	3.84291
ILMN_1815148	MAN2A2	220.891	845.956	3.82975
ILMN_1802808	LOC654103	1238	4721.7	3.81398
ILMN_1777031	PKLR	633.911	2414.41	3.80876
ILMN_1680996	ALOX5	218.329	825.986	3.78322
ILMN_1655702	ABHD5	397.854	1504.02	3.78034
ILMN_1770085	BTG2	276.726	1045.82	3.77927
ILMN_1747577	ALAD	172.874	652.569	3.77484
ILMN_1692177	TSC22D1	206.111	766.771	3.72018
ILMN_1808404	RHBDF1	401.551	1466.6	3.65233
ILMN_1774091	FECH	505.126	1841.12	3.64486
ILMN_1749834	LOC388588	1997.53	7210.66	3.6098
ILMN_3234762	RN5S9	560.462	2003.05	3.57392
ILMN_3243142	KAT2B	554.444	1979.24	3.56977
ILMN_1800642	RELN	706.435	2498.83	3.53724
ILMN_2390974	DNAJB2	199.146	702.018	3.52515
ILMN_1737308	GLRX	250.169	881.557	3.52385
ILMN_1707434	LOC653778	503.212	1769.68	3.51677
ILMN_1742548	GFI1B	244.66	854.779	3.49375
ILMN_2381899	OPTN	142.836	498.853	3.49248
ILMN_1764571	ARHGAP23	121.088	421.469	3.48069
ILMN_1665730	ABCB10	877.938	3025.17	3.44577
ILMN_1708016	C20orf108	503.894	1730.95	3.43515
ILMN_1733581	C16orf35	178.125	608.139	3.41411
ILMN_2068747	OAT	1197.35	4083.33	3.4103
ILMN_1776515	MPPE1	312.14	1063.58	3.40737
ILMN_2380163	PTPRF	245.741	833.759	3.39284
ILMN_1717935	SPTA1	943.639	3197.41	3.38838
ILMN_1680094	HEMGN	882.682	2988.38	3.38556
ILMN_1652631	GLIPR2	256.334	865.375	3.37597
ILMN_1756541	MXD4	402.945	1359.52	3.37397
ILMN_2413537	HEMGN	1335.49	4505.76	3.37385
ILMN_1654441	OAT	839.149	2816.83	3.35677
ILMN_3232519	LOC100129129	227.183	759.411	3.34273
ILMN_1782429	TMEM56	190.324	634.691	3.33479
ILMN_1726114	SLC45A3	164.732	540.745	3.28257
ILMN_1696360	CTSB	262.632	846.486	3.22308
ILMN_2359742	CTSB	814.767	2624.65	3.22135
ILMN_1791147	YPEL3	157.377	502.916	3.1956
ILMN_2168347	EPOR	203.094	643.991	3.1709
ILMN_1813561	SCIN	149.034	472.368	3.16954
ILMN_1770616	C12orf56	138.111	436.538	3.16077
ILMN_1759117	XK	401.401	1267.23	3.15702
ILMN_1695246	KLHDC8B	507.724	1602.63	3.1565
ILMN_2215824	ANKRD20A1	674.794	2104.2	3.11828
ILMN_1748450	TAL1	223.083	691.618	3.10027
ILMN_1793990	ID2	347.907	1078.27	3.0993
ILMN_2380561	PKLR	268.169	829.422	3.09291
ILMN_2339835	PTGS1	208.187	641.221	3.08003
ILMN_1692517	LOC653381	2459.73	7552.89	3.07062
ILMN_3242315	SNORD3D	465.748	1429.56	3.06938
ILMN_1681296	ICAM4	429.478	1317.44	3.06754
ILMN_1669114	WNK4	327.945	1005.35	3.0656
ILMN_3307158	ATG4A	264.205	805.956	3.05049
ILMN_1701386	STRADB	355.005	1062.21	2.9921
ILMN_1742382	RIMS3	154.897	459.572	2.96696
ILMN_1712305	CYBRD1	206.09	608.722	2.95367
ILMN_1786789	FAM102B	240.613	706.594	2.93665
ILMN_1767470	SCPEP1	218.773	639.11	2.92134
ILMN_1726306	HMBS	3630.15	10570.6	2.91189
ILMN_1711069	YPEL5	373.008	1085.08	2.90899
ILMN_1752299	RAB6B	212.873	616.601	2.89657
ILMN_1695316	SLC39A8	248.206	717.479	2.89066
ILMN_1713031	PGCP	157.815	455.399	2.88565
ILMN_1769520	UBE2L6	648.185	1846.73	2.84908
ILMN_1807136	LOC729559	815.777	2312.26	2.83442
ILMN_2086095	ID2	293.566	826.625	2.8158
ILMN_2087692	CYBRD1	239.529	673.572	2.81207
ILMN_2393067	ICAM4	261.334	727.572	2.78407
ILMN_1736911	TMOD1	1459.66	4060.91	2.78209
ILMN_1701613	RARRES3	153.806	427.544	2.77976
ILMN_1745034	SLC11A2	602.444	1673.45	2.77777
ILMN_2313782	ATG4A	262.106	727.693	2.77633
ILMN_1713266	FAM46C	545.069	1512.28	2.77447
ILMN_1812031	PALM	318.866	882.261	2.76687
ILMN_1797384	UROS	1054.29	2911.93	2.762
ILMN_3235652	CR1L	166.694	458.661	2.75152
ILMN_1669703	TNK2	329.764	907.05	2.7506
ILMN_1699631	GATS	138.113	379.685	2.74908
ILMN_1684255	MYL4	2410.11	6622.33	2.74773
ILMN_1658494	C13orf15	334.893	915.731	2.7344
ILMN_3241034	SNORD3C	279.103	762.871	2.7333
ILMN_2229922	C12orf35	323.609	877.005	2.71008
ILMN_1702247	CCNDBP1	1838.55	4971.32	2.70394
ILMN_1782070	NPL	242.084	651.078	2.68948
ILMN_1697409	TNFRSF14	185.472	498.675	2.68868
ILMN_1735155	GLB1	868.018	2318.86	2.67145
ILMN_1769433	IQGAP2	242.769	647.213	2.66596
ILMN_1753005	RELN	243.665	647.183	2.65604
ILMN_2091310	TMEM16A	105.248	277.931	2.64072
ILMN_1730504	AGPAT4	172.752	450.833	2.60971
ILMN_1672605	C7orf41	468.588	1219.25	2.60196
ILMN_1904578		227.748	591.147	2.59562
ILMN_1706140	PAGE2B	301.688	782.669	2.5943
ILMN_3308138	RNU4-2	181.957	471.676	2.59224
ILMN_1741632	RAB3IL1	701.038	1807.78	2.57872
ILMN_1726289	C12orf35	220.324	565.189	2.56527
ILMN_1743911	SLC25A39	3683.12	9424.24	2.55876
ILMN_2193980	ABCB6	422.206	1078.08	2.55346
ILMN_1684594	USP24	471.441	1201.66	2.54892
ILMN_2352921	BPGM	233.519	592.479	2.53717
ILMN_1684694	ANK1	255.469	646.432	2.53037
ILMN_1690921	STAT2	840.522	2125.18	2.52841
ILMN_2118229	NAPEPLD	127.265	320.373	2.51737
ILMN_1729234	TPP1	553.236	1388.66	2.51007
ILMN_1778543	LOC653874	536.543	1345.29	2.50734
ILMN_3228585	LOC728661	891.401	2230.85	2.50264
ILMN_1707304	KLF1	364.409	910.512	2.4986
ILMN_1752199	LHPP	215.212	537.232	2.4963
ILMN_1743078	LOC643031	1146.06	2856.86	2.49276
ILMN_2050911	SLC22A4	185.538	462.296	2.49165
ILMN_2285375	SORD	161.398	402.056	2.49109
ILMN_1745599	LOC643977	162.208	403.957	2.49037
ILMN_2149494	NPL	194.592	484.027	2.48739
ILMN_2048607	ANKRD9	853.367	2116.07	2.47968
ILMN_3256801	C1orf203	146.37	362.227	2.47474
ILMN_1780698	ZFYVE19	264.028	651.791	2.46864
ILMN_1651705	CAT	844.309	2083.55	2.46775
ILMN_1658835	CAV2	694.473	1712.46	2.46584
ILMN_2334693	NARF	2316.4	5705.99	2.4633
ILMN_1713731	ALOX12	152.389	375.069	2.46126
ILMN_2365569	ICA1	385.924	948.644	2.45811
ILMN_3246273	RNU1-3	287.741	706.518	2.4554
ILMN_1808769	C1orf97	532.215	1305.13	2.45227
ILMN_1681703	FOXO3	753.891	1847.43	2.45052
ILMN_1714765	LOC389599	200.256	490.603	2.44988
ILMN_1751956	MGST3	1649.46	4030.51	2.44354
ILMN_1793572	C21orf81	210.579	512.774	2.43506
ILMN_1800078	LMO2	850.444	2070.83	2.435
ILMN_1756849	HIST1H2AE	266.785	648.635	2.43131
ILMN_1811574	MAPK8IP3	274.748	663.329	2.41431
ILMN_1729237	CYB5R1	462.841	1117.29	2.41398
ILMN_1741204	KLHDC2	557.636	1343.12	2.40859
ILMN_1681542	HIST1H4E	248.647	597.669	2.40369
ILMN_1671686	EPB49	182.174	437.41	2.40106
ILMN_1702835	SH3BGRL	542.21	1300.36	2.39826
ILMN_2400759	CPVL	475.367	1136.56	2.3909
ILMN_1664978	TJP2	322.324	769.828	2.38837
ILMN_1682928	CPVL	322.398	768.68	2.38426
ILMN_1680652	SELENBP1	216.889	515.618	2.37734
ILMN_2391861	GSTM1	733.463	1742.88	2.37624
ILMN_1734830	MTHFR	541.391	1284.42	2.37245
ILMN_2190414	ZNF83	271.812	643.966	2.36915
ILMN_1714445	SLC6A9	180.566	426.576	2.36244
ILMN_3300663	LOC728661	1838.38	4339.37	2.36042
ILMN_1699357	SLC22A5	224.836	529.4	2.35461
ILMN_1699275	FLJ14712	802.627	1889.46	2.35409
ILMN_1701643	GDPD5	191.456	449.723	2.34897
ILMN_1753342	SAT1	1350.02	3170.26	2.3483
ILMN_1770454	AGRN	366.235	859.266	2.34622
ILMN_1750400	C19orf66	173.973	407.724	2.3436
ILMN_2149815	CYP2F1	416.378	974.283	2.3399
ILMN_2410038	FAM111A	346.565	809.538	2.33589
ILMN_2100437	HBB	167.599	389.645	2.32486
ILMN_3239574	SNORD3A	446.504	1036.82	2.32208
ILMN_1779648	HIST3H2A	911.893	2114.07	2.31833
ILMN_1853824	MGAT3	398.515	923.667	2.31777
ILMN_3236653	RNU1-5	358.733	831.387	2.31756
ILMN_1815024	PRDX5	1369.09	3168.88	2.31459
ILMN_1726222	FLOT2	3013.55	6964.48	2.31105
ILMN_1651496	HIST1H2BD	1857.17	4291.2	2.31061
ILMN_1840316		199.676	461.156	2.30952
ILMN_1705750	TGM2	629.911	1454.68	2.30934
ILMN_2397721	GLB1	1442.84	3326.94	2.30582
ILMN_3244646	RNU1G2	266.511	613.416	2.30165
ILMN_2047354	C1orf97	309.543	712.395	2.30144
ILMN_2146817	TDH	161.199	370.312	2.29724
ILMN_1711606	PRDX5	2584.54	5912.4	2.2876
ILMN_1790781	DHRS13	314.988	719.677	2.28477
ILMN_1736939	UGCG	349.347	798.163	2.28473
ILMN_1677228	TMLHE	241.286	551.204	2.28444
ILMN_3245678	RNU1A3	270.26	613.015	2.26824
ILMN_1797793	BLVRB	985.747	2234.7	2.26702
ILMN_1791052	FKBPL	160.936	364.806	2.26677
ILMN_2409318	RCCD1	229.174	519.387	2.26634
ILMN_1778374	BSG	1242.59	2812.22	2.2632
ILMN_1754757	SCNN1D	138.883	314.241	2.26264
ILMN_1805979	GAB3	212.978	481.386	2.26026
ILMN_1697420	TINF2	266.355	601.481	2.25819
ILMN_3215268	LOC441714	431.865	974.748	2.25707
ILMN_1663538	CLYBL	131.787	297.374	2.25648
ILMN_3240144	HBA1	7812.8	17620.2	2.2553
ILMN_1892403	SNORD13	1919.45	4320.43	2.25087
ILMN_3187470	LOC100129094	164.8	370.768	2.2498
ILMN_1765409	STAM	457.544	1028.42	2.2477
ILMN_1717052	STARD10	384.981	861.709	2.23832
ILMN_3244457	EHBP1L1	387.7	865.892	2.23341
ILMN_1839750	LOC729776	177.529	396.288	2.23224
ILMN_1718558	PARP12	360.087	801.833	2.22678
ILMN_1733248	NRBP2	317.553	706.894	2.22607
ILMN_2119692	CSAD	206.792	460.169	2.22527
ILMN_1814787	ICA1	698.164	1547.1	2.21595
ILMN_3245057	ASAP1	617.152	1365.37	2.21237
ILMN_2267787	HPS1	228.375	505.068	2.21157
ILMN_3183143	LOC100129129	139.378	308.075	2.21036
ILMN_1796923	LOC81691	609.878	1346.66	2.20809
ILMN_1771003	HAUS4	673.626	1487.04	2.20751
ILMN_1727479	TPRG1L	442.61	975.803	2.20466
ILMN_3238274	BTBD2	961.6	2119.87	2.20453
ILMN_2103024	RBP5	275.185	606.332	2.20336
ILMN_3307827	DNAJC4	241.43	531.306	2.20067
ILMN_1712887	SLC10A3	330.497	727.043	2.19985
ILMN_1735220	CAV2	606.485	1333.77	2.19918
ILMN_1668039	GYPC	1882.64	4135.86	2.19684
ILMN_1669033	NCOA1	467.862	1026.13	2.19322
ILMN_2389970	TSPAN32	137.037	300.33	2.19159
ILMN_2382829	PRDX2	1096.59	2394.42	2.18351
ILMN_1772731	HAGH	681.035	1486.77	2.1831
ILMN_1779706	TP53BP2	542.511	1180.98	2.17687
ILMN_1731107	CCDC92	276.968	601.636	2.17222
ILMN_1796801	ABCA8	272.274	590.743	2.16966
ILMN_1685057	SLC22A4	153.254	332.42	2.16908
ILMN_1652906	GBGT1	218.791	473.494	2.16414
ILMN_1658373	PAN2	255.445	552.534	2.16302
ILMN_1651237	CDT1	887.535	1919.7	2.16296
ILMN_2394902	ACCN4	146.117	314.678	2.15361
ILMN_1783672	SLC30A10	154.868	333.242	2.15178
ILMN_1700880	LOC648399	153.34	329.039	2.14582
ILMN_1712095	FOXO4	389.339	834.93	2.14448
ILMN_1768510	MAN2B2	387.206	830.119	2.14387
ILMN_1697629	PLA2G4B	314.333	673.737	2.14339
ILMN_1676075	KLHL12	255.581	547.342	2.14156
ILMN_1671905	C10orf78	200.972	429.315	2.1362
ILMN_1655930	ELL2	176.992	377.882	2.13502
ILMN_3283742	LOC646791	759.214	1619.94	2.13371
ILMN_2156267	EIF2AK1	4090.47	8713.34	2.13016
ILMN_2115340	HIST2H4A	258.261	549.778	2.12877
ILMN_2400352	LRDD	182.229	387.798	2.12808
ILMN_1726565	PIK3R2	1012.29	2153.45	2.12731
ILMN_1728180	CROP	315.546	670.558	2.12507
ILMN_2333670	RNASE1	263.596	559.326	2.12191
ILMN_1723412	ASCL2	141.57	300.389	2.12184
ILMN_3309453	RNU4-1	143.16	303.153	2.11759
ILMN_3291778	LOC441714	514.435	1089.24	2.11736
ILMN_2235137	FANCD2	858.139	1816.24	2.11648
ILMN_2310295	C21orf58	123.941	262.108	2.11478
ILMN_1801822	C18orf25	489.996	1035.01	2.11228
ILMN_1708375	IRF1	243.838	514.655	2.11064
ILMN_2309534	RDM1	271.084	571.85	2.10949
ILMN_1779373	HIST1H2BF	162.122	341.491	2.10639
ILMN_1773073	PHYH	261.822	550.742	2.10349
ILMN_3244516	C12orf51	298.426	627.438	2.10249
ILMN_2282077	MIB2	154.613	324.792	2.10068
ILMN_1777881	TSPAN17	911.246	1912.81	2.09911
ILMN_1699022	ENDOD1	189.889	398.121	2.0966
ILMN_1756022	HIST1H2AM	259.356	543.712	2.0964
ILMN_1844692	FOXO3	318.595	666.997	2.09356
ILMN_1696183	HBQ1	2256.8	4719.3	2.09115
ILMN_1758623	HIST1H2BD	1171.47	2449.37	2.09086
ILMN_2391231	SORD	151.959	317.663	2.09045
ILMN_1876924	WNK1	465.248	972.468	2.09021
ILMN_1705144	ULK1	810.254	1693.49	2.09007
ILMN_2364376	ILK	1036.66	2166.7	2.09007
ILMN_1771987	SLC44A2	414.398	865.498	2.08857
ILMN_1719579	LOC441081	187.73	391.941	2.08779
ILMN_1659027	SLC2A1	1928.74	4015.35	2.08184
ILMN_1682864	SPSB3	609.064	1265.44	2.07768
ILMN_1694878	LOC644979	191.203	397.071	2.0767
ILMN_1787251	DAAM1	212.521	441.239	2.07621
ILMN_1687840	ABCB7	551.842	1145.63	2.07601
ILMN_2233539	SLC39A8	162.742	337.815	2.07577
ILMN_1760556	C1orf63	424.149	880.232	2.07529
ILMN_1811702	GRN	243.998	505.733	2.0727
ILMN_2158336	SH3GLB2	1100.89	2279.48	2.07058
ILMN_3247848	NCRNA00085	409.133	846.487	2.06898
ILMN_1654609	TIGA1	1156.75	2392.58	2.06836
ILMN_1757391	TMEM50B	188.073	388.399	2.06515
ILMN_1654629	TMEM175	334.223	689.319	2.06245
ILMN_1782352	VENTX	154.647	318.172	2.05741
ILMN_1740291	POLQ	326.721	669.462	2.04903
ILMN_1795448	OR2B6	143.667	294.124	2.04726
ILMN_1669113	ATF5	675.948	1383.61	2.04691
ILMN_2370825	ATM	342.642	700.389	2.04408
ILMN_2338963	SLC29A1	283.698	578.731	2.03995
ILMN_1749345	STX5	790.304	1611.6	2.03922
ILMN_1679184	ANKRD20A1	150.289	306.401	2.03874
ILMN_1759563	NRIP3	670.596	1365.26	2.0359
ILMN_1716195	HIST1H2BG	654.988	1330.12	2.03076
ILMN_2189007	CTGLF1	309.859	628.964	2.02984
ILMN_1682332	GYPC	1472.85	2988.13	2.02881
ILMN_1670452	ANKRD20A1	150.359	305.044	2.02876
ILMN_1735052	ULK1	711.054	1438.98	2.02373
ILMN_1788384	C9orf5	341.672	691.024	2.02248
ILMN_3244583	NCRNA00219	1085.71	2194.48	2.02124
ILMN_2050023	CCDC23	1155.23	2334.32	2.02065
ILMN_1703754	CEP192	645.773	1304.72	2.0204
ILMN_1777233	E2F2	1016.37	2052.24	2.01918
ILMN_1656840	VPS13D	131.313	264.7	2.0158
ILMN_1749368	HIST1H3H	631.074	1271.17	2.01429
ILMN_1651438	ZFPM1	291.344	586.81	2.01415
ILMN_1767766	PRDX2	1429.49	2878.11	2.01338
ILMN_1693233	KIAA0513	167.827	337.874	2.01322
ILMN_2151739	CAT	299.488	602.647	2.01225
ILMN_1858599		174.41	350.793	2.01131
ILMN_1758398	GUK1	1498.39	3012.32	2.01037
ILMN_1814247	TCFL5	235.571	473.492	2.00998
ILMN_2383975	PRDX5	3607.19	7245.26	2.00856
ILMN_1687315	RXRA	273.95	550.117	2.00809
ILMN_1711904	MXD3	144.324	289.802	2.00799
ILMN_1724738	TFR2	178	356.658	2.0037
ILMN_1676689	PPT2	132.179	264.828	2.00356
ILMN_2098616	C5orf39	204.263	408.705	2.00087
ILMN_1745573	TTC13	233.569	467.111	1.99988
ILMN_1723971	SLC29A1	651.898	1301.02	1.99575
ILMN_1737644	TMEM219	411.716	819.115	1.98951
ILMN_2164081	KLHL12	904.352	1799.15	1.98944
ILMN_1659631	LOC730024	430.774	855.834	1.98674
ILMN_2394897	ACCN4	138.354	274.408	1.98338
ILMN_1781966	OSBP2	293.516	581.978	1.98278
ILMN_1800796	RPL37	192.604	381.892	1.98278
ILMN_1796245	DNASE2	548.668	1087.82	1.98266
ILMN_1708029	C9orf127	272.724	540.604	1.98224
ILMN_3250345	LOC283788	270.034	535.128	1.98171
ILMN_1900661		609.298	1206.69	1.98046
ILMN_3232696	LOC729816	1276.74	2527.73	1.97983
ILMN_1694708	LOC650737	670.357	1325.72	1.97764
ILMN_1685016	LOC645099	674.974	1333.43	1.97553
ILMN_1781234	CCDC22	182.317	359.953	1.97433
ILMN_3184724	C7orf58	486.36	959.967	1.97378
ILMN_1724250	GRN	270.412	533.519	1.97298
ILMN_1699206	FHDC1	120.585	237.727	1.97145
ILMN_3244693	LOC100130557	269.342	530.832	1.97084
ILMN_1749915	C1orf63	353.698	695.621	1.96671
ILMN_1666364	COQ10A	305.424	600.216	1.96519
ILMN_1686478	HIST1H2AG	248.3	487.862	1.96481
ILMN_1814194	TCF4	201.157	395.22	1.96473
ILMN_3187680	ACCS	447.907	878.642	1.96166
ILMN_1685289	C16orf58	1409.38	2764.46	1.96148
ILMN_1686835	C17orf41	247.178	484.605	1.96055
ILMN_1687384	IFI6	259.691	508.908	1.95967
ILMN_1717165	IGBP1	567.335	1111.71	1.95953
ILMN_1804593	HEPACAM2	169.762	332.588	1.95915
ILMN_2309926	ZDHHC14	336.729	659.57	1.95876
ILMN_1655642	FANCI	493.122	965.259	1.95745
ILMN_2097793	ZBTB4	245.267	478.972	1.95285
ILMN_1747839	ANKRD20A1	152.207	297.216	1.95271
ILMN_3241335	LOC100132550	123.107	239.937	1.94901
ILMN_3298511	LOC728537	148.97	289.94	1.94629
ILMN_1732516	KNTC1	1103.11	2145.79	1.94521
ILMN_1666376	TRIM56	229.529	446.412	1.94491
ILMN_1697460	REEP6	700.133	1360.5	1.9432
ILMN_1657977	MSRB2	695.616	1351.41	1.94275
ILMN_1720235	ADSSL1	157.913	306.718	1.94232
ILMN_1856315		323.981	629.172	1.942
ILMN_1732988	KIAA1666	123.518	239.811	1.9415
ILMN_2046470	DAAM1	161.583	313.54	1.94043
ILMN_1690963	ASAP1	379.591	735.881	1.93861
ILMN_2275583	LOC344405	181.916	352.56	1.93804
ILMN_2298365	PPP2R2B	365.752	707.95	1.9356
ILMN_1798620	PQLC1	536.617	1038.67	1.93559
ILMN_1901198		313.863	606.873	1.93356
ILMN_2175131	TMEM14C	4752.18	9174.77	1.93064
ILMN_1799589	NOXA1	116.223	224.145	1.92858
ILMN_1767848	PCMTD2	259.985	501.389	1.92853
ILMN_2233366	ASAP1	174.527	336.333	1.92711
ILMN_1691572	TST	1091.53	2100.79	1.92462
ILMN_1745964	IRAK2	257.419	494.511	1.92103
ILMN_2179083	LOXL4	116.659	224.016	1.92026
ILMN_1795835	LOC338758	172.152	330.052	1.91721
ILMN_1712088	CLYBL	138.61	265.652	1.91654
ILMN_1686748	TMEM9	334.675	641.04	1.91541
ILMN_1701111	RP5-1022P6.2	192.648	368.711	1.91391
ILMN_1807206	DHRS1	465.985	891.728	1.91364
ILMN_1742450	TAPBP	539.056	1030.56	1.91179
ILMN_1700955	TCTEX1D2	502.848	961.268	1.91164
ILMN_2338480	RHOT1	415.348	793.695	1.91092
ILMN_3242330	FAM65C	342.56	654.408	1.91035
ILMN_1863185		395.485	755.012	1.90908
ILMN_3226181	NUDT7	321.072	611.563	1.90475
ILMN_1755391	ARL2BP	673.111	1281.4	1.9037
ILMN_1735788	TRIOBP	166.233	316.206	1.90218
ILMN_1707464	MST1	126.996	241.306	1.90011
ILMN_1806634	NNT	542.195	1029.45	1.89867
ILMN_3206343	LOC644914	4591.24	8714.62	1.8981
ILMN_1788489	HIST1H3F	437.102	829.609	1.89798
ILMN_1685125	LOC642236	188.846	358.376	1.89772
ILMN_1687857	ST6GALNAC4	233.868	443.706	1.89725
ILMN_1682572	KIAA0528	429.945	815.698	1.89721
ILMN_1677239	CCDC14	763.657	1445.41	1.89275
ILMN_1674367	SPRR2F	127.461	241.189	1.89226
ILMN_2246661	FAHD1	377.052	711.843	1.88792
ILMN_1785071	SEPP1	135.074	254.938	1.88739
ILMN_1681118	CAPRIN2	180.022	339.61	1.88649
ILMN_1706935	CCDC136	469.889	886.323	1.88624
ILMN_1716547	NAGK	203.426	383.693	1.88615
ILMN_1674386	PITX1	2595.29	4894.78	1.88602
ILMN_2157510	BLOC1S1	339.307	639.708	1.88534
ILMN_2094061	IMPA2	208.473	392.437	1.88244
ILMN_2278653	ZNF493	181.924	342.45	1.88238
ILMN_1762528	LOC646332	145.343	273.084	1.87889
ILMN_1674243	TFRC	6857.16	12875.9	1.87772
ILMN_1657857	TMEM14C	2888.46	5421.7	1.87702
ILMN_2185563	ANKRA2	241.108	452.44	1.8765
ILMN_1657547	CCDC34	1234.32	2315.58	1.87599
ILMN_1787919	PARVB	373.869	701.034	1.87508
ILMN_2283772	HEPACAM2	112.781	210.897	1.86997
ILMN_1720844	SSX2IP	277.935	519.709	1.8699
ILMN_3272500	IFI27L1	693.19	1295.86	1.86941
ILMN_1717234	CAST	262.127	489.932	1.86907
ILMN_1697448	TXNIP	5683.51	10608.7	1.86657
ILMN_2369580	C16orf35	1721.82	3209.98	1.8643
ILMN_2393450	C14orf173	499.343	930.902	1.86425
ILMN_2388263	HEPACAM2	156.967	292.552	1.86378
ILMN_1678504	RHOT1	821.521	1530.96	1.86357
ILMN_3234615	LOC728650	134.509	250.555	1.86274
ILMN_1698243	C1orf85	619.211	1153.28	1.86251
ILMN_2244009	LBH	132.277	246.363	1.86248
ILMN_1754149	LETMD1	666.04	1239.99	1.86173
ILMN_1746819	C5	123.794	230.287	1.86024
ILMN_1698019	LGMN	125.02	232.558	1.86017
ILMN_2396272	PDCD4	608.893	1131.27	1.85792
ILMN_1741780	DUSP28	214.628	398.559	1.85697
ILMN_1671423	LOC650263	120.712	224.14	1.85682
ILMN_1710752	NAPRT1	606.181	1125.18	1.85619
ILMN_1750674	SDSL	238.706	442.742	1.85476
ILMN_1653115	ECH1	1213.65	2250.27	1.85413
ILMN_1684054	ASAH1	247.504	458.895	1.85409
ILMN_1764177	JARID2	733.434	1359.27	1.85329
ILMN_1804820	ZNF431	186.898	345.348	1.84779
ILMN_1716678	NPC2	1389.89	2566.35	1.84645
ILMN_2100815	TMEM9B	311.557	575.038	1.84569
ILMN_1704704	LOC344405	183.368	338.217	1.84447
ILMN_1655126	PI4KAP2	1377.56	2540.07	1.84389
ILMN_1735064	PPP1R3E	173.022	318.974	1.84355
ILMN_1734483	BSDC1	846.42	1560.26	1.84337
ILMN_1677038	FLJ21986	3117.89	5746.72	1.84314
ILMN_2123871	TMEM18	159.269	293.412	1.84224
ILMN_2385178	MIB2	147.032	270.388	1.83897
ILMN_1676611	PHPT1	934.79	1718.98	1.8389
ILMN_1778845	FAM111A	175.697	322.557	1.83588
ILMN_1716154	C5orf4	110.745	203.228	1.8351
ILMN_1664912	IL11RA	219.627	402.975	1.83482
ILMN_1656656	COX19	211.312	387.678	1.83463
ILMN_1872457		335.116	614.618	1.83405
ILMN_1660794	LBH	124.458	228.236	1.83385
ILMN_2374383	TSPAN17	251.27	460.694	1.83346
ILMN_1673820	HLTF	818.648	1500.84	1.83332
ILMN_1756152	MFSD11	265.585	486.764	1.8328
ILMN_2122420	HMGCL	246.234	451.257	1.83263
ILMN_1795419	C2orf24	292.424	535.807	1.83229
ILMN_3247608	LOC100132289	492.975	901.579	1.82885
ILMN_1794612	UBA7	124.484	227.542	1.82788
ILMN_1783676	CCDC15	230.771	421.583	1.82684
ILMN_1742789	LPXN	150.761	275.142	1.82502
ILMN_1682818	TTLL3	350.01	637.493	1.82136
ILMN_1714108	TP53INP1	232.975	423.97	1.81981
ILMN_1739076	HIST1H2BO	184.211	334.924	1.81816
ILMN_3251501	SERF2	442.76	804.971	1.81808
ILMN_2214197	TP53INP1	124.748	226.796	1.81802
ILMN_1782743	LETMD1	616.556	1120.83	1.81789
ILMN_1750664	PPT2	283.916	515.67	1.81627
ILMN_1704571	FAM53B	179.331	325.512	1.81514
ILMN_1694502	PRIM1	1037.48	1883.02	1.81499
ILMN_1728605	TTC3	1453.76	2637.28	1.81411
ILMN_1737426	PCMTD1	314.597	570.352	1.81296
ILMN_1762033	NAPEPLD	138.652	251.114	1.81111
ILMN_1778173	AK3	1105.83	2001.12	1.80961
ILMN_1732071	HIST2H2BE	1084.46	1960.81	1.8081
ILMN_1735093	TIMELESS	1295.89	2341.43	1.80681
ILMN_1671437	MAP3K15	119.89	216.577	1.80646
ILMN_1775073	ZNF273	145.857	263.218	1.80462
ILMN_1802669	PPP3CB	340.487	614.208	1.80391
ILMN_1795822	DIS3L	393.236	708.866	1.80265
ILMN_1702265	HDHD2	539.153	971.245	1.80143
ILMN_1765204	ST13	808.649	1454.93	1.79921
ILMN_1806017	PSME1	1559.62	2805.16	1.79862
ILMN_1678808	KIAA0831	182.946	328.94	1.79802
ILMN_2080760	SNX22	164.061	294.943	1.79777
ILMN_1658743	CCNDBP1	160.964	289.312	1.79737
ILMN_1770641	KLHL3	120.584	216.716	1.79722
ILMN_1664154	LOC440030	380.798	684.365	1.79718
ILMN_1809086	XRN1	285.062	512.268	1.79705
ILMN_1794510	FLJ32255	142.724	256.193	1.79502
ILMN_1666933	ASH2L	2498.48	4484.7	1.79498
ILMN_1761247	PIR	400.272	717.748	1.79315
ILMN_2182704	BIRC2	568.804	1018.96	1.79141
ILMN_1674768	LOC220686	452.977	811.286	1.79101
ILMN_1765076	APPL2	205.821	368.538	1.79057
ILMN_2372398	ALDH5A1	314.702	563.352	1.79011
ILMN_1747183	GXYLT1	202.884	363.166	1.79002
ILMN_2291619	RAB3IP	622.499	1114.27	1.78999
ILMN_1734559	SORD	172.551	308.739	1.78926
ILMN_1688103	CTNNBIP1	199.586	356.942	1.78841
ILMN_2382505	SLC22A18	174.597	312.244	1.78837
ILMN_1701940	FAM73B	190.133	339.83	1.78733
ILMN_1796119	ZUFSP	361.742	646.323	1.7867
ILMN_1740938	APOE	868.886	1551.6	1.78573
ILMN_1692664	PRR5	253.678	452.897	1.78532
ILMN_2053103	SLC40A1	397.51	709.441	1.78471
ILMN_1708348	ADAM8	115.27	205.683	1.78436
ILMN_1735955	LOC644033	605.034	1079.29	1.78384
ILMN_1808299	IQSEC1	288.47	514.418	1.78326
ILMN_1682402	SNORD46	199.23	355.266	1.78319
ILMN_1796074	C18orf56	1203.85	2146.61	1.78312
ILMN_1727332	ATPIF1	1600.38	2852.79	1.78257
ILMN_3307877	C21orf58	642.853	1145.36	1.78168
ILMN_1790537	C16orf75	832.418	1482.33	1.78075
ILMN_1800733	MANBA	188.42	335.459	1.78038
ILMN_1746436	HCG27	144.882	257.883	1.77995
ILMN_1808500	CEP68	150	266.964	1.77977
ILMN_1790797	VPS28	614.156	1091.71	1.77758
ILMN_3218292	LOC202781	759.158	1348.72	1.7766
ILMN_1717278	RLN3	118.393	210.325	1.77649
ILMN_1696254	CYB5D2	156.193	277.322	1.77551
ILMN_2211065	TMEM91	257.539	457.25	1.77546
ILMN_1804445	ATF7IP2	230.906	409.862	1.77502
ILMN_1814333	SERPINI1	176.013	312.006	1.77263
ILMN_1746012	MBD6	378.492	670.652	1.7719
ILMN_2199676	CEP152	332.969	589.82	1.7714
ILMN_2393544	PRMT2	249.111	441.222	1.77118
ILMN_1793522	PRKAB1	837.848	1483.49	1.7706
ILMN_1787831	ODF3L2	128.93	228.267	1.77048
ILMN_1787509	PRIC285	270.576	477.989	1.76656
ILMN_1706779	LIG1	411.142	725.045	1.76349
ILMN_1790352	PIGZ	124.262	218.947	1.76197
ILMN_1678671	KLHL24	219.001	385.422	1.75991
ILMN_1728512	YWHAH	3589.78	6315.28	1.75924
ILMN_2413064	ST6GALNAC4	229.988	404.581	1.75914
ILMN_1755990	ATP6AP1L	154.405	271.521	1.7585
ILMN_2137464	DVL3	440.283	774.153	1.75831
ILMN_2391765	C6orf48	4864.46	8549.57	1.75756
ILMN_2211728	GUCA1B	169.986	298.591	1.75657
ILMN_3236021	LOC100133923	226.815	398.285	1.75599
ILMN_1713162	GSTM2	128.443	225.481	1.75549
ILMN_1793934	PISD	347.483	609.837	1.75501
ILMN_2380967	DNASE1L1	221.53	388.371	1.75313
ILMN_1764871	PIGP	930.003	1630.36	1.75307
ILMN_1686750	MGEA5	1342.69	2353.53	1.75284
ILMN_1733675	MPP1	3469.5	6080.88	1.75267
ILMN_1699521	KIAA1641	155.71	272.799	1.75197
ILMN_1738558	RGS20	149.101	261.079	1.75101
ILMN_1717909	TMEM16A	113.966	199.343	1.74914
ILMN_1690392	COMMD3	1885.11	3296.42	1.74866
ILMN_1651832	EHD1	1111.6	1943.79	1.74863
ILMN_1786893	RBM5	823.535	1438.83	1.74714
ILMN_1656285	METTL7A	176.491	308.274	1.74668
ILMN_1747271	ATP1B2	137.854	240.721	1.7462
ILMN_1906256		130.128	227.182	1.74584
ILMN_1682226	CLDN15	329.564	575.331	1.74574
ILMN_1675038	PRMT2	308.721	538.934	1.7457
ILMN_2384561	TJP2	189.163	330.155	1.74535
ILMN_1669878	GUSB	1092.12	1906.09	1.74532
ILMN_1768110	ZAK	412.687	719.992	1.74464
ILMN_1685854	C5orf53	141.087	245.862	1.74263
ILMN_1754600	FNBP1L	225.457	392.557	1.74117
ILMN_1666206	GSDMB	198.88	346.271	1.74111
ILMN_1705458	TRIM58	266.988	464.757	1.74074
ILMN_1651253	LOC644150	166.314	289.452	1.7404
ILMN_2407464	FASTK	323.286	562.384	1.73959
ILMN_1760153	GATA5	123.651	215.018	1.73891
ILMN_1701603	ALPL	121.105	210.487	1.73805
ILMN_1759252	ADD1	2441.89	4243.12	1.73764
ILMN_1667356	CCDC128	215.583	374.399	1.73668
ILMN_1810267	DNHD1	127.143	220.803	1.73664
ILMN_1714364	PTK2	1423.81	2472.52	1.73655
ILMN_1760667	POLR3GL	1359.86	2361.3	1.73644
ILMN_1749875	LOC728715	177.965	308.96	1.73608
ILMN_2047885	PCDHB9	269.312	467.399	1.73553
ILMN_2124471	SLC36A1	162.463	281.858	1.7349
ILMN_1741371	TMEM8	245.06	425.013	1.73432
ILMN_1684034	STAT5B	413.393	716.814	1.73398
ILMN_1703005	IFP38	359.803	623.437	1.73272
ILMN_1777325	STAT1	696.867	1207.37	1.73257
ILMN_2043126	CSAG3A	331.741	574.715	1.73242
ILMN_1781638	HDDC3	632.763	1096.02	1.73212
ILMN_1724897	C14orf93	540.338	935.867	1.732
ILMN_2330861	SMC4	1230.54	2128.41	1.72965
ILMN_1652333	FN3KRP	1063.12	1838.16	1.72903
ILMN_1722056	ATP7B	315.99	546.116	1.72827
ILMN_1766446	C6orf48	308.927	533.889	1.7282
ILMN_1682316	TRIM33	847.193	1463.72	1.72773
ILMN_1736340	ANGEL2	582.214	1005.27	1.72664
ILMN_1703108	UBE2L6	173.917	300.186	1.72603
ILMN_1747204	HTRA2	363.713	627.778	1.72603
ILMN_3299558	SFRS18	541.99	934.842	1.72483
ILMN_1793002	C20orf196	200.832	346.183	1.72375
ILMN_1708611	RDX	454.503	783.297	1.72341
ILMN_1735275	WDSUB1	453.095	780.811	1.72328
ILMN_1721651	LOC646463	188.575	324.728	1.72201
ILMN_3232156	C7orf58	247.256	425.619	1.72137
ILMN_1679545	LOC440910	161.649	278.22	1.72114
ILMN_3245688	DGCR6L	732.915	1260.4	1.71971
ILMN_1852793		414.583	712.944	1.71967
ILMN_1679727	CLK1	485.14	833.375	1.7178
ILMN_2059535	PPM1F	2276.15	3909.08	1.71741
ILMN_1655612	ARRDC2	187.796	322.501	1.71729
ILMN_1661000	RPS6KC1	250.84	430.617	1.7167
ILMN_1708095	PANK2	886.099	1521.08	1.7166
ILMN_2136446	CTNNAL1	499.614	856.45	1.71422
ILMN_1751656	KLF11	409.996	702.604	1.71368
ILMN_1798659	CCDC28A	661.468	1133.5	1.71361
ILMN_1655572	C6orf59	136.72	234.178	1.71283
ILMN_1811507	LBH	117.585	201.38	1.71263
ILMN_1785268	CD58	583.006	998.387	1.71248
ILMN_3243419	LOC100130715	302.954	518.65	1.71197
ILMN_1658709	LAMB1	289.137	494.758	1.71116
ILMN_3271092	KLRAQ1	214.9	367.652	1.71081
ILMN_1741180	HEXDC	154.079	263.509	1.71022
ILMN_1709953	DONSON	268.004	458.013	1.70898
ILMN_3246433	RNY5	197.375	337.276	1.70881
ILMN_1850238		173.567	296.476	1.70813
ILMN_1677574	GALNT6	130.138	222.275	1.70799
ILMN_3244248	TMEM14D	2512.52	4290.24	1.70754
ILMN_1727553	C5orf54	189.858	324.144	1.7073
ILMN_1696839	RPS27	3146.78	5372.27	1.70723
ILMN_2138589	MERTK	129.671	221.271	1.7064
ILMN_1660810	TTC17	356.489	608.123	1.70587
ILMN_1656415	CDKN2C	166.056	283.144	1.70511
ILMN_2288784	CCDC34	377.708	643.935	1.70485
ILMN_3282121	LOC202781	159.411	271.524	1.70329
ILMN_2123431	RPS6KC1	192.595	327.951	1.70281
ILMN_2400322	DYRK3	215.869	367.527	1.70255
ILMN_2159859	LYSMD4	210.691	358.592	1.70198
ILMN_1791576	CHSY1	557.109	947.931	1.70152
ILMN_2214603	PPP2R3C	337.982	574.834	1.70078
ILMN_1773620	SMARCC2	470.838	800.707	1.7006
ILMN_3275345	LOC100132291	2501.59	4253.07	1.70014
ILMN_1723644	PKLR	121.687	206.833	1.69971
ILMN_1703142	2015-03-02	125.884	213.774	1.69819
ILMN_1772208	CCDC88B	137.961	234.075	1.69667
ILMN_1723494	SIRT2	164.657	279.355	1.69659
ILMN_3238233	HIST2H4B	206.875	350.955	1.69646
ILMN_1767514	LOC441155	200.659	340.379	1.69631
ILMN_1665235	CRTAP	297.05	503.845	1.69616
ILMN_3271244	LOC100130775	262.851	445.768	1.6959
ILMN_1753002	RAB2B	759.295	1287.46	1.69561
ILMN_1799028	TSPAN5	124.676	211.289	1.6947
ILMN_1713496	ST3GAL5	204.184	345.73	1.69323
ILMN_1677043	AKR7A2	1770.59	2996.01	1.6921
ILMN_1681984	GALNT10	233.204	394.561	1.69191
ILMN_3251415	RBM43	153.055	258.826	1.69106
ILMN_1730907	ZFAND1	533.676	902.374	1.69087
ILMN_2406552	LRDD	205.344	346.295	1.68641
ILMN_1728047	AKR1A1	1303.47	2197.81	1.68612
ILMN_1688322	ADIPOR1	748.836	1262.37	1.68577
ILMN_3237961	ANO1	123.243	207.735	1.68557
ILMN_1768449	PRPSAP1	757.094	1275.62	1.6849
ILMN_2060212	TBC1D24	158.339	266.768	1.68479
ILMN_1802603	RFNG	444.816	749.237	1.68438
ILMN_1664369	DHTKD1	148.864	250.551	1.68309
ILMN_1679324	EIF1B	1485.27	2499.49	1.68285
ILMN_1682095	RCOR3	325.689	547.85	1.68213
ILMN_1699058	LOC644979	189.641	318.986	1.68205
ILMN_2371590	DDX17	527.091	886.563	1.68199
ILMN_2048507	KLF3	137.004	230.411	1.68178
ILMN_2271875	ALAS2	126.763	213.184	1.68176
ILMN_1679093	ZNF581	611.962	1029.16	1.68175
ILMN_2349600	BRD8	720.625	1211.14	1.68068
ILMN_1652313	RNF215	114.563	192.528	1.68054
ILMN_2336647	NNT	224.457	377.188	1.68045
ILMN_3237665	COX7A2L	1766.76	2967.94	1.67988
ILMN_1721349	MAGT1	531.702	893.162	1.67982
ILMN_1733746	REEP1	121.881	204.675	1.67931
ILMN_1754894	C1orf162	167.242	280.728	1.67858
ILMN_1751871	STK11	160.44	269.271	1.67833
ILMN_1724213	PAGE2	119.225	200.036	1.6778
ILMN_1763972	TJP2	155.063	260.056	1.6771
ILMN_1750102	EME1	206.961	346.971	1.67651
ILMN_1833858		285.632	478.803	1.6763
ILMN_1857017		312.973	524.276	1.67515
ILMN_1719343	WDR26	300.466	503.274	1.67498
ILMN_1659122	KLF10	171.354	287.003	1.67491
ILMN_1655191	CASZ1	118.149	197.785	1.67403
ILMN_1662340	ZNF358	297.912	498.552	1.67349
ILMN_1779965	AK1	146.149	244.543	1.67324
ILMN_1683178	JAK2	237.952	398.142	1.6732
ILMN_2412880	CSAG3B	494.889	827.985	1.67307
ILMN_1764596	MPST	233.726	390.882	1.6724
ILMN_1659017	C11orf74	382.809	640.18	1.67232
ILMN_1664855	PPP1R14C	537.956	899.479	1.67203
ILMN_1676842	BTAF1	754.042	1260.33	1.67143
ILMN_1870111		203.898	340.789	1.67137
ILMN_1804652	PLEKHH3	300.212	501.563	1.6707
ILMN_3241996	C6orf59	118.545	198.044	1.67062
ILMN_3227315	LOC729009	869.441	1452.27	1.67035
ILMN_1805064	SCARNA9	648.684	1083.42	1.67018
ILMN_1755504	CALCOCO2	163.676	273.355	1.6701
ILMN_2392352	CTPS2	651.689	1088.28	1.66994
ILMN_3236970	LOC339290	169.822	283.536	1.6696
ILMN_1722533	KATNAL1	204.333	341.105	1.66936
ILMN_1733538	RGS10	1279.26	2135.28	1.66916
ILMN_1802905	PIAS4	675.346	1126.65	1.66826
ILMN_1756631	ZNF526	261.97	436.988	1.66808
ILMN_1694589	PAQR8	250.994	418.633	1.6679
ILMN_1692962	CTDSP2	889.863	1484.17	1.66786
ILMN_1697906	WBP4	210.658	351.297	1.66762
ILMN_2047599	TMEM50B	495.562	826.113	1.66702
ILMN_3255061	CYTSB	140.805	234.724	1.66702
ILMN_3237404	LOC100132585	305.256	508.864	1.66701
ILMN_1811551	DERA	425.025	708.375	1.66667
ILMN_1792689	HIST1H2AC	2044.61	3402.14	1.66396
ILMN_1808860	STX5	287.26	477.525	1.66235
ILMN_2360730	CAV2	221.536	367.964	1.66097
ILMN_1693345	CPEB1	177.028	294.022	1.66088
ILMN_2412380	TSC22D1	122.668	203.698	1.66057
ILMN_3285959	LOC645515	490.409	813.669	1.65916
ILMN_2055634	TIAF1	646.944	1073.09	1.65871
ILMN_1779163	C11orf67	372.929	618.189	1.65766
ILMN_1749403	TSPAN33	120.534	199.78	1.65745
ILMN_1656184	PI4KAP1	347.221	575.401	1.65716
ILMN_1697200	MON2	328.96	545.126	1.65712
ILMN_1798496	HOXB8	391.252	648.221	1.65679
ILMN_3300358	ZNF84	139.433	230.945	1.65631
ILMN_1699545	PCSK7	201.708	334.078	1.65625
ILMN_1666564	LOC652489	1443.88	2390.26	1.65544
ILMN_1719290	CRYZL1	201.154	332.993	1.65541
ILMN_3240389	CPOX	848.111	1403.01	1.65428
ILMN_3272768	HSPC157	232.009	383.787	1.65419
ILMN_2356786	ADD1	209.085	345.801	1.65388
ILMN_1735347	MCEE	773.116	1278.55	1.65376
ILMN_1701711	BRD8	536.17	886.329	1.65307
ILMN_1671583	MKRN1	1765.09	2917.71	1.65301
ILMN_1762747	RPL15	2645.64	4372.94	1.65288
ILMN_1760305	KIAA1545	128.118	211.673	1.65218
ILMN_1715324	HSD17B8	347.359	573.562	1.65121
ILMN_1789627	2015-09-05	5423.88	8955.46	1.65112
ILMN_1704385	LOC347376	427.011	704.862	1.65069
ILMN_3275489	LOC100131905	2950.42	4865.29	1.64902
ILMN_2079386	RPL22	2181.51	3596.2	1.64849
ILMN_1655498	FLJ25404	135.796	223.842	1.64838
ILMN_2388142	CD99L2	717.136	1181.84	1.648
ILMN_1783304	ATP1B3	2562.61	4222.77	1.64784
ILMN_1782845	SPTB	145.099	239.026	1.64734
ILMN_1726720	NUSAP1	2554.87	4202.28	1.64481
ILMN_2186858	C14orf131	320.98	527.861	1.64453
ILMN_1712707	ABHD8	245.135	403.001	1.644
ILMN_2393046	NHLRC3	157.756	259.258	1.64341
ILMN_1659857	SNAP29	352.823	579.823	1.64338
ILMN_2368718	CENPM	519.083	852.708	1.64272
ILMN_3253891	LOC100129144	157.471	258.621	1.64234
ILMN_2323385	TRIM4	816.693	1340.44	1.64131
ILMN_2134765	C6orf26	224.136	367.663	1.64035
ILMN_1682930	SIPA1	543.552	891.345	1.63985
ILMN_2073592	CAND2	312.877	513.047	1.63977
ILMN_2279397	PKLR	119.344	195.541	1.63846
ILMN_1798081	PTPRF	145.388	238.17	1.63816
ILMN_3240220	RNU1F1	171.596	281.081	1.63804
ILMN_2369603	CPEB1	187.915	307.756	1.63774
ILMN_1799015	PXMP2	825.131	1351.23	1.6376
ILMN_2411897	KLF10	173.652	284.317	1.63728
ILMN_1727805	SYNGR1	115.87	189.576	1.6361
ILMN_1798288	MOBKL2C	216.251	353.589	1.63508
ILMN_2349393	MDK	1643.63	2685.96	1.63416
ILMN_1652955	LOC648622	2486.4	4062.02	1.63369
ILMN_1790228	FURIN	204.215	333.589	1.63352
ILMN_1745620	KRCC1	216.65	353.894	1.63348
ILMN_1742827	EXOC4	335.547	547.879	1.63279
ILMN_3249419	LOC728457	756.701	1235.02	1.6321
ILMN_1719986	PIK3IP1	145.798	237.629	1.62985
ILMN_2181892	BEX2	254.474	414.696	1.62962
ILMN_1738955	C10orf104	224.467	365.719	1.62927
ILMN_1747451	PLCXD1	829.731	1351.82	1.62922
ILMN_3240117	AIDA	1065.03	1735.1	1.62916
ILMN_1765032	LOC440993	145.269	236.576	1.62853
ILMN_1723123	FGFR3	1478.2	2406.78	1.62818
ILMN_1676575	IKZF1	318.677	518.782	1.62793
ILMN_1815306	AP2A1	239.55	389.863	1.62748
ILMN_1790534	MAP2K3	177.292	288.437	1.6269
ILMN_3294106	LOC100190938	2651.74	4313.98	1.62685
ILMN_1738027	BRCA1	246.684	401.295	1.62676
ILMN_1732885	BTBD12	350.413	569.993	1.62663
ILMN_1718934	LOC728499	433.505	704.713	1.62562
ILMN_1756139	LOC643310	743.669	1208.79	1.62544
ILMN_1782753	LOC153684	126.018	204.804	1.6252
ILMN_1678678	SLC37A4	1784.79	2900.33	1.62503
ILMN_1741483	HPS1	183.336	297.922	1.62501
ILMN_2203588	MYL5	134.609	218.738	1.62499
ILMN_1658800	BRPF3	523.402	850.078	1.62414
ILMN_1809583	CREBBP	427.041	693.255	1.62339
ILMN_1721901	CTNNAL1	751.76	1220.34	1.62332
ILMN_3282587	LOC644914	339.335	550.802	1.62318
ILMN_3194087	HSPC157	249.814	405.466	1.62307
ILMN_1664434	TCF3	418.13	678.621	1.62299
ILMN_3250614	EIF2AK1	214.033	347.337	1.62282
ILMN_1772329	LRRFIP2	544.091	882.786	1.6225
ILMN_1659845	KIAA0355	583.381	946.302	1.6221
ILMN_2356284	PFDN5	3707.78	6012.79	1.62167
ILMN_1855746		200.897	325.664	1.62105
ILMN_3227263	SLC22A23	177.434	287.621	1.621
ILMN_1776094	PPCS	412.178	668.081	1.62085
ILMN_1681103	AQP1	116.607	188.914	1.62009
ILMN_1663407	SURF1	285.222	462.035	1.61991
ILMN_1688953	ARHGAP19	654.486	1060.13	1.61979
ILMN_2383383	PIR	275.832	446.548	1.61891
ILMN_1726434	UNC45A	375.71	608.183	1.61875
ILMN_2394242	AMMECR1	327.947	530.833	1.61865
ILMN_1811264	C15orf57	977.219	1581.19	1.61805
ILMN_1785266	OFD1	210.087	339.662	1.61677
ILMN_1701514	TRAF3IP2	366.097	591.803	1.61652
ILMN_1724825	PCBP2	2131.45	3444.17	1.61588
ILMN_1767111	ANO10	267.191	431.334	1.61433
ILMN_1719972	PLXNA3	186.389	300.799	1.61383
ILMN_1667551	GUSBL1	619.242	998.968	1.61321
ILMN_1745533	FAM117A	188.759	304.493	1.61313
ILMN_1794011	CHST2	147.272	237.561	1.61308
ILMN_1796772	ARHGAP28	127.688	205.697	1.61094
ILMN_1807201	FAM104A	573.832	924.3	1.61075
ILMN_2336146	ADD2	116.764	188.055	1.61055
ILMN_1747968	RBM33	638.049	1027.61	1.61054
ILMN_1688318	MGC72104	681.367	1097.25	1.61036
ILMN_1804955	CTSF	150.538	242.399	1.61022
ILMN_1682699	PBX2	436.688	702.8	1.60939
ILMN_1752728	FUCA1	328.336	528.374	1.60925
ILMN_1748767	LOC730740	3209.55	5163.62	1.60883
ILMN_1785574	HTRA2	272.148	437.77	1.60857
ILMN_2297352	CSAG3B	259.515	417.39	1.60834
ILMN_3242211	TMEM187	198.909	319.697	1.60725
ILMN_1761122	CSAG3B	326.659	524.834	1.60667
ILMN_2210129	PRIM1	1186.91	1906.69	1.60643
ILMN_1671906	MND1	513.421	824.618	1.60612
ILMN_1660837	CLCN3	496.864	797.766	1.6056
ILMN_2404049	RBM38	331.109	531.597	1.60551
ILMN_1798308	AHSA2	421.179	675.82	1.60459
ILMN_1726460	RPL14	1440.12	2310.76	1.60456
ILMN_2320480	LOC400464	227.515	364.982	1.60421
ILMN_2210729	STYXL1	749.418	1202.01	1.60392
ILMN_1751020	PACSIN1	149.725	239.805	1.60164
ILMN_1803036	TARBP1	211.857	339.283	1.60147
ILMN_1676448	WDFY1	588.464	942.281	1.60126
ILMN_1731648	FOXJ2	347.618	556.522	1.60096
ILMN_1728349	TMEM63B	194.96	311.992	1.60028
ILMN_1697268	EMILIN2	118.938	190.319	1.60015
ILMN_1752027	UBE3B	176.347	282.168	1.60007
ILMN_1668559	RGS10	406.505	650.353	1.59987
ILMN_2096322	ADIPOR1	397.451	635.856	1.59983
ILMN_1780236	PMM1	494.477	790.961	1.59959
ILMN_2198185	CXorf12	193.66	309.772	1.59957
ILMN_2400326	DYRK3	177.91	284.461	1.5989
ILMN_1660544	ARRDC4	209.545	334.985	1.59863
ILMN_1769091	PRCP	1312.6	2098.01	1.59836
ILMN_1799128	SLC30A9	949.231	1517.1	1.59824
ILMN_1787691	CITED4	142.786	228.16	1.59791
ILMN_2386982	PRKCZ	181.962	290.716	1.59768
ILMN_2069322	LOC100132288	260.519	416.205	1.5976
ILMN_1786606	LOC729764	288.76	461.317	1.59758
ILMN_1739283	UPF2	474.541	757.696	1.59669
ILMN_1686392	NBAS	389.642	622	1.59634
ILMN_1674034	H2AFY	344.639	549.994	1.59586
ILMN_1741159	MAP3K8	196.612	313.71	1.59558
ILMN_1687351	ANKRA2	306.547	489.089	1.59548
ILMN_1788468	ARGLU1	1274.66	2033.44	1.59527
ILMN_1726786	TNRC6B	302.619	482.637	1.59487
ILMN_1814074	PHKA2	412.464	657.801	1.59481
ILMN_1673529	AGXT2L2	164.926	262.921	1.59417
ILMN_1762407	CABLES2	140.595	224.123	1.5941
ILMN_1801767	ABHD3	267.748	426.795	1.59402
ILMN_3250850	RFESD	962.47	1532.75	1.59252
ILMN_2198393	KATNA1	764.492	1217.44	1.59248
ILMN_3176746	LOC100128191	164.643	262.174	1.59238
ILMN_2381197	RNF19A	228.431	363.699	1.59216
ILMN_3207233	LOC646791	230.331	366.712	1.59211
ILMN_1651364	PCBD2	135.127	215.106	1.59189
ILMN_1681503	MCM2	675.76	1075.27	1.5912
ILMN_1810147	ZNF524	214.708	341.1	1.58867
ILMN_1695354	BMF	105.925	168.278	1.58864
ILMN_2116639	TFDP2	316.868	503.301	1.58836
ILMN_1794470	ANKFY1	368.086	584.365	1.58757
ILMN_1653861	SCMH1	574.971	912.74	1.58746
ILMN_1758629	DONSON	743.529	1180.21	1.5873
ILMN_1728660	PMPCB	2384.81	3784.52	1.58693
ILMN_1706734	ZNF451	553.698	878.296	1.58623
ILMN_1714397	CRYL1	127.974	202.961	1.58595
ILMN_1726308	FAM10A4	635.091	1007.01	1.58561
ILMN_2294274	S100PBP	453.51	718.818	1.58501
ILMN_3240116	SNORA59A	204.671	324.346	1.58472
ILMN_1675124	DDX17	258.196	409.127	1.58456
ILMN_1768194	BIRC2	232.173	367.849	1.58438
ILMN_1665331	AMT	139.072	220.309	1.58414
ILMN_1804117	FAM89B	255.906	405.378	1.58409
ILMN_1712755	LRRC41	678.805	1075.11	1.58383
ILMN_1661537	LEPROT	1260.31	1995.74	1.58352
ILMN_2232478	APOBEC3G	194.295	307.665	1.58349
ILMN_1682658	EPM2AIP1	459.2	727.087	1.58338
ILMN_1769810	ARL6IP5	467.278	739.878	1.58338
ILMN_1728698	GDE1	196.336	310.844	1.58322
ILMN_2406043	VPS24	266.592	421.931	1.58269
ILMN_1791912	SIDT2	671.903	1062.56	1.58142
ILMN_1694133	ADD2	136.475	215.677	1.58034
ILMN_1657810	PPM1M	190.712	301.305	1.57989
ILMN_1670272	LRP10	541.554	855.221	1.5792
ILMN_2395055	ATPAF1	335.012	529.04	1.57917
ILMN_1728083	EIF4EBP2	429.802	678.685	1.57907
ILMN_1682054	SRI	328.128	517.901	1.57835
ILMN_1779758	OR51B4	403.252	636.357	1.57806
ILMN_1791568	CEP57	151.509	239.023	1.57762
ILMN_1713491	VAMP2	249.384	393.363	1.57734
ILMN_1679929	KLF13	260.285	410.332	1.57647
ILMN_3239445	ZBTB42	296.627	467.591	1.57636
ILMN_1753782	ZNF266	381.071	600.673	1.57627
ILMN_1810922	PCNT	732.591	1154.71	1.5762
ILMN_1803852	LOC653297	231.525	364.925	1.57618
ILMN_1715905	DSN1	251.893	396.975	1.57597
ILMN_1696450	KLK1	167.745	264.281	1.57549
ILMN_1689868	TMEM80	176.557	277.992	1.57452
ILMN_1786328	WDR40A	648.794	1020.62	1.5731
ILMN_1722834	RGS12	223.867	352.075	1.5727
ILMN_3236498	LOC253039	458.67	721.153	1.57227
ILMN_2323944	FAM110A	276.119	434.064	1.57202
ILMN_1812327	RNF19A	146.984	231.046	1.57192
ILMN_1671516	CIR1	268.071	421.268	1.57148
ILMN_1777895	LRRC37B	214.475	337.025	1.57139
ILMN_1787808	CEP63	310.98	488.462	1.57072
ILMN_3224934	SFRS18	1202.19	1887.01	1.56964
ILMN_3239263	RPL23AP53	215.935	338.817	1.56907
ILMN_1665781	LOC390466	846.295	1327.87	1.56904
ILMN_1716089	KANK2	206.06	323.293	1.56893
ILMN_3226214	LOC728755	586.499	920.058	1.56873
ILMN_2087702	MYH9	1009.11	1582.66	1.56838
ILMN_1731064	CABC1	501.629	786.703	1.5683
ILMN_1659047	HIST2H2AA3	1588.64	2491.28	1.56818
ILMN_1699472	ST3GAL3	223.504	350.456	1.56801
ILMN_1772700	TMEM18	161.813	253.664	1.56763
ILMN_1780357	PRRT1	134.176	210.247	1.56695
ILMN_1803018	KIFC2	196.53	307.827	1.56631
ILMN_1678781	SNX26	288.141	451.15	1.56572
ILMN_1781285	DUSP1	342.659	536.491	1.56567
ILMN_1771224	SKA1	384.286	601.448	1.5651
ILMN_3235584	TRIM66	204.245	319.662	1.56509
ILMN_1732609	KIAA1539	150.045	234.794	1.56483
ILMN_1686555	FYN	154.937	242.449	1.56482
ILMN_1747499	EMID1	131.671	205.992	1.56444
ILMN_2042595	PCM1	1424.16	2227.5	1.56408
ILMN_1750079	PURB	661.016	1033.78	1.56393
ILMN_1694174	TRIM68	257.813	403.081	1.56346
ILMN_3248781	SDHAP2	934.201	1460.33	1.56319
ILMN_1760849	NETO2	462.178	722.233	1.56267
ILMN_2078334	CNOT10	687.451	1073.9	1.56214
ILMN_1669788	NUDT14	357.353	558.16	1.56193
ILMN_1780057	RENBP	344.964	538.67	1.56153
ILMN_1731745	NINJ2	283.025	441.905	1.56136
ILMN_1737640	CSAG1	1372.16	2142.11	1.56112
ILMN_1738093	TMEM118	759.532	1185.51	1.56084
ILMN_3240267	LOC728323	455.099	710.282	1.56072
ILMN_3307950	CDK5RAP3	557.053	868.894	1.5598
ILMN_1760121	RRAGC	367.6	573.26	1.55947
ILMN_3178320	LOC100130288	127.327	198.367	1.55793
ILMN_2222880	SLC25A42	1160.93	1808.55	1.55785
ILMN_1791396	DGCR6	1824.08	2841.42	1.55773
ILMN_1697639	OGT	817.499	1273.43	1.55772
ILMN_2210601	RNASEL	176.756	275.081	1.55627
ILMN_1665049	SPG11	705.679	1097.89	1.55579
ILMN_1779214	ATM	204.219	317.62	1.55529
ILMN_3264073	LOC100130070	588.744	915.559	1.55511
ILMN_1757697	NEIL3	229.193	356.399	1.55502
ILMN_3247681	C2orf68	182.998	284.537	1.55487
ILMN_1752249	FAM38A	1484.2	2306.92	1.55432
ILMN_1749109	PSAP	4202.36	6528.76	1.55359
ILMN_1769876	TBC1D2	148.434	230.606	1.55359
ILMN_1750278	FTHL12	1628.14	2528.59	1.55305
ILMN_3216365	LOC100131096	285.58	443.409	1.55266
ILMN_1687303	ACAD10	179.093	277.962	1.55205
ILMN_1710303	TTC25	126.933	196.879	1.55105
ILMN_1705310	VEZF1	533.53	827.531	1.55105
ILMN_1766797	CCS	220.089	341.346	1.55094
ILMN_1764769	VWA5A	142.793	221.459	1.55091
ILMN_1689200	DHDH	202.573	313.968	1.5499
ILMN_1718831	TMEM57	244.708	379.255	1.54982
ILMN_1761277	PDE4C	3352.32	5189.68	1.54809
ILMN_1671427	FBXW4	238.036	368.327	1.54736
ILMN_1812552	PHCA	462.62	715.82	1.54732
ILMN_1742534	COL4A5	130.843	202.419	1.54703
ILMN_1711786	NFE2	5194.33	8034.94	1.54687
ILMN_1705302	FCGRT	168.449	260.534	1.54666
ILMN_3260715	CRTC3	414.141	640.534	1.54666
ILMN_1767068	SMAD6	520.882	805.559	1.54653
ILMN_3232282	LOC100130445	2702.64	4177.37	1.54566
ILMN_1737343	FNIP1	415.649	642.342	1.5454
ILMN_1803995	TM7SF3	252.62	390.346	1.54519
ILMN_3253304	BRI3P1	196.52	303.618	1.54497
ILMN_1872419		324.824	501.738	1.54465
ILMN_1778668	TAGLN	160.582	248.026	1.54455
ILMN_1781374	TUFT1	168.792	260.692	1.54445
ILMN_1779374	AMMECR1	1018.39	1572.82	1.54441
ILMN_1694398	EIF3F	2072.79	3200.91	1.54425
ILMN_1795609	RAD51	148.44	229.209	1.54412
ILMN_2161357	C6orf111	620.324	957.744	1.54394
ILMN_1798212	LLGL1	268.207	414.068	1.54384
ILMN_1680774	LOC730994	222.132	342.891	1.54363
ILMN_2213297	C11orf54	267.537	412.851	1.54315
ILMN_2285996	KIAA0101	3595.57	5548.34	1.54311
ILMN_2383489	CDK5RAP3	830.976	1282.28	1.54311
ILMN_1784847	CREBZF	317.105	489.069	1.54229
ILMN_1656676	ZYG11B	693.434	1069.36	1.54212
ILMN_2049642	RPA1	1365.44	2105.43	1.54194
ILMN_3267017	LOC100129028	2359.99	3638.82	1.54188
ILMN_2401344	PPP2R2C	109.861	169.336	1.54136
ILMN_1723542	ZNF137	150.712	232.296	1.54132
ILMN_2049766	NFE2L3	246.53	379.956	1.54122
ILMN_1662617	PPP2R3C	464.971	716.54	1.54104
ILMN_2298818	RPS29	308.156	474.873	1.54102
ILMN_1742147	UBL4A	742.798	1144.57	1.54089
ILMN_2106658	BLZF1	915.816	1410.77	1.54045
ILMN_2355462	CYFIP1	519.329	799.932	1.54032
ILMN_3242900	HIST2H2AA4	1819.36	2801.9	1.54005
ILMN_1793371	KIAA0430	592.407	912.007	1.53949
ILMN_2150284	RNPC3	160.247	246.565	1.53865
ILMN_1693317	TTC15	444.246	683.504	1.53857
ILMN_1800935	ARV1	1018.33	1566.64	1.53845
ILMN_1664303	HTATIP2	628.707	967.021	1.53811
ILMN_1772605	FRS3	198.339	304.756	1.53654
ILMN_1839665		144.833	222.276	1.5347
ILMN_1794968	LRRC28	178.312	273.608	1.53443
ILMN_1782609	STAG2	732.391	1123.65	1.53422
ILMN_1739558	CRELD1	430.87	661.014	1.53414
ILMN_1786601	PLAGL2	376.691	577.856	1.53403
ILMN_2400500	LASS2	544.727	835.438	1.53368
ILMN_1793671	TFDP2	213.616	327.618	1.53368
ILMN_2147517	CD58	660.171	1011.95	1.53285
ILMN_3296040	LOC100131482	102.073	156.456	1.53279
ILMN_1752895	STX8	232.004	355.543	1.53249
ILMN_2368721	CENPM	189.337	290.04	1.53187
ILMN_3231638	FAM160B1	304.67	466.652	1.53166
ILMN_1701991	SYNJ1	207.71	318.126	1.53159
ILMN_1746206	AZI1	442.617	677.834	1.53143
ILMN_1745397	OAS3	117.112	179.345	1.5314
ILMN_3237177	FAM175A	521.07	797.793	1.53107
ILMN_1669842	CHAF1A	265.497	406.435	1.53085
ILMN_2409298	NUSAP1	738.491	1130.43	1.53073
ILMN_1751743	XRCC1	236.479	361.905	1.53039
ILMN_1780806	ANKRD36B	213.121	326.087	1.53006
ILMN_1777660	RNF144	367.389	562.103	1.52999
ILMN_3236756	ACSF2	116.784	178.668	1.5299
ILMN_1678087	MAP3K4	678.797	1037.78	1.52885
ILMN_2222163	HIST1H3B	160.085	244.71	1.52863
ILMN_2290204	ARHGAP28	107.817	164.798	1.5285
ILMN_2184064	ARRDC4	206.788	315.98	1.52804
ILMN_1667306	RANBP10	232.659	355.472	1.52787
ILMN_1779241	CRYM	131.94	201.577	1.52779
ILMN_1711611	LOC653907	382.012	583.546	1.52756
ILMN_1795183	RNASE1	150.236	229.433	1.52715
ILMN_2402930	LOC440926	10550.2	16110.1	1.527
ILMN_1708728	H2AFJ	921.07	1406.21	1.52671
ILMN_3214532	LOC100131205	1090.68	1664.86	1.52644
ILMN_1746917	LOC729843	266.94	407.412	1.52623
ILMN_1796423	CLIC3	128.548	196.192	1.52622
ILMN_2412860	MCM4	526.236	802.284	1.52457
ILMN_1698677	C4orf27	490.151	747.119	1.52426
ILMN_2134538	FTHL11	409.126	623.276	1.52343
ILMN_1709348	ALDH1A1	209.197	318.558	1.52277
ILMN_1812557	CDK5RAP3	808.298	1230.34	1.52213
ILMN_1701247	LOC132241	318.451	484.586	1.5217
ILMN_2063586	CLIC4	675.283	1027.55	1.52166
ILMN_1810945	LOC731992	137.148	208.6	1.52098
ILMN_2394498	SYF2	1105.92	1681.56	1.5205
ILMN_1763901	DSCR8	1842.45	2799.47	1.51942
ILMN_2344216	STX2	527.685	801.646	1.51917
ILMN_2189605	FAM122B	336.705	511.507	1.51915
ILMN_1709937	KCNN4	208.854	317.137	1.51846
ILMN_3226418	NT5DC4	117.706	178.72	1.51836
ILMN_3236344	CTGLF7	1027.75	1559.81	1.51769
ILMN_1728380	PHOSPHO2	266.364	404.074	1.517
ILMN_1753064	TTC13	160.678	243.692	1.51665
ILMN_2200636	KIAA1267	511.116	774.935	1.51616
ILMN_1709307	GPSM1	489.896	742.575	1.51578
ILMN_1790317	RAB26	139.346	211.216	1.51576
ILMN_2113738	C8orf45	944.815	1431.99	1.51563
ILMN_1712678	RPS27L	2418	3662.95	1.51487
ILMN_1696643	TLN1	813.729	1232.45	1.51457
ILMN_2379520	HAGH	156.198	236.546	1.5144
ILMN_1734290	MAPRE3	266.139	402.921	1.51395
ILMN_1718129	MAP2K5	234.88	355.451	1.51333
ILMN_2373177	PANK2	524.872	794.021	1.51279
ILMN_1832656		150.027	226.659	1.51079
ILMN_1791949	PGBD1	208.385	314.812	1.51073
ILMN_2285618	DIP2A	161.693	244.239	1.51051
ILMN_1740772	APBB3	424.917	641.652	1.51006
ILMN_1690304	MGC26718	125.4	189.342	1.50991
ILMN_2220403	C6orf72	170.084	256.571	1.50849
ILMN_2127842	HBA2	10573.7	15949.1	1.50838
ILMN_1665219	LTBP4	314.081	473.631	1.50799
ILMN_1783889	PRKAA1	194.643	293.466	1.50771
ILMN_2325394	MSH5	268.996	405.563	1.50769
ILMN_1798181	IRF7	205.559	309.801	1.50711
ILMN_1673522	MOCOS	350.89	528.55	1.50631
ILMN_2197365	RGS2	159.409	240.059	1.50593
ILMN_1784516	TTC18	114.722	172.729	1.50563
ILMN_1696615	CA8	288.466	434.238	1.50533
ILMN_2225735	CRBN	612.141	921.074	1.50468
ILMN_3199974	LOC100131787	266.345	400.499	1.50369
ILMN_1806651	PARP8	185.625	279.022	1.50315
ILMN_1697820	HINT2	543.818	817.213	1.50273
ILMN_1772951	ST6GALNAC1	234.321	351.835	1.50151
ILMN_2404327	SSX2	200.661	301.198	1.50103
ILMN_1730054	GSTT1	443.506	665.506	1.50056
ILMN_3240943	LOC100133772	1140.56	1711.33	1.50043
ILMN_1903159		225.026	337.489	1.49977
ILMN_3297872	LOC729417	124.023	186.004	1.49975
ILMN_3188110	C19orf60	701.526	1051.92	1.49947
ILMN_1798254	ACTR10	492.15	737.876	1.49929
ILMN_1789436	C1orf218	217.778	326.421	1.49887
ILMN_1697153	ZDHHC17	294.965	442.077	1.49874
ILMN_3236765	UPLP	512.268	767.65	1.49853
ILMN_1751079	TAP1	185.402	277.755	1.49813
ILMN_1804938	GPR175	170.317	255.112	1.49786
ILMN_1680501	GTF2IRD2B	486.359	728.464	1.49779
ILMN_1759460	TAF7	473.492	709.088	1.49757
ILMN_1684293	ANP32B	11649.4	17444.2	1.49744
ILMN_2323526	WAC	746.087	1116.92	1.49704
ILMN_1679771	LOC388969	158.854	237.734	1.49655
ILMN_1808374	SNTB2	291.672	436.376	1.49612
ILMN_3202591	LOC440311	297.73	445.42	1.49605
ILMN_1767691	VPS25	395.192	590.876	1.49516
ILMN_1686906	TP53INP2	211.208	315.746	1.49495
ILMN_3238183	BMS1P5	893.484	1335.58	1.4948
ILMN_2330495	OCIAD1	1497.82	2238.18	1.49429
ILMN_3301052	LOC728791	250.149	373.795	1.49429
ILMN_2357577	PRKAA1	481.733	719.694	1.49397
ILMN_1711208	CELSR2	221.47	330.775	1.49354
ILMN_1706571	SLC35D2	207.693	310	1.49259
ILMN_2364131	TTPAL	188.832	281.786	1.49226
ILMN_2097410	DAPP1	1537.56	2293.84	1.49187
ILMN_1661194	CLDN14	300.691	448.54	1.4917
ILMN_1685467	ZNF397	140.724	209.911	1.49165
ILMN_1810055	ITFG3	374.506	558.549	1.49143
ILMN_1700733	KIAA1370	150.415	224.322	1.49136
ILMN_2152402	BAT5	696.498	1038.72	1.49134
ILMN_2307032	OSBPL5	141.641	211.167	1.49087
ILMN_2130635	FOXRED2	284.46	424.071	1.49079
ILMN_1806713	ZNF18	164.078	244.446	1.48981
ILMN_2286339	ADD2	110.754	164.998	1.48978
ILMN_3251317	RER1	164.832	245.498	1.48939
ILMN_3263341	FLJ30428	371.879	553.862	1.48936
ILMN_3238640	LOC100133812	8364.78	12457.9	1.48933
ILMN_1871457		155.486	231.52	1.48901
ILMN_1810712	ARHGEF12	173.245	257.962	1.489
ILMN_1805668	ZNF486	1621.9	2414.99	1.48898
ILMN_2367215	PRCP	354.912	528.335	1.48864
ILMN_1803855	FAIM2	114.546	170.486	1.48836
ILMN_1688184	CSPG5	158.104	235.315	1.48836
ILMN_1806010	CUL9	144.139	214.478	1.48799
ILMN_1811392	HMHA1	157.856	234.839	1.48768
ILMN_1671221	GAPVD1	1023.01	1521.62	1.48739
ILMN_3294339	LOC100131289	128.973	191.758	1.48681
ILMN_3268697	LOC100129882	279.814	416.03	1.48681
ILMN_1654322	ATP1B3	701.93	1043.62	1.48679
ILMN_1706013	FTHL11	1300.1	1932.83	1.48668
ILMN_1734478	PIP5K1B	152.692	226.956	1.48637
ILMN_1691760	FAM45A	317.854	472.442	1.48635
ILMN_1799516	DNAJC9	3070.99	4563.68	1.48606
ILMN_1663685	DGCR6	1650.53	2452.64	1.48597
ILMN_1718336	C7orf50	1677.19	2491.76	1.48567
ILMN_1671281	RNASEL	208.557	309.767	1.48529
ILMN_1829845		1126.92	1673.25	1.4848
ILMN_1705116	C6orf85	190.616	283.004	1.48468
ILMN_3242371	DKFZp686A1627	126.626	187.991	1.48462
ILMN_2390338	UBE2E3	1043.33	1548.34	1.48404
ILMN_1669376	DRAM1	141.284	209.553	1.4832
ILMN_1724753	NIN	147.405	218.54	1.48258
ILMN_1802151	OSBPL5	128.349	190.279	1.48251
ILMN_1676955	TYK2	1317.79	1953.56	1.48245
ILMN_1790637	C11orf80	259.602	384.811	1.48231
ILMN_1811373	FAM20B	1347.21	1995.92	1.48152
ILMN_1703102	LOC731777	606.004	897.54	1.48108
ILMN_1745779	TCTEX1D2	206.656	306.073	1.48108
ILMN_1777378	COMMD6	1310.55	1940.77	1.48088
ILMN_1657475	GALT	275.522	407.895	1.48045
ILMN_1668721	CCND3	5462.76	8086.83	1.48036
ILMN_1712291	MICALL2	164.869	244.065	1.48035
ILMN_3310351	RNU6-15	2698.59	3994.87	1.48035
ILMN_3277072	LOC728178	123.23	182.411	1.48025
ILMN_1749540	RBM20	213.981	316.568	1.47942
ILMN_1781580	BRI3	498.336	737.24	1.4794
ILMN_1776464	PARP4	536.348	792.997	1.47851
ILMN_1755536	PFDN5	4320.74	6387.71	1.47838
ILMN_3252941	LOC100127918	361.646	534.602	1.47825
ILMN_1691575	SNX2	685.444	1013.25	1.47825
ILMN_2230892	IL10RB	791.049	1169.35	1.47823
ILMN_3238053	LOC100129211	234.268	346.122	1.47746
ILMN_2368713	TMEM189-UBE2V1	879.393	1299.18	1.47736
ILMN_2360291	UGCGL1	338.01	499.228	1.47696
ILMN_1670130	ARID3A	1071.77	1582.86	1.47686
ILMN_1688444	LOC727837	305.961	451.777	1.47659
ILMN_1758963	NADK	211.415	312.148	1.47647
ILMN_1756705	CHTF18	208.312	307.5	1.47615
ILMN_1788701	PSIP1	319.041	470.953	1.47615
ILMN_2186108	DGCR6	168.191	248.253	1.47602
ILMN_1744980	ZCCHC7	849.112	1253.02	1.47568
ILMN_2363027	RAD51	261.52	385.703	1.47485
ILMN_1747223	FRYL	225.307	332.285	1.47481
ILMN_1723625	MAP4K2	562.992	830.264	1.47474
ILMN_1656868	LOC23117	2387.39	3520.12	1.47447
ILMN_1662364	AARS	5446.59	8029.46	1.47422
ILMN_2090351	OR7E156P	121.209	178.605	1.47353
ILMN_1785528	FAM39DP	659.702	971.847	1.47316
ILMN_3288755	LOC646808	287.606	423.681	1.47313
ILMN_1745374	IFI35	230.81	339.893	1.47261
ILMN_1684352	TRIM45	141.104	207.739	1.47223
ILMN_1652762	HIC2	2344.47	3451.2	1.47206
ILMN_1781906	RBM17	529.727	779.728	1.47194
ILMN_1701455	FBXO6	647.634	953.179	1.47179
ILMN_1774949	PIGP	413.27	608.095	1.47142
ILMN_1723962	LXN	128.167	188.5	1.47074
ILMN_1725312	RASA1	464.366	682.829	1.47045
ILMN_1714438	MUTYH	391.543	575.556	1.46997
ILMN_1710863	GATAD1	213.402	313.598	1.46952
ILMN_2093720	THG1L	207.137	304.384	1.46948
ILMN_2355559	PSAP	4531.41	6654.12	1.46844
ILMN_3237656	LOC730313	1185.38	1740.57	1.46836
ILMN_3283449	LOC440991	569.627	836.26	1.46808
ILMN_1676528	BTN3A2	139.697	205.086	1.46808
ILMN_1749641	FBXO3	167.71	246.198	1.468
ILMN_1657746	BPHL	259.692	381.21	1.46793
ILMN_2249920	FYN	125.237	183.783	1.46749
ILMN_1679881	WRN	830.133	1218.17	1.46744
ILMN_3211857	LOC648822	258.796	379.704	1.46719
ILMN_1747924	LOC644254	253.081	371.298	1.46711
ILMN_1670353	RAD51AP1	785.755	1152.13	1.46627
ILMN_2406132	LILRB3	5215.54	7644.68	1.46575
ILMN_1684563	SPIN4	456.832	669.388	1.46528
ILMN_2107004	GPR1	225.077	329.789	1.46523
ILMN_3251303	NR2C2	163.149	239.02	1.46504
ILMN_2150258	ZFP36L2	341.439	500.17	1.46489
ILMN_1787885	NUDT18	200.073	293.082	1.46488
ILMN_1669599	DENND4C	205.444	300.905	1.46466
ILMN_2320336	CLK3	721.449	1056.65	1.46462
ILMN_1685824	B4GALT5	700.959	1026.35	1.46421
ILMN_1807873	SNX6	296.685	434.374	1.46409
ILMN_1696127	KIAA0240	339.317	496.75	1.46397
ILMN_1796461	PRSS8	258.59	378.535	1.46384
ILMN_2219712	HMGB2	1080.85	1582.14	1.46379
ILMN_3241091	LOC100130886	669.475	979.554	1.46317
ILMN_1748093	PAFAH1B3	1883.41	2755.74	1.46316
ILMN_2065783	EXOC2	317.292	464.247	1.46315
ILMN_1725620	GGNBP2	620.633	907.729	1.46258
ILMN_1796165	GLRX5	5337.54	7801.97	1.46172
ILMN_2118663	ERV3	132.001	192.948	1.46171
ILMN_1910550		226.387	330.895	1.46164
ILMN_3213185	LOC645452	673.803	984.759	1.46149
ILMN_2216582	LYL1	3711.5	5424.02	1.46141
ILMN_1690048	OR4F21	124.872	182.329	1.46012
ILMN_2176955	CUL5	725.842	1059.7	1.45996
ILMN_1745962	FBXO7	601.222	877.743	1.45993
ILMN_2140700	CRIPAK	165.461	241.498	1.45955
ILMN_1786211	HERC1	564.393	823.714	1.45947
ILMN_1741219	RRAGB	189.656	276.62	1.45853
ILMN_3289730	LOC100132199	265.72	387.512	1.45834
ILMN_1666924	PINK1	156.827	228.688	1.45822
ILMN_1804571	ZKSCAN4	214.528	312.793	1.45805
ILMN_2264681	LETMD1	209.662	305.678	1.45795
ILMN_1659936	PPP1R15A	1770.08	2580.45	1.45781
ILMN_1677385	C8orf40	667.438	972.969	1.45777
ILMN_1668814	CENPM	236.364	344.55	1.45771
ILMN_1724341	CXorf45	200.862	292.789	1.45766
ILMN_2364828	OGT	401.135	584.696	1.4576
ILMN_2194852	FLJ46309	1228.61	1790.81	1.4576
ILMN_1797684	PDCD2	2073.2	3021.8	1.45756
ILMN_2174612	CNOT8	404.188	589.013	1.45727
ILMN_2388701	ST3GAL5	149.206	217.421	1.45719
ILMN_1738150	SUMO2	563.836	821.319	1.45666
ILMN_1745946	CCDC5	554.58	807.802	1.4566
ILMN_3287093	LOC646819	4444.99	6473.59	1.45638
ILMN_3284584	LOC390345	4807.65	7001.52	1.45633
ILMN_1707372	RNF187	164.134	238.931	1.4557
ILMN_1760011	GTF2IRD2B	275.069	400.385	1.45558
ILMN_1743367	FZD4	312.536	454.867	1.45541
ILMN_1656292	LOC388532	1140.06	1659.19	1.45535
ILMN_2331205	CHKB	170.385	247.952	1.45525
ILMN_1747775	STX2	633.222	921.427	1.45514
ILMN_3243924	P2RX6	143.434	208.698	1.45501
ILMN_1730879	CBY1	240.797	350.158	1.45416
ILMN_1689400	CLK1	140.716	204.591	1.45393
ILMN_1806037	TK1	1295.6	1883.63	1.45386
ILMN_2207419	DDX26B	143.591	208.755	1.45382
ILMN_1739805	NDE1	470.959	684.616	1.45366
ILMN_1710000	PEX11G	174.121	253.107	1.45362
ILMN_1703041	IDUA	115.213	167.474	1.4536
ILMN_2246510	TSC1	214.016	311.075	1.45351
ILMN_3206804	LOC255167	664.18	965.004	1.45293
ILMN_1683980	PLEKHM2	823.251	1195.94	1.45271
ILMN_1723843	CSNK2A2	652.74	948.188	1.45263
ILMN_1796138	BMX	179.746	261.051	1.45233
ILMN_2322806	CAST	225.079	326.815	1.45201
ILMN_1789243	VPS33B	398.477	578.395	1.45151
ILMN_1702396	PACSIN2	746.655	1083.76	1.45149
ILMN_1775703	TRAPPC6A	390.564	566.891	1.45147
ILMN_1715407	LOC644404	199.548	289.584	1.4512
ILMN_2247572	SSX1	704.571	1022.4	1.4511
ILMN_2299072	CROP	382.35	554.789	1.451
ILMN_1731181	TEX2	402.567	584.116	1.45098
ILMN_1725700	MOV10	395.068	573.18	1.45084
ILMN_1727992	FEZ1	155.298	225.3	1.45076
ILMN_1661174	LOC731640	1341.07	1945.1	1.45042
ILMN_2100458	RFESD	2519.78	3654.71	1.45041
ILMN_1796835	RWDD3	223.616	324.214	1.44987
ILMN_1677226	ARVCF	146.448	212.326	1.44984
ILMN_1772459	RPS23	414.811	601.28	1.44953
ILMN_2193325	MMP23B	131.878	191.159	1.44952
ILMN_3188106	CYTH2	310.917	450.666	1.44947
ILMN_2415979	KIAA1751	375.137	543.653	1.44921
ILMN_1758915	PDCD2	1003.46	1454.02	1.44901
ILMN_1756443	INHA	124.355	180.169	1.44883
ILMN_2320513	APBB3	251.818	364.758	1.4485
ILMN_2180682	MTPN	3478.69	5038.34	1.44834
ILMN_1678268	VPS8	252.98	366.348	1.44813
ILMN_1667932	LOC652726	219.096	317.25	1.44799
ILMN_1757660	CAPS	141.73	205.222	1.44798
ILMN_1722820	KDELR3	349.964	506.685	1.44782
ILMN_1679025	LOC641848	277.807	402.094	1.44738
ILMN_2148796	MND1	571.856	827.635	1.44728
ILMN_1785635	BRD3	293.532	424.632	1.44663
ILMN_1737462	OXR1	606.758	877.55	1.44629
ILMN_3226505	MSL3	379.724	549.114	1.44609
ILMN_2389376	WDR23	230.378	333.132	1.44602
ILMN_2154287	PHACS	157.47	227.694	1.44595
ILMN_1689908	ANKRD13A	513.258	741.904	1.44548
ILMN_1742400	CEP350	368.803	533.061	1.44538
ILMN_3289346	LOC442075	268.72	388.402	1.44538
ILMN_1782754	PAGE4	121.798	176.038	1.44533
ILMN_1747281	EVI5L	175.353	253.429	1.44525

## Sheet: Table S1B
Table S1B Genes Downregulated inK562 NilotinibR Cells
PROBE_ID	SYMBOL	Parental	NilotinibR	1.5 down
ILMN_1775708	SLC2A3	5114.85	186.702	27.3958
ILMN_1762899	EGR1	1829.12	137.668	13.2865
ILMN_2188333	CD69	1386.64	115.277	12.0288
ILMN_2325837	CD3D	1082.1	119.292	9.07101
ILMN_2261416	CD3D	963.076	112.249	8.57978
ILMN_1759097	MLLT11	2280.52	275.259	8.28499
ILMN_1807074	MIF	4655.15	581.973	7.99891
ILMN_1666932	FCGR2A	1187.82	153.753	7.72551
ILMN_2366634	PKM2	1109.51	145.709	7.61457
ILMN_2216852	PGK1	1790.28	298.836	5.99082
ILMN_2067656	CCND2	1580.26	277.801	5.68845
ILMN_1795963	OKL38	922.34	168.182	5.48416
ILMN_1756417	ANKRD37	707.683	129.476	5.46576
ILMN_2131861	SOCS2	2428.4	450.452	5.39102
ILMN_1664861	ID1	1239.27	230.74	5.37082
ILMN_2289849	FCGR2A	636.415	119.766	5.31382
ILMN_1723486	HK2	609.51	116.299	5.2409
ILMN_1792455	TMEM158	6528.56	1272.75	5.12949
ILMN_1779258	LOC644774	2428.07	483.939	5.01731
ILMN_1671971	LOC644743	960.184	193.509	4.96196
ILMN_2112417	PGAM1	1964.17	397.524	4.94101
ILMN_1762712	HHEX	1047.33	213.755	4.89968
ILMN_2101832	LAPTM4B	2577.42	526.12	4.89893
ILMN_1759766	CTXN1	1182.68	243.43	4.8584
ILMN_1753584	KRT8	1082.24	227.833	4.75014
ILMN_1680196	LAPTM4B	2390.32	505.84	4.72545
ILMN_1807106	LDHA	13215.1	2799.78	4.72004
ILMN_1706523	FCGR2A	600.119	130.122	4.61196
ILMN_2180371	C12orf24	881.651	194.818	4.52551
ILMN_1656628	WDR4	1506.78	336.074	4.48348
ILMN_3249748	LDHA	14885.5	3369.12	4.41821
ILMN_1797728	HMGCS1	5917	1372.16	4.31217
ILMN_1755974	ALDOC	6203.28	1444.6	4.29412
ILMN_1682015	GAL	820.894	192.997	4.25341
ILMN_1798926	SOCS2	758.456	180.19	4.20921
ILMN_1775327	PKM2	496.56	118.282	4.19811
ILMN_1717490	RPL6	1034.38	247.675	4.17636
ILMN_1684887	SAMSN1	1039.18	249.101	4.17172
ILMN_1748283	PIM2	1005.52	244.09	4.11949
ILMN_1792681	CCDC86	709.566	173.263	4.0953
ILMN_1662932	LCP1	3582.13	883.307	4.05537
ILMN_1804277	SPRED1	724.755	181.506	3.993
ILMN_1686373	C15orf26	453.574	113.82	3.98503
ILMN_2148527	H19	617.881	155.519	3.97302
ILMN_1810910	CFH	750.12	191.498	3.91712
ILMN_2075189	SLC35F2	792.611	202.475	3.91461
ILMN_2060413	CD24	1192.08	304.697	3.91235
ILMN_2219131	RPS15	822.196	213.819	3.84529
ILMN_1704055	HSPC111	748.678	195.485	3.82985
ILMN_1706841	PGAM4	1617.82	422.451	3.8296
ILMN_1699265	TNFRSF10B	654.815	171.213	3.82456
ILMN_2371379	ACLY	3101.66	811.215	3.82347
ILMN_2165867	DHCR7	1406.04	369.498	3.80526
ILMN_3247723	NOP16	757.719	202.853	3.73532
ILMN_1815626	DHCR7	1058.63	284.978	3.71479
ILMN_1775405	ARL4A	3085.61	833.025	3.70411
ILMN_1806908	PRKCB1	4736.1	1281.07	3.69698
ILMN_1701875	ZYX	924.876	250.241	3.69595
ILMN_1741954	SMYD3	2007.93	543.295	3.69584
ILMN_1663751	CYCSL1	2927.62	796.086	3.67752
ILMN_2269256	DNAJC12	649.182	176.708	3.67374
ILMN_1783728	TBRG4	1078	295.411	3.64914
ILMN_1755749	PGK1	3900.98	1073.01	3.63555
ILMN_1700025	LOC732007	1293.66	362.71	3.56665
ILMN_2058251	VIM	3866.61	1087.8	3.55454
ILMN_1756992	MUC1	1197.41	337.106	3.55204
ILMN_1748697	LIN28B	1432.54	409.617	3.49727
ILMN_3266606	FABP5L2	436.615	124.85	3.49711
ILMN_1680618	MYC	2443.89	705.686	3.46314
ILMN_2184373	IL8	451.555	130.44	3.46178
ILMN_1720282	NQO1	727.33	210.871	3.44917
ILMN_1661337	SRM	828.924	243.741	3.40083
ILMN_1898124		774.04	228.165	3.39246
ILMN_1695404	LY6E	949.705	279.972	3.39214
ILMN_3248773	C7orf40	675.76	199.274	3.3911
ILMN_1715214	PTPN7	480.477	143.001	3.35996
ILMN_3251691	POLR3G	449.181	134.503	3.33955
ILMN_1749213	SDF2L1	5529.51	1659.81	3.3314
ILMN_1710756	ENO1	16540.8	4967.67	3.3297
ILMN_3201115	LOC440043	5975.66	1795.73	3.3277
ILMN_1667081	CCND2	587.903	176.7	3.32712
ILMN_1787526	MGC13057	1335.8	402.873	3.31568
ILMN_1673521	KISS1R	745.028	226.33	3.29178
ILMN_2169152	SRGN	3442.56	1050.79	3.27615
ILMN_2053415	LDLR	3100.19	947.488	3.27201
ILMN_2345015	PTGES2	936.533	286.762	3.26589
ILMN_1787815	TRIB3	2268.72	695.466	3.26216
ILMN_1691104	PGAM4	1040.09	319.424	3.25613
ILMN_1775170	MT1X	910.23	279.766	3.25354
ILMN_1713603	PRKCB1	584.28	179.608	3.25309
ILMN_1806165	HSPA6	489.349	150.448	3.25262
ILMN_1735461	DDX21	2791.33	858.235	3.25241
ILMN_1678143	ARHGDIB	579.485	178.725	3.24234
ILMN_2184184	ANXA1	3742.56	1156.3	3.23666
ILMN_2173451	GPI	2364.9	732.799	3.22721
ILMN_1803073	DNAJC12	667.073	209.107	3.1901
ILMN_2198413	MYEOV	379.731	119.642	3.17389
ILMN_3299520	PRKCB	1589.82	501.357	3.17103
ILMN_1741133	NME1	7509.24	2368.95	3.16986
ILMN_2183409	SCARB1	996.204	315.608	3.15646
ILMN_1696347	CTSC	819.326	259.74	3.1544
ILMN_1782538	VIM	4686.94	1485.88	3.15431
ILMN_1672650	PKM2	346.318	110.176	3.14332
ILMN_1696601	VARS	3142.48	1007.87	3.11793
ILMN_2086105	SPRY4	350.317	112.458	3.11508
ILMN_1661366	PGAM1	928.739	300.613	3.08948
ILMN_1760347	SRGN	3424	1112.56	3.07758
ILMN_2162253	NMU	4645.44	1510.48	3.07547
ILMN_2355168	MGST1	417.928	136.135	3.06996
ILMN_2070072	RPS7	1348.77	439.813	3.06668
ILMN_1677765	LRP8	564.921	184.345	3.06448
ILMN_1674046	C10orf128	389.633	127.474	3.05657
ILMN_1805658	LTV1	1250.03	410.536	3.04488
ILMN_1741054	SLC5A6	825.827	271.457	3.04221
ILMN_2179652	PRELID1	1154.58	380.101	3.03755
ILMN_1771051	RPL29	804.333	265.115	3.0339
ILMN_1790577	SLC35F2	516.451	171.259	3.01561
ILMN_1686989	INSIG1	927.256	307.509	3.01538
ILMN_1781155	LYN	2000.09	663.925	3.01252
ILMN_1748538	ALDH1A2	6940.44	2305.16	3.01083
ILMN_2242463	CTSC	806.199	270.522	2.98016
ILMN_2383707	ALDH1A2	1831.33	615.993	2.97297
ILMN_1741957	RABEPK	1506.24	507.359	2.96879
ILMN_2127298	F2RL3	357.594	120.714	2.96232
ILMN_1768127	EBNA1BP2	3459.95	1168.27	2.9616
ILMN_1668996	C1QBP	3167.78	1076.24	2.94337
ILMN_1732296	ID3	969.772	329.91	2.9395
ILMN_1661599	DDIT4	4321.62	1470.62	2.93865
ILMN_2363668	YIF1B	2967.86	1012.15	2.93224
ILMN_1838313		911.737	311.93	2.92289
ILMN_1688480	CCND1	360.864	123.638	2.91871
ILMN_1738207	CISH	357.573	122.576	2.91715
ILMN_1716563	PRKCB1	883.174	303.071	2.91408
ILMN_2371169	ZYX	438.255	150.404	2.91386
ILMN_2395728	HNRPUL1	444.949	152.872	2.91059
ILMN_1746686	POLR1C	1333.18	458.161	2.90986
ILMN_1753547	STAT5A	1235.65	425.198	2.90606
ILMN_2305544	DBI	1920.54	661.113	2.90501
ILMN_2110908	MYC	772.887	266.474	2.90042
ILMN_1733191	CCDC26	812.791	282.073	2.88149
ILMN_2403889	PRMT5	1193.45	414.96	2.87606
ILMN_1812392	TMSB10	6771.02	2356.99	2.87274
ILMN_1758055	YIF1B	1171.97	408.625	2.86807
ILMN_2414399	NME1	433.335	151.179	2.86636
ILMN_2311020	DNAJC12	698.046	243.805	2.86313
ILMN_2414848	TBRG4	582.987	203.679	2.86228
ILMN_2183510	ARMET	1152.75	402.892	2.86119
ILMN_2102670	GATA2	590.313	206.6	2.85727
ILMN_1763129	DCTPP1	1217.88	426.837	2.85328
ILMN_1708672	ACAT2	4058.16	1427.9	2.84204
ILMN_1737517	RPL29	727.442	256.365	2.83752
ILMN_1768534	BHLHB2	3683.12	1305.73	2.82074
ILMN_1755862	PFAS	704.237	252.284	2.79144
ILMN_1680129	NSUN2	2222.77	797.935	2.78565
ILMN_1718706	ERAL1	1575.33	565.687	2.78482
ILMN_1704446	SLC6A10P	1435.54	516.6	2.77882
ILMN_1703123	AXUD1	698.918	252.281	2.77039
ILMN_1750722	RPS7	1319.95	477.665	2.76334
ILMN_2412192	CFH	655.117	237.308	2.76062
ILMN_1749014	ACLY	1181.68	428.405	2.75832
ILMN_2355665	MTP18	1426.92	517.644	2.75657
ILMN_1806106	GNL3	1288.6	467.71	2.75513
ILMN_2329735	ECM1	367.849	133.731	2.75066
ILMN_1715583	BOP1	2237.34	815.999	2.74184
ILMN_2067708	TFB2M	1354.45	494.761	2.73759
ILMN_2399893	RPS24	3880.04	1420.79	2.7309
ILMN_2383305	GPATCH4	568.406	208.796	2.72231
ILMN_2184640	NOLC1	521.546	191.623	2.72174
ILMN_1691410	BAMBI	734.146	269.811	2.72096
ILMN_3247895	LOC728188	555.71	206.518	2.69085
ILMN_1693108	RUVBL1	845.619	314.598	2.68794
ILMN_1683475	TOMM40	2565.82	956.147	2.6835
ILMN_1810423	RPP40	1323.43	495.286	2.67205
ILMN_1658289	WDR54	721.239	270.161	2.66967
ILMN_3307982	MGC11082	352.268	132.05	2.66768
ILMN_1689800	MRTO4	676.753	254.466	2.65951
ILMN_1811955	PRMT5	1104.23	415.675	2.65646
ILMN_2324584	HFE2	280.363	105.678	2.65298
ILMN_1723158	NOP2	1009.48	381.681	2.64483
ILMN_1741148	ALDOA	6479.3	2450.9	2.64365
ILMN_1684402	STXBP5	562.125	212.856	2.64087
ILMN_1651316	CD69	299.556	113.454	2.64033
ILMN_2375418	DPH2	902.403	341.789	2.64024
ILMN_1726064	PAK1IP1	1127.81	427.749	2.63662
ILMN_3300744	LOC728666	1339.21	509.059	2.63075
ILMN_2122953	CISD1	2546.89	969.701	2.62647
ILMN_1692473	PRMT1	1164.9	443.863	2.62447
ILMN_1761159	ESYT1	2560.5	979.559	2.61393
ILMN_1707627	TPI1	4353.97	1667.37	2.61128
ILMN_1767253	RRP12	416.848	159.667	2.61073
ILMN_1799600	STARD8	858.2	328.858	2.60964
ILMN_1806349	SLC6A8	550.794	211.319	2.60645
ILMN_1659524	C6orf66	621.797	238.718	2.60473
ILMN_1693334	P4HA1	967.313	371.424	2.60434
ILMN_2122952	CISD1	1734.03	670.323	2.58686
ILMN_1723978	LGALS1	2256.91	873.704	2.58315
ILMN_2076600	ITM2A	1390.85	538.643	2.58214
ILMN_1665865	IGFBP4	439.815	171.242	2.56839
ILMN_2049536	TRPV2	438.777	171.052	2.56517
ILMN_1724658	BNIP3	3896.45	1524.08	2.55659
ILMN_2319000	MATK	821.718	321.509	2.55582
ILMN_3242459	DCTPP1	2742.14	1074.09	2.55299
ILMN_1765332	TIMM10	691.85	271.352	2.54964
ILMN_1667239	INPP1	273.045	107.242	2.54606
ILMN_1792885	CTSC	599.768	235.792	2.54363
ILMN_2156982	IMP4	1757.59	692.301	2.53876
ILMN_1753111	NAMPT	521.585	205.656	2.5362
ILMN_3222974	PRKCB	548.335	216.623	2.53128
ILMN_2365544	NHP2	1516.7	599.447	2.53016
ILMN_2324056	GNL3	1126.3	445.315	2.52923
ILMN_2371964	MRPS12	3744.46	1480.84	2.5286
ILMN_1792168	GALE	736.874	291.479	2.52805
ILMN_1712431	FAM113B	486.532	192.848	2.52289
ILMN_1673352	IFITM2	3199.31	1270.73	2.5177
ILMN_2145116	TMEM173	509.955	202.759	2.51508
ILMN_1782045	FKBP4	488.364	194.262	2.51395
ILMN_1727740	SYNCRIP	549.399	218.729	2.51178
ILMN_2336595	ACSS2	3894.18	1552.69	2.50802
ILMN_1815023	PIM1	3642.93	1452.85	2.50744
ILMN_1662658	PUS1	1236.08	493.576	2.50434
ILMN_1755075	IDI1	676.342	270.172	2.50338
ILMN_1739222	ETV5	268.317	107.19	2.50318
ILMN_1789505	ITPR1	503.931	201.357	2.50268
ILMN_1703441	ZNF593	1254.97	502.011	2.49989
ILMN_1720889	SC4MOL	1455.58	582.359	2.49945
ILMN_1801246	IFITM1	3478.66	1394.25	2.49501
ILMN_1812580	YDJC	1131.21	453.551	2.49411
ILMN_1685005	TNFRSF1A	424.311	170.145	2.49382
ILMN_3306482	LOC730107	897.793	360.91	2.48758
ILMN_3305475	LOC729708	573.906	231.463	2.47948
ILMN_1703617	AHSA1	822.096	331.625	2.479
ILMN_1654690	CECR5	716.741	289.268	2.47778
ILMN_1682717	IER3	564.976	228.072	2.47718
ILMN_2308849	MYADM	1148.52	464.075	2.47486
ILMN_1668850	PCSK9	457.181	184.821	2.47365
ILMN_2090782	GCSH	749.147	303.029	2.47219
ILMN_1753830	ETV4	297.262	121.209	2.45249
ILMN_1688178	RRP7A	601.706	247.197	2.43412
ILMN_1673252	AIMP2	1751.93	720.374	2.43198
ILMN_1676361	ARHGAP22	360.652	148.387	2.43048
ILMN_1769779	PTP4A3	434.146	178.64	2.43028
ILMN_2390853	CTSH	1926.87	793.312	2.4289
ILMN_1692651	PHB	825.636	339.929	2.42885
ILMN_3209117	LOC644214	771.066	317.562	2.42808
ILMN_2197946	SCG3	268.983	110.91	2.42524
ILMN_3223317	LOC728666	514.119	212.09	2.42405
ILMN_2378376	CYB561	357.827	147.773	2.42146
ILMN_1736982	PHACTR1	308.526	127.467	2.42044
ILMN_1659895	MSN	2253.61	931.115	2.42034
ILMN_1692219	RAB11FIP1	2258.87	933.443	2.41993
ILMN_1794522	EIF5A	2054.31	851.382	2.41291
ILMN_2359710	PTP4A3	429.925	178.809	2.40439
ILMN_1676548	BZW2	2262.72	941.741	2.4027
ILMN_1741096	FDFT1	2122.62	885.205	2.39788
ILMN_2347234	PRMT1	447.659	186.726	2.39741
ILMN_1686920	CCDC58	761.214	317.777	2.39544
ILMN_1707398	ESRRB	307.989	128.618	2.3946
ILMN_1786189	MKI67IP	945.617	395.304	2.39213
ILMN_1793474	INSIG1	5153.6	2155.81	2.39056
ILMN_1665483	KIAA0020	549.224	230.436	2.38341
ILMN_1666384	LOC151579	690.49	289.806	2.38259
ILMN_1706149	PDCD2L	846.322	355.26	2.38226
ILMN_1725366	SLC27A5	403.509	169.633	2.37872
ILMN_1718672	NHP2	1317.92	554.278	2.37772
ILMN_3241234	LOC730278	325.778	137.206	2.37437
ILMN_1784602	CDKN1A	452.37	190.616	2.3732
ILMN_1697585	ACTR6	1199.2	505.641	2.37164
ILMN_1705753	C3orf26	516.896	218.073	2.37029
ILMN_1660754	C13orf25	602.307	254.309	2.3684
ILMN_1791253	FBXL13	526.484	222.296	2.36839
ILMN_1777118	INTS9	788.122	332.944	2.36713
ILMN_1707493	SNHG3-RCC1	538.394	227.478	2.3668
ILMN_1803988	MCL1	820.291	347.135	2.36303
ILMN_1743241	ARL4A	490.403	207.637	2.36183
ILMN_1756049	NT5DC3	681.525	288.906	2.35899
ILMN_1803775	HSPE1	2562.03	1090.55	2.3493
ILMN_2338038	AK3L1	860.551	366.34	2.34905
ILMN_1657803	CFH	467.931	199.252	2.34844
ILMN_1659437	TXNDC17	2985.91	1273.11	2.34538
ILMN_2146761	FABP5	303.887	129.591	2.34497
ILMN_1682953	PGAM4	393.844	168.031	2.34387
ILMN_1750101	S100A11	341.019	145.693	2.34067
ILMN_1767219	POLR1C	758.22	324.029	2.33997
ILMN_1697510	ACSS2	341.5	146.071	2.33791
ILMN_1784871	FASN	10360	4439.32	2.33368
ILMN_3207122	LOC644563	1221.44	523.584	2.33284
ILMN_3231390	NHP2	2067.06	889.129	2.32481
ILMN_1714197	ACSS2	4281.27	1843.78	2.32201
ILMN_1757552	PTRF	2123.87	915.306	2.3204
ILMN_1757497	VGF	284.243	122.581	2.31883
ILMN_1795429	VCL	4460.91	1926.86	2.31512
ILMN_1692760	DPAGT1	923.324	399.092	2.31356
ILMN_1679051	PTPRR	423.839	183.414	2.31083
ILMN_2341661	ETV4	237.246	102.744	2.3091
ILMN_2121437	NCL	3171.02	1375.8	2.30486
ILMN_1711566	TIMP1	6004.61	2607	2.30326
ILMN_1772074	C19orf51	426.378	185.265	2.30144
ILMN_1736700	ALDOA	4065.72	1768.15	2.29942
ILMN_1711894	MYB	2060.64	897.231	2.29667
ILMN_1669898	EGFL7	302.068	131.668	2.29416
ILMN_2061732	YRDC	1485.67	648.076	2.29244
ILMN_3226807	NHP2	947.74	413.617	2.29135
ILMN_1684114	LOC286016	682.705	298.013	2.29085
ILMN_1656413	ZMPSTE24	1056.03	461.199	2.28975
ILMN_2346573	PSME3	614.562	268.649	2.2876
ILMN_1661490	PFDN6	585.577	256.069	2.28679
ILMN_1812618	ARAP3	638.424	279.352	2.28538
ILMN_1705594	NAT10	1374.42	602.818	2.27999
ILMN_1756220	DDX18	1198.97	526.012	2.27936
ILMN_1658044	LOC648814	429.481	188.918	2.27337
ILMN_1715991	SDPR	712.231	313.532	2.27164
ILMN_1670134	FADS1	4150.09	1827.7	2.27066
ILMN_1787628	NOP56	2638.18	1162.26	2.26988
ILMN_1691466	YES1	875.826	385.96	2.26921
ILMN_1796235	CIRH1A	2083.51	919.751	2.2653
ILMN_1714515	MRPS12	676.865	298.836	2.265
ILMN_3192791	HNRNPM	1603.69	708.165	2.26458
ILMN_1653871	NAMPT	605.059	267.945	2.25815
ILMN_1753249	DDX10	746.164	330.505	2.25765
ILMN_1712918	NQO2	942.226	418.505	2.25141
ILMN_1768470	EIF4G1	1015.59	451.713	2.24832
ILMN_2112049	DNLZ	405.682	180.798	2.24385
ILMN_1712532	CARD9	476.662	212.491	2.24321
ILMN_3246538	LOC100133866	304.591	135.8	2.24295
ILMN_2371911	MUC1	368.657	164.697	2.23839
ILMN_1734742	ARHGDIA	709.466	317.441	2.23495
ILMN_2335718	HNRNPAB	2169.28	970.781	2.23457
ILMN_2092536	HSPE1	404.154	180.867	2.23454
ILMN_2115633	CD320	421.286	188.688	2.23272
ILMN_2208903	CD52	899.892	403.398	2.23078
ILMN_1805750	IFITM3	1329.76	596.426	2.22955
ILMN_1719661	SEPX1	906.249	406.655	2.22854
ILMN_1787762	HEATR1	1345.56	603.948	2.22794
ILMN_1788203	HEY1	497.747	223.491	2.22714
ILMN_1788462	AMD1	806.108	362.008	2.22677
ILMN_1809866	WDR74	873.946	393.172	2.22281
ILMN_1721978	CARD11	402.125	180.979	2.22194
ILMN_1720344	NIPA2	1329.29	598.463	2.22117
ILMN_1728048	LOC158160	397.258	179.28	2.21584
ILMN_1725510	DHCR24	719.804	324.947	2.21514
ILMN_1764228	DAB2	490.311	221.743	2.21117
ILMN_1678605	CDC123	919.064	417.05	2.20373
ILMN_1676393	ATP5G1	2174.17	987.165	2.20244
ILMN_1782633	BOLA2	2017.36	916.409	2.20138
ILMN_1678863	C7orf29	310.323	140.997	2.20092
ILMN_1677452	REXO4	641.329	291.413	2.20075
ILMN_1672094	DLX1	387.715	176.447	2.19735
ILMN_1733256	PSMD8	848.136	386.426	2.19482
ILMN_3238058	LOC151162	468.282	213.679	2.19152
ILMN_1725773	DNAJC12	381.132	174.035	2.18998
ILMN_2073604	EBP	1420.03	648.653	2.18919
ILMN_2383306	GPATCH4	276.248	126.207	2.18885
ILMN_3200330	LOC399988	5005.53	2287.31	2.1884
ILMN_1711617	GMFG	321.622	147.08	2.18671
ILMN_1659343	BOLA2	3111.92	1423.45	2.18618
ILMN_1695576	MRPL24	1339.65	613.395	2.184
ILMN_1771179	CYB561	312.746	143.204	2.18391
ILMN_2110252	NPM3	1403.3	643.438	2.18093
ILMN_2144088	FDFT1	7448.88	3416.07	2.18054
ILMN_1745420	PHF19	1112.07	510.027	2.18042
ILMN_1704873	TCEB1	705.408	323.956	2.17748
ILMN_2170515	METTL11A	519.151	238.694	2.17496
ILMN_2234956	LEPR	750.841	345.387	2.17391
ILMN_2328433	NOP2	334.43	153.861	2.17358
ILMN_1697348	WBSCR22	1308.93	602.547	2.17232
ILMN_1806123	MRPL23	1413.8	652.186	2.16778
ILMN_1798172	IPO4	329.943	152.266	2.16689
ILMN_1803624	TMEM147	1624.41	749.753	2.16659
ILMN_1802894	VKORC1L1	569.243	262.977	2.16461
ILMN_1704305	NIP7	1274.87	588.995	2.16448
ILMN_1738773	HRC	443.997	205.186	2.16388
ILMN_1666553	SLC25A19	765.244	354.029	2.16153
ILMN_1691097	HSP90AA1	6559.63	3035.31	2.16111
ILMN_2120340	RUVBL2	792.957	367.57	2.15729
ILMN_2190084	VAMP8	2015.65	934.889	2.15604
ILMN_3188124	LOC100130511	611.127	283.47	2.15588
ILMN_1665736	LOC648024	2336	1083.96	2.15506
ILMN_1689329	SCD	5964.8	2768.28	2.1547
ILMN_1682857	NDUFAF2	1460.21	677.772	2.15442
ILMN_3284114	LOC399748	1652.63	768.912	2.14931
ILMN_1676265	LEPR	369.913	172.138	2.14893
ILMN_2130838	UTP11L	1641.33	764.322	2.14743
ILMN_2081682	SMAP2	3725.21	1736.32	2.14546
ILMN_1786347	TNPO1	507.837	237.087	2.14199
ILMN_1664922	FLNB	564.683	264.351	2.13611
ILMN_1723480	BST2	584.414	273.857	2.13401
ILMN_1789775	WDR74	571.248	267.826	2.13291
ILMN_1661755	FAM129B	1246.76	584.588	2.13272
ILMN_2124187	TSC22D2	528.642	247.955	2.13201
ILMN_3287266	LOC100133328	603.611	283.494	2.12918
ILMN_1671494	USP5	780.286	366.908	2.12665
ILMN_2370772	EIF4G1	800.049	376.236	2.12646
ILMN_1654118	BCL2L1	1665.71	785.497	2.12057
ILMN_1756402	TMEM177	400.474	189.004	2.11887
ILMN_2108357	RPL39L	1143.27	539.598	2.11874
ILMN_1768719	RDH11	1730.86	816.989	2.11859
ILMN_2096116	HSP90B1	5112.06	2413.52	2.1181
ILMN_1767658	RRS1	333.439	157.432	2.11798
ILMN_1792679	ITGA5	710.947	335.872	2.11672
ILMN_2328972	DNMT3B	612.557	289.492	2.11597
ILMN_1756982	CLIC1	5971.53	2828.89	2.11091
ILMN_1748591	ODC1	3322.53	1575.06	2.10947
ILMN_1756920	ADAM15	1071.12	507.825	2.10924
ILMN_1815043	MRPS2	546.054	259.097	2.10752
ILMN_1814998	FKSG30	1249.95	593.344	2.10662
ILMN_1694778	LOC646723	3289.09	1564.31	2.10258
ILMN_2364022	SLC16A3	272.702	129.712	2.10236
ILMN_1663313	AMY1C	1269.35	604.212	2.10084
ILMN_1670542	AK2	2006.63	955.592	2.09988
ILMN_1730631	C2orf44	571.679	272.719	2.09622
ILMN_1656145	GOT1	2033.11	969.971	2.09605
ILMN_2155516	QTRTD1	265.287	126.574	2.09591
ILMN_1667043	EIF4A3	2041.39	974.713	2.09435
ILMN_1746769	PLA2G3	225.266	107.572	2.09408
ILMN_1654939	TMED2	1527.99	730.449	2.09185
ILMN_1700541	FBLN1	276.72	132.468	2.08896
ILMN_3205656	LOC391075	2597.42	1245.32	2.08574
ILMN_1794875	AGPAT9	414.995	199.022	2.08518
ILMN_1727271	WARS	1253.75	601.283	2.08512
ILMN_1769911	SLC38A1	907.88	435.586	2.08427
ILMN_1808661	TOMM5	1650.52	792.026	2.08392
ILMN_1787680	SELS	1424.44	684.787	2.08013
ILMN_1687978	PHLDA1	259.063	124.586	2.07939
ILMN_2412549	GAR1	2317.95	1115.48	2.07798
ILMN_1661945	C14orf156	7549.97	3634.54	2.07729
ILMN_1757627	ZMYND19	588.775	283.473	2.077
ILMN_1775224	NOS3	631.748	304.214	2.07666
ILMN_1766408	CBFB	617.317	297.34	2.07613
ILMN_1719611	CCT6A	927.971	447.549	2.07345
ILMN_1657395	HMGCR	1603.83	773.612	2.07316
ILMN_1790533	PHACTR2	350.98	169.365	2.07233
ILMN_1777296	ACTB	4919.16	2374.31	2.07183
ILMN_1764629	SLC39A14	251.847	121.617	2.07082
ILMN_1676846	ABCE1	1004.9	485.366	2.0704
ILMN_1779353	PUS7	879.836	424.96	2.07039
ILMN_2045729	WDR12	1271.28	616.052	2.0636
ILMN_2187727	NOC3L	488.459	237.059	2.06049
ILMN_1770692	WDR12	1248.29	605.827	2.06047
ILMN_1730351	FLJ35767	370.978	180.078	2.0601
ILMN_1761083	HNRNPA3	456.676	221.788	2.05906
ILMN_2181191	TPI1	3457.36	1679.14	2.059
ILMN_1894072		426.401	207.516	2.05479
ILMN_2056479	TXNL2	1746.31	852.048	2.04954
ILMN_2215545	C3orf26	690.601	337.018	2.04915
ILMN_1689842	SC4MOL	576.359	281.303	2.04889
ILMN_1704024	TMEM160	612.327	299.235	2.04631
ILMN_1687867	LOC647954	266.433	130.222	2.04599
ILMN_1651262	HNRNPAB	5748.2	2814.59	2.04229
ILMN_1809478	SSBP1	4135.01	2025.15	2.04183
ILMN_2115434	RAB32	488.126	239.232	2.04039
ILMN_1726839	DCUN1D5	2195.2	1076.17	2.03982
ILMN_1778032	SURF6	1100.35	540.031	2.03757
ILMN_1756501	ST6GAL1	1590.8	781.156	2.03646
ILMN_3306997	METTL1	439.996	216.068	2.03638
ILMN_1722491	APRT	1481.36	727.76	2.0355
ILMN_1662427	PTP4A3	346.547	170.303	2.03489
ILMN_1808999	ARHGEF19	480.54	236.367	2.03303
ILMN_3191695	LOC100128266	2499.67	1230.36	2.03166
ILMN_1787844	C19orf10	394.237	194.114	2.03095
ILMN_3251629	EIF4A1	971.369	478.328	2.03076
ILMN_1672783	CT45A4	692.274	341.012	2.03006
ILMN_1769634	STRA13	2380	1172.47	2.02991
ILMN_1746393	TSEN2	483.843	238.403	2.02951
ILMN_2067709	TFB2M	644.339	317.836	2.02727
ILMN_3226392	LOC729608	2558.53	1263.22	2.0254
ILMN_1664167	RPF2	3184.88	1573.47	2.02411
ILMN_1801664	POLR3K	648.114	320.611	2.0215
ILMN_1691926	HADH2	454.492	224.856	2.02126
ILMN_1676515	IMPDH1	776.49	384.248	2.0208
ILMN_1726574	CACYBP	1710.01	846.632	2.01978
ILMN_1749752	NOLA1	481.689	238.692	2.01804
ILMN_2043816	ARPC5L	611.487	303.101	2.01744
ILMN_1752953	BCL2L12	1907.01	946.517	2.01477
ILMN_1800898	ARG2	585.033	290.4	2.01457
ILMN_1652846	PCYT2	304.998	151.411	2.01436
ILMN_1669523	FOS	209.981	104.288	2.01348
ILMN_1724493	LYSMD2	705.289	350.446	2.01255
ILMN_2392546	PAICS	4476.82	2224.73	2.0123
ILMN_1679800	BRIX1	2764.09	1373.72	2.01212
ILMN_1740265	ACOT7	1599.93	795.184	2.01203
ILMN_3298582	LOC728873	3184.03	1582.56	2.01194
ILMN_1684391	PLOD1	3132.09	1557.15	2.01142
ILMN_1760143	ADRM1	1016.36	505.383	2.01107
ILMN_1734476	KIF2A	585.065	291.141	2.00956
ILMN_1691578	GTF3C6	462.467	230.663	2.00495
ILMN_1726410	APRT	1092.91	545.824	2.00231
ILMN_1697189	PNCK	598.625	299.212	2.00067
ILMN_2336585	CTAG2	755.731	377.794	2.00038
ILMN_1797342	FNBP1	339.069	169.56	1.9997
ILMN_1787410	EIF6	1239.35	619.824	1.99951
ILMN_1713875	NME1	247.755	124.007	1.99791
ILMN_1712389	CKLF	1813.65	908.296	1.99677
ILMN_1797074	EMG1	736.367	368.89	1.99617
ILMN_1668052	FOXA2	265.247	132.938	1.99526
ILMN_1666733	IL8	235.894	118.229	1.99523
ILMN_2369682	HNRPA2B1	5731.21	2876.25	1.9926
ILMN_1673991	ATIC	3599.97	1807.54	1.99164
ILMN_1685678	EEF1B2	1027.64	516.029	1.99144
ILMN_1815733	EIF5	745.534	374.587	1.99028
ILMN_1656540	RUVBL1	409.293	205.718	1.98958
ILMN_2415235	CSNK1E	1427.51	718.277	1.98742
ILMN_1696485	HNRNPAB	1334.57	671.518	1.9874
ILMN_1712413	RPL39L	789.337	397.384	1.98634
ILMN_2192683	DHX37	600.419	302.377	1.98567
ILMN_2080611	PDSS1	476.381	239.929	1.98551
ILMN_1716583	NME7	368.296	185.65	1.98382
ILMN_1667994	AMD1	436.521	220.26	1.98184
ILMN_1773389	PLTP	305.528	154.177	1.98167
ILMN_2330570	LEPR	311.75	157.393	1.98072
ILMN_1793770	DNAJB6	1244.12	628.431	1.97972
ILMN_1715661	TFAM	1725.79	872.827	1.97724
ILMN_2356895	MRPL42	849.693	430.115	1.9755
ILMN_2345016	PTGES2	297.269	150.479	1.97549
ILMN_3237846	GAGE12E	2500.21	1267.52	1.97252
ILMN_1732452	MAPKAPK3	1183.11	600.056	1.97167
ILMN_1676191	DARS2	605.985	307.462	1.97093
ILMN_1730809	SLC29A2	663.677	336.979	1.96949
ILMN_1799367	TXNDC14	1858.17	943.91	1.96859
ILMN_2041222	FLJ40504	1378.79	700.657	1.96786
ILMN_2414027	CKLF	1124.49	571.614	1.96721
ILMN_1809522	NACC2	227.418	115.683	1.96588
ILMN_1655645	AK2	314.342	159.99	1.96476
ILMN_1763568	ZDHHC16	824.883	420.086	1.9636
ILMN_1789944	PGAM5	340.997	173.73	1.9628
ILMN_2348050	MRPL21	2063.67	1051.49	1.96261
ILMN_1773780	FAM173A	786.329	400.901	1.96141
ILMN_2155172	BRIX1	1069.56	546.209	1.95815
ILMN_2175601	VDAC1	2839.16	1450.15	1.95783
ILMN_3241758	POTEF	4282.5	2188.12	1.95716
ILMN_2221564	LYAR	1480.31	756.552	1.95665
ILMN_1676026	MRPS26	583.446	298.262	1.95615
ILMN_1656977	HIBCH	660.062	337.486	1.95582
ILMN_1670099	NOSTRIN	388.149	198.599	1.95443
ILMN_1717056	TXNRD1	1022.97	523.597	1.95373
ILMN_1754332	LOC85389	271.829	139.363	1.95051
ILMN_2355971	HSD17B10	527.45	270.474	1.95009
ILMN_2337655	WARS	1973.24	1011.99	1.94987
ILMN_3226012	LOC728698	2480.97	1272.46	1.94974
ILMN_3244506	LOC441089	931.699	477.884	1.94963
ILMN_1776337	CHORDC1	410.384	210.515	1.94943
ILMN_3307700	SPCS3	613.392	314.669	1.94933
ILMN_1671442	WDR43	312.437	160.345	1.94853
ILMN_1680874	TUBB2B	705.964	362.795	1.9459
ILMN_2410713	FGFR4	270.328	139.085	1.94362
ILMN_1744308	DHX33	325.503	167.644	1.94163
ILMN_1735735	KATNB1	495.345	255.227	1.9408
ILMN_1692163	NSDHL	1520.96	784.083	1.9398
ILMN_2222234	PRDX4	2419.83	1247.56	1.93964
ILMN_1751072	SRPRB	657.927	339.219	1.93953
ILMN_2360705	ACSL3	1519.56	783.497	1.93946
ILMN_2044832	NOP56	831.141	429.052	1.93716
ILMN_1716053	AK2	2203.65	1137.65	1.93702
ILMN_3288717	LOC392437	3160.57	1631.83	1.93682
ILMN_1747016	CEP55	437.627	225.974	1.93663
ILMN_1698213	RBM3	511.514	264.222	1.93592
ILMN_1762883	ECE2	273.277	141.359	1.93322
ILMN_2330267	ABCE1	1064.88	550.938	1.93284
ILMN_1804993	FAM178B	2227.24	1152.57	1.93242
ILMN_1702806	PDCL3	448.418	232.127	1.93178
ILMN_1811767	INHBE	284.074	147.098	1.93119
ILMN_1725534	ACTN4	607.167	314.454	1.93086
ILMN_1745806	PEMT	400.255	207.606	1.92795
ILMN_1793651	UBE2N	1077.98	559.53	1.92659
ILMN_1742461	UAP1	886.768	461.214	1.92268
ILMN_1774604	PNKD	321.276	167.312	1.92022
ILMN_1812940	TRMT1	620.952	323.453	1.91976
ILMN_3283680	LOC345041	2693.62	1403.66	1.919
ILMN_1797604	CAP1	3669.77	1912.49	1.91885
ILMN_1815190	METTL1	359.524	187.384	1.91864
ILMN_1777139	MAK16	588.003	306.71	1.91713
ILMN_1772646	LOC388681	232.364	121.373	1.91446
ILMN_1788131	CYP26A1	271.179	141.659	1.9143
ILMN_1710001	RPL41	357.018	186.543	1.91386
ILMN_2211780	SLC25A4	1395.17	729.239	1.91318
ILMN_1728435	C12orf45	376.767	197.022	1.91231
ILMN_1711886	ALG3	903.512	472.6	1.91179
ILMN_2332250	ACOT7	504.245	263.9	1.91074
ILMN_1785179	UBE2G2	1115.43	583.783	1.91069
ILMN_1712888	HSPH1	1049.32	549.5	1.90958
ILMN_1804851	MRPS17	1201.95	629.687	1.90881
ILMN_1783285	CTPS	888.805	466.237	1.90634
ILMN_1752451	CTSH	333.134	174.865	1.90509
ILMN_1652825	IL10RA	214.331	112.576	1.90388
ILMN_1750636	RPS26L	2520.93	1325.34	1.9021
ILMN_1719205	FBL	3898.87	2049.98	1.90191
ILMN_1707484	GEMIN6	484.637	255.01	1.90046
ILMN_1785646	PMP22	508.64	267.907	1.89857
ILMN_1757689	CT45A4	457.327	241.136	1.89655
ILMN_1768662	UCK2	536.913	283.261	1.89547
ILMN_1767459	POLR3B	390.452	206.045	1.89499
ILMN_1682792	BYSL	862.626	455.296	1.89465
ILMN_3240155	RNU105A	320.107	168.959	1.89458
ILMN_2038778	GAPDH	9257.37	4888.52	1.89369
ILMN_2413808	CD53	329.017	173.746	1.89366
ILMN_1706583	DLAT	570.722	301.413	1.89349
ILMN_1713143	MRPL3	2893.74	1528.8	1.89282
ILMN_1695422	NCL	499.966	264.376	1.89111
ILMN_2318638	TGIF1	759.64	401.93	1.88998
ILMN_2379130	IRAK1	1761.81	932.49	1.88936
ILMN_1735360	SDAD1	1014.12	536.855	1.889
ILMN_1656910	TRIM6	302.821	160.329	1.88875
ILMN_3243677	SNORA73B	310.465	164.465	1.88773
ILMN_1702237	FKBP1A	428.398	227.034	1.88693
ILMN_3305273	LOC729779	454.265	241.036	1.88464
ILMN_3248882	KIAA0114	747.6	396.742	1.88435
ILMN_1742889	WDR77	404.779	214.837	1.88412
ILMN_2182531	C18orf55	1415.15	751.167	1.88394
ILMN_1735014	KLF6	711.183	377.667	1.88309
ILMN_1660691	RAB31	1448.68	769.333	1.88303
ILMN_1773760	PAICS	4383.78	2328.57	1.8826
ILMN_1699603	MRPL12	610.649	324.414	1.88231
ILMN_1774823	RPL34	1132.33	601.636	1.88209
ILMN_1656185	DEF8	533.584	283.603	1.88145
ILMN_1670124	LOC150223	287.061	152.663	1.88036
ILMN_2206272	D2HGDH	579.547	308.245	1.88015
ILMN_3283772	LOC644237	1075.55	572.527	1.8786
ILMN_1715189	LHX6	360.921	192.157	1.87826
ILMN_1656718	DEF8	385.693	205.45	1.87731
ILMN_1710979	ANKRD39	470.609	250.697	1.8772
ILMN_1728975	SCO1	641.471	341.886	1.87627
ILMN_1707077	SORT1	695.415	370.848	1.8752
ILMN_1794017	SERTAD1	404.149	215.712	1.87356
ILMN_2413084	HSPA8	7702.15	4112.08	1.87305
ILMN_1712950	PFN1	2876.28	1535.74	1.87289
ILMN_1784203	ACRBP	200.211	106.903	1.87284
ILMN_1697802	LOC654244	316.834	169.195	1.87259
ILMN_1752046	SH2B3	1206.76	644.816	1.87147
ILMN_2041293	SQLE	2962.13	1582.9	1.87133
ILMN_1664931	GTF2E2	1828.53	977.132	1.87132
ILMN_1722894	ZNRD1	391.972	209.603	1.87007
ILMN_1700604	RBM14	1407.19	753.378	1.86784
ILMN_1791569	PLXNA1	341.908	183.127	1.86705
ILMN_1701930	EEF1B2	667.41	357.539	1.86668
ILMN_1802252	GAPDH	3701.16	1984.34	1.86519
ILMN_1343295	GAPDH	6286.25	3371.1	1.86475
ILMN_3235477	RRP1	268.535	144.033	1.8644
ILMN_1694268	HES6	1774.99	952.047	1.86439
ILMN_1699695	TNFRSF21	223.904	120.151	1.86352
ILMN_1766918	KCNK5	269.205	144.478	1.86329
ILMN_1777644	PIB5PA	252.74	135.643	1.86327
ILMN_2094360	NR2F2	406.726	218.406	1.86225
ILMN_1742166	GRWD1	495.85	266.303	1.86198
ILMN_3280847	LOC651697	1351.73	726.13	1.86156
ILMN_2318011	PSMA3	658.574	354.387	1.85835
ILMN_1785570	SUSD3	306.726	165.068	1.85818
ILMN_1659725	EXOSC5	393.24	211.766	1.85695
ILMN_1789702	GBE1	435.059	234.361	1.85637
ILMN_3208715	LOC440063	1023.28	551.554	1.85527
ILMN_1716730	FAM44B	550.24	296.589	1.85523
ILMN_1695645	CETN2	1280.94	690.671	1.85463
ILMN_1666713	LYPLA1	562.765	303.45	1.85456
ILMN_3240997	ARAP3	276.605	149.255	1.85324
ILMN_1738530	ATAD3A	621.328	335.359	1.85272
ILMN_1688818	LOC652864	1327.11	716.938	1.85108
ILMN_3269405	HNRNPM	2746.91	1484.25	1.85071
ILMN_2124352	DCUN1D5	1084.7	586.104	1.85069
ILMN_3206827	LOC100131737	327.723	177.116	1.85033
ILMN_1714623	TOMM22	1058.35	572.024	1.85019
ILMN_1722900	EIF4A1	8497.34	4593.73	1.84977
ILMN_1701681	SEC11C	679.208	367.416	1.84861
ILMN_1721669	IDH3B	2235.5	1209.3	1.84859
ILMN_1757730	TTC27	1095.07	592.409	1.8485
ILMN_1813240	EIF1AX	426.052	230.516	1.84826
ILMN_1763875	ABCF1	2498.41	1351.86	1.84813
ILMN_3247462	GLRX3	1580.4	855.716	1.84687
ILMN_2311166	ITGB5	626.678	339.351	1.8467
ILMN_1702197	C9orf140	472.145	255.896	1.84506
ILMN_1781468	SMAP2	479.938	260.146	1.84488
ILMN_1710873	ZNF330	752.697	408.094	1.84442
ILMN_1677953	OGFOD1	731.489	396.662	1.84411
ILMN_1764362	LYAR	900.937	489.569	1.84026
ILMN_3268083	LOC100128689	344.203	187.167	1.83901
ILMN_1666967	BRP44L	927.931	504.873	1.83795
ILMN_3235221	LOC644936	959.246	521.969	1.83774
ILMN_2038777	ACTB	8649.48	4707.53	1.83737
ILMN_1675156	CDC42	556.434	302.909	1.83696
ILMN_1793033	RBM28	449.851	244.94	1.83657
ILMN_1683678	SPATS2L	377.191	205.39	1.83646
ILMN_3263329	GAR1	654.369	356.447	1.83581
ILMN_1865736		229.576	125.124	1.83478
ILMN_1679209	HSPA9	3493.03	1903.94	1.83463
ILMN_1685574	TSC22D2	405.761	221.226	1.83414
ILMN_2044453	LPAR5	424.93	231.679	1.83413
ILMN_1722945	C6orf52	330.406	180.244	1.8331
ILMN_1667925	PDCL3	396.583	216.399	1.83265
ILMN_2324421	TXNRD1	665.295	363.121	1.83216
ILMN_1742798	SFRS10	1659.57	905.82	1.83212
ILMN_1652085	MPHOSPH10	1210.08	660.872	1.83104
ILMN_1708147	TBPL1	1897.9	1036.83	1.83049
ILMN_2413527	VCL	403.391	220.468	1.82971
ILMN_1732537	HEATR2	1060.3	579.937	1.82831
ILMN_2341793	CCT7	4837.99	2646.27	1.82823
ILMN_1705153	NEFH	282.403	154.561	1.82713
ILMN_1745885	POLR2F	1746.3	955.806	1.82704
ILMN_1804530	LOC653888	357.23	195.547	1.82682
ILMN_1783753	TXNDC12	2134.08	1168.73	1.82599
ILMN_1773865	HSPA5	416.128	227.939	1.82561
ILMN_3285153	LOC645979	468.171	256.482	1.82536
ILMN_1781999	ABCF2	415.752	227.767	1.82534
ILMN_1765258	HLA-E	309.288	169.71	1.82246
ILMN_1720373	SLC7A5	1646.62	903.693	1.8221
ILMN_1677237	CHCHD9	3977.88	2183.32	1.82194
ILMN_1791232	SPRED2	398.476	218.758	1.82154
ILMN_3214256	LOC128192	672.553	369.225	1.82153
ILMN_1663618	STAT3	485.82	266.711	1.82152
ILMN_1804415	SMAGP	406.92	223.432	1.82122
ILMN_1789510	STIP1	1290.78	709.646	1.8189
ILMN_2366391	PRDX1	7631.47	4196.84	1.81839
ILMN_1798459	PPAN	238.521	131.191	1.81812
ILMN_1730077	RPUSD2	751.387	413.368	1.81772
ILMN_1752947	C17orf79	760.444	418.404	1.81749
ILMN_1655884	ATP2A2	959.244	528.245	1.81591
ILMN_1656372	PES1	316.735	174.437	1.81576
ILMN_1671766	F12	422.805	232.973	1.81482
ILMN_1727840	SLC35B1	959.119	529.051	1.81291
ILMN_1703324	PDSS1	355.328	196.003	1.81287
ILMN_1784706	GABRE	336.858	185.828	1.81274
ILMN_3207933	LOC647150	939.312	518.314	1.81225
ILMN_1799103	SNRPB	2789.24	1539.26	1.81206
ILMN_1692938	PSAT1	1452.05	801.328	1.81205
ILMN_1756676	PHF19	1301.43	718.594	1.81107
ILMN_3240022	SNORA73A	302.715	167.214	1.81035
ILMN_3260070	LOC100128266	6839.46	3780.25	1.80926
ILMN_1662954	CCT7	1520.32	842.171	1.80524
ILMN_1672589	SEMA4B	488.767	270.808	1.80484
ILMN_1670263	C1orf71	1095.14	607.321	1.80323
ILMN_1697614	NHP2L1	555.861	308.422	1.80227
ILMN_1778623	PAGE1	468.471	260.102	1.8011
ILMN_2209027	RPS26	2591.55	1438.91	1.80105
ILMN_1748651	PSMB3	4255.35	2362.82	1.80097
ILMN_1803317	C9orf114	610.983	339.473	1.7998
ILMN_2396982	BCL2L12	2110.8	1172.86	1.79971
ILMN_1679476	GART	2716.46	1509.43	1.79966
ILMN_1766657	STOM	788.892	438.412	1.79943
ILMN_1710668	LETM1	253.502	140.988	1.79804
ILMN_2112811	RPL36A	677.072	376.606	1.79783
ILMN_2152131	ACTB	11018	6128.83	1.79774
ILMN_1734486	C1orf19	1317.25	733.034	1.79698
ILMN_1673682	GATAD2A	1360.89	757.489	1.79659
ILMN_1738369	TUFM	1473.78	820.56	1.79607
ILMN_2151817	PFN1	9425.6	5251.7	1.79477
ILMN_1740170	CHCHD10	1546.15	861.688	1.79432
ILMN_1686367	HSPA8	7800.36	4350.1	1.79315
ILMN_1655924	TRNT1	283.306	158.13	1.7916
ILMN_1736042	ME1	336.041	187.742	1.7899
ILMN_1710962	TMEM97	2307.36	1289.76	1.78899
ILMN_1742577	GTPBP4	2805	1569.32	1.7874
ILMN_3241985	SNORA13	225.633	126.267	1.78694
ILMN_1800573	RPS21	2331.27	1305.84	1.78526
ILMN_1795341	SFRS1	3135.49	1758.06	1.78349
ILMN_3277872	LOC644684	452.275	253.606	1.78338
ILMN_1659888	PPP1R14B	1056.04	592.319	1.78289
ILMN_1736096	DLL3	211.642	118.815	1.78127
ILMN_1772241	SQLE	1086.16	609.787	1.78122
ILMN_2138765	PLIN2	1204.41	676.42	1.78056
ILMN_2392635	ABCF1	898.651	504.753	1.78038
ILMN_1657862	AHCY	1719.97	966.438	1.77971
ILMN_1659257	TNFRSF8	220.332	123.857	1.77892
ILMN_1800975	PSME3	476.686	268.004	1.77865
ILMN_1793712	SCAMP3	886.889	498.692	1.77843
ILMN_1762275	CSE1L	380.531	213.985	1.77831
ILMN_1765446	EMP3	3427.03	1928.36	1.77717
ILMN_1747058	TRAPPC2L	1114.04	626.911	1.77703
ILMN_1651799	SLC38A2	824.232	463.857	1.77691
ILMN_1684771	PGRMC1	2279	1283.59	1.77549
ILMN_2067370	SNRPF	5120.78	2884.21	1.77545
ILMN_1705464	MRPL41	1255.57	707.268	1.77524
ILMN_2387553	PSMA3	1918.7	1081.33	1.77439
ILMN_2341724	ANKRD55	182.453	102.85	1.77397
ILMN_1801216	S100P	229.037	129.125	1.77377
ILMN_1655482	TRIM27	323.954	182.773	1.77244
ILMN_1673936	KHSRP	1107.88	625.107	1.7723
ILMN_1667626	EGLN3	215.536	121.657	1.77168
ILMN_3202024	LOC392437	7104.07	4010.14	1.77153
ILMN_1704094	PSMA6	1944.27	1097.77	1.7711
ILMN_3280842	LOC149501	249.074	140.643	1.77096
ILMN_1812968	SOX18	466.873	263.63	1.77094
ILMN_1683598	ACSL4	286.488	161.831	1.77029
ILMN_1708605	LOC652481	858.716	485.194	1.76984
ILMN_2321416	DIAPH1	1310.11	740.319	1.76965
ILMN_1757384	RAN	457.989	258.855	1.76929
ILMN_1680925	SLC9A3R1	753.836	426.078	1.76924
ILMN_3258321	LOC100130932	773.333	437.143	1.76906
ILMN_1668374	ITGB5	778.82	440.343	1.76866
ILMN_1772527	C12orf44	431.967	244.302	1.76817
ILMN_3290019	LOC646753	588.8	333.056	1.76787
ILMN_1695868	PRICKLE4	4614.18	2610.1	1.76781
ILMN_1803997	SDCCAG3	760.015	430.049	1.76728
ILMN_2413644	TM4SF19	378.877	214.398	1.76717
ILMN_3236963	GAGE2E	5617.74	3179.75	1.76673
ILMN_1708041	PLEKHF1	301.525	170.739	1.766
ILMN_1857915	LOC401397	2802.29	1586.9	1.76589
ILMN_1797693	BRI3BP	297.162	168.332	1.76534
ILMN_2275248	ECE2	246.068	139.406	1.76512
ILMN_2318643	TGIF1	429.208	243.241	1.76454
ILMN_1714861	CD68	492.369	279.036	1.76454
ILMN_1737396	PSMD14	2447.09	1387.46	1.76372
ILMN_3199780	LOC401076	709.008	402.108	1.76323
ILMN_2398995	MRPL24	595.894	337.967	1.76317
ILMN_1760280	NXT1	879.841	499.102	1.76285
ILMN_1761463	EFHD2	806.9	457.726	1.76285
ILMN_2150352	CBWD5	354.527	201.151	1.76249
ILMN_1759954	PTMA	354.506	201.178	1.76215
ILMN_1663447	HNRNPA1	538.59	305.771	1.76142
ILMN_2215631	OTUD6B	285.45	162.065	1.76133
ILMN_1804248	FDPS	598.124	339.619	1.76116
ILMN_1685413	ALG8	1007.18	572.068	1.76059
ILMN_1748476	NOP58	2011.78	1143.04	1.76003
ILMN_1691563	GAGE12I	2596.27	1475.48	1.7596
ILMN_1775192	BCLAF1	1458.9	829.252	1.7593
ILMN_1736597	TKT	2816.86	1601.13	1.75929
ILMN_2374865	ATF3	383.74	218.159	1.75899
ILMN_1718424	MRPS28	575.405	327.187	1.75864
ILMN_1731966	LEPR	387.137	220.14	1.75859
ILMN_1735453	FAM98A	613.664	348.983	1.75844
ILMN_1812926	ANTXR2	879.48	500.184	1.75831
ILMN_2344204	PRR13	7568.76	4305.17	1.75806
ILMN_1668540	ZNHIT6	596.846	339.633	1.75733
ILMN_1805192	ITPRIP	733.297	417.365	1.75697
ILMN_2387636	ITGB4BP	1230.88	700.573	1.75697
ILMN_3179620	LOC100129673	651.419	371.166	1.75506
ILMN_1696133	SELI	343.317	195.625	1.75497
ILMN_1720322	PTS	401.477	228.899	1.75395
ILMN_3263974	KRT18P13	727.633	414.97	1.75346
ILMN_1662905	NME1-NME2	4626.38	2639.92	1.75247
ILMN_2357272	BCLAF1	393.728	224.684	1.75237
ILMN_1686388	LOC644330	449.964	257.031	1.75062
ILMN_1782635	YARS2	631.831	361.057	1.74995
ILMN_1790309	PINX1	239.22	136.703	1.74991
ILMN_1681591	PTPN1	1280.67	731.888	1.74982
ILMN_1796210	PPRC1	544.809	311.372	1.74971
ILMN_1766169	BCAT1	2607.75	1490.87	1.74915
ILMN_1704961	ACTG1	1319.13	754.186	1.74907
ILMN_2156172	HK2	267.936	153.192	1.74902
ILMN_1808238	RBPMS2	969.039	554.351	1.74806
ILMN_3235326	LOC388796	375.98	215.148	1.74754
ILMN_1790354	RABGGTB	1497.33	856.867	1.74745
ILMN_2278729	EIF3B	451.46	258.454	1.74677
ILMN_1671554	LPIN1	1436.22	822.339	1.7465
ILMN_1739576	CYB5R2	455.392	260.969	1.74501
ILMN_1723235	DUS3L	404.384	231.756	1.74487
ILMN_1696330	GUF1	304.695	174.627	1.74483
ILMN_1760027	WAS	532.96	305.682	1.74351
ILMN_1753607	PNO1	290.33	166.522	1.74349
ILMN_2097546	NUDC	4678.32	2684.66	1.74262
ILMN_1728984	PA2G4	2089.6	1199.71	1.74175
ILMN_2372040	MTP18	232.642	133.659	1.74056
ILMN_1708619	SEH1L	576.561	331.279	1.74041
ILMN_1811433	RPL8	340.515	195.665	1.74029
ILMN_1776080	GTPBP6	1015.67	583.867	1.73956
ILMN_1679195	C20orf24	2960.04	1702.05	1.73911
ILMN_2366388	PRDX1	7208.73	4145.74	1.73883
ILMN_1774661	SNRPB	4684.67	2694.2	1.7388
ILMN_1694530	DDA1	960.86	552.646	1.73865
ILMN_1759325	C16orf91	410.173	235.922	1.73859
ILMN_1670627	CT45A5	319.072	183.571	1.73814
ILMN_1738819	EFTUD2	1263.34	726.987	1.73778
ILMN_3229467	LOC729217	594.988	342.53	1.73704
ILMN_3247835	CXorf64	467.988	269.441	1.73688
ILMN_1804476	GMPPA	635.612	365.972	1.73678
ILMN_1683120	UNG	659.872	380.112	1.73599
ILMN_3296994	LOC728823	576.728	332.808	1.73291
ILMN_2371685	UBE2E1	415.348	239.729	1.73257
ILMN_1687958	SLC25A22	426.189	246.264	1.73061
ILMN_2266948	SLC38A1	207.443	119.908	1.73001
ILMN_3178302	FNDC3B	350.821	202.9	1.72904
ILMN_1782551	E2F5	327.846	189.673	1.72848
ILMN_1772359	LAPTM5	393.733	227.83	1.72818
ILMN_1677906	LOC643287	433.762	251.009	1.72808
ILMN_1772703	OTUD6B	244.966	141.818	1.72733
ILMN_1674874	MFSD10	1348.27	780.592	1.72723
ILMN_1741997	SNRPC	1051.08	608.692	1.72679
ILMN_1753790	ZNF259	465.595	269.687	1.72642
ILMN_2352042	MRPL4	318.743	184.672	1.726
ILMN_1662843	CD53	237.799	137.805	1.72562
ILMN_1662738	ACSM3	822.872	476.886	1.72551
ILMN_1748916	C18orf55	672.371	389.796	1.72493
ILMN_1688725	UTP14A	369.501	214.364	1.72371
ILMN_1740185	TPMT	545.596	316.563	1.7235
ILMN_1721024	SRFBP1	303.664	176.194	1.72346
ILMN_2085760	ARPC1B	336.983	195.558	1.72319
ILMN_1764090	AK3L1	357.752	207.67	1.7227
ILMN_1782788	CSDA	2657.29	1542.83	1.72235
ILMN_2055477	EXOSC7	1379.38	800.875	1.72235
ILMN_2180866	RPS26P11	4826.61	2803.72	1.72151
ILMN_1803811	TRIB1	357.126	207.463	1.7214
ILMN_1805481	TRMT11	695.078	404.116	1.72
ILMN_3245869	LOC440957	432.322	251.387	1.71975
ILMN_1796430	PSMD3	272.962	158.898	1.71785
ILMN_1794165	PGD	3025.29	1761.11	1.71783
ILMN_1792672	POLR2D	871.575	507.508	1.71736
ILMN_3239181	ITPRIP	604.629	352.072	1.71735
ILMN_1695585	RPS26L	4899.1	2855.59	1.71562
ILMN_1701243	C10orf2	300.523	175.231	1.71501
ILMN_1688971	NOL11	1428.47	833.173	1.7145
ILMN_1793220	GART	1022.37	596.362	1.71434
ILMN_1731194	STRAP	1424.56	831.033	1.7142
ILMN_1673637	SLC10A4	216.156	126.166	1.71327
ILMN_3210741	LOC642956	206.924	120.82	1.71266
ILMN_1745385	HNRPM	3812.78	2227.04	1.71204
ILMN_1673711	HSP90AB1	5037.45	2943.82	1.7112
ILMN_1707336	ARPC4	557.288	325.811	1.71047
ILMN_2070349	POLR3G	204.381	119.495	1.71037
ILMN_1661673	SNHG4	251.191	146.912	1.70981
ILMN_1715024	LSS	905.976	530.114	1.70902
ILMN_1669070	MIPEP	225.516	131.981	1.7087
ILMN_1703718	CCT7	993.739	581.794	1.70806
ILMN_2410986	STAT3	440.222	258.032	1.70608
ILMN_2269136	AGAP3	236.928	138.881	1.70598
ILMN_1751887	PREP	452.657	265.712	1.70356
ILMN_1705617	CFL1	3145.41	1847.23	1.70277
ILMN_1806601	GRSF1	735.321	432.227	1.70124
ILMN_1768176	CXorf26	425.095	249.945	1.70075
ILMN_3236680	LOC100134393	955.571	561.925	1.70053
ILMN_1699737	TRAP1	1166.59	686.055	1.70043
ILMN_1763663	FLJ20718	259.166	152.428	1.70025
ILMN_1773407	C16orf72	424.666	249.933	1.69912
ILMN_2381138	SEH1L	510.302	300.472	1.69833
ILMN_1683969	FKBP1A	743.155	437.689	1.69791
ILMN_2205350	C6orf66	220.441	129.9	1.697
ILMN_1785336	PMM2	269.643	158.985	1.69603
ILMN_2331636	ACACA	1499.46	884.261	1.69572
ILMN_1780382	LOC653566	911.085	537.577	1.6948
ILMN_1803279	TMED5	1082.94	639.438	1.69357
ILMN_1711899	ANXA2	876.233	517.44	1.6934
ILMN_1800619	BRI3BP	228.357	135.021	1.69126
ILMN_1751803	LSM10	603.912	357.109	1.69111
ILMN_1680091	POP7	599.829	354.768	1.69077
ILMN_1744835	MRPL21	2564.72	1517.21	1.69042
ILMN_1813374	C19orf28	237.59	140.587	1.68999
ILMN_1707312	NFIL3	345.27	204.309	1.68994
ILMN_3244395	LOC728877	610.525	361.344	1.6896
ILMN_1659990	C7orf68	383.107	226.917	1.68831
ILMN_2043918	DLEU1	738.296	437.41	1.68788
ILMN_2299612	TMEM150A	267.981	158.794	1.6876
ILMN_3290261	LOC644877	688.397	407.948	1.68746
ILMN_2402042	CT45A5	326.899	193.828	1.68654
ILMN_1679267	TGM2	481.359	285.437	1.68639
ILMN_1837935	TNPO1	413.364	245.152	1.68615
ILMN_1670145	DFNA5	301.361	178.734	1.68608
ILMN_2175894	HNRPR	3193.6	1894.35	1.68586
ILMN_1759743	SLC38A10	270.158	160.289	1.68544
ILMN_3199609	LOC400013	1796.24	1065.82	1.68531
ILMN_2380850	SDCCAG3	358.893	213.023	1.68476
ILMN_1681670	SLC25A4	519.629	308.434	1.68474
ILMN_2387090	CGGBP1	647.315	384.224	1.68473
ILMN_1692754	TMEM49	1134.3	673.737	1.68359
ILMN_3253456	FNDC3B	360.973	214.443	1.6833
ILMN_1775692	EIF4G3	468.371	278.252	1.68326
ILMN_1756806	MCL1	232.617	138.208	1.68309
ILMN_3254492	LOC100129650	1092.07	649.172	1.68226
ILMN_1678140	TTC4	1634.05	971.427	1.68211
ILMN_2054145	PAK1IP1	236.06	140.361	1.6818
ILMN_1802174	WT1	276.534	164.494	1.68112
ILMN_1815666	ATP2A2	715.053	425.368	1.68102
ILMN_1737163	SH3BGRL3	514.78	306.345	1.6804
ILMN_1716093	KRT10	1724.62	1026.49	1.68011
ILMN_1656016	DHX9	372.389	221.791	1.67901
ILMN_3238982	PATE3	337.582	201.132	1.67841
ILMN_1703471	ATF6	637.25	379.71	1.67825
ILMN_2334989	CCT3	1973.9	1176.38	1.67795
ILMN_1772713	BMS1	1602.61	955.374	1.67747
ILMN_2093674	GMFB	476.603	284.285	1.67649
ILMN_1660111	UCHL3	710.842	424.12	1.67604
ILMN_2104696	ERICH1	607.497	362.613	1.67533
ILMN_2386008	MPZL1	463.181	276.489	1.67522
ILMN_1771149	MRPL19	357.455	213.398	1.67506
ILMN_1743579	WDR4	214.318	127.953	1.67498
ILMN_3251445	MED27	379.361	226.567	1.67438
ILMN_3279219	LOC100132457	2905.03	1735.77	1.67362
ILMN_1727618	C8orf38	306.047	182.904	1.67327
ILMN_1694240	MAP2K1	1035.96	619.207	1.67304
ILMN_2127767	GAGE5	4669.74	2792.52	1.67223
ILMN_3237632	NCLN	1105.94	661.959	1.6707
ILMN_2228710	PDCD5	1473.77	882.357	1.67026
ILMN_1803744	SELS	456.726	273.532	1.66974
ILMN_1704842	ARL4A	237.264	142.119	1.66947
ILMN_2319424	GYG2	223.929	134.154	1.66919
ILMN_1711245	SCG3	193.553	115.966	1.66906
ILMN_1788254	PGAM5	307.491	184.257	1.66881
ILMN_3307930	RAN	9109.67	5460.43	1.66831
ILMN_1671478	CKB	1062.53	636.942	1.66817
ILMN_2373632	IDH3B	1052.58	631.135	1.66775
ILMN_3248833	LOC644928	1115.8	669.26	1.66721
ILMN_3240247	NOP10	5149.47	3089.51	1.66676
ILMN_2127477	G6PC3	207.029	124.242	1.66634
ILMN_1812403	BCAP31	1615.88	969.754	1.66628
ILMN_1706386	SLC39A4	332.701	199.696	1.66604
ILMN_1684205	CIB1	3701.55	2222.31	1.66563
ILMN_1751328	FAM83H	454.207	272.714	1.66551
ILMN_1751368	HNRNPD	6991.76	4201.18	1.66424
ILMN_1653292	PFKFB4	2066.91	1242.07	1.66408
ILMN_2162328	PTS	1329.77	799.611	1.66301
ILMN_2194828	C16orf53	546.861	328.992	1.66223
ILMN_3242920	GAGE12F	8400.57	5055.16	1.66178
ILMN_2294762	AMY1A	250.513	150.969	1.65937
ILMN_1684158	GPT2	255.967	154.27	1.65921
ILMN_2395043	HSPA4	1897.06	1143.58	1.65887
ILMN_1664718	CYP51A1	268.211	161.684	1.65886
ILMN_1670817	GRPEL1	494.37	298.018	1.65886
ILMN_1678966	SNRPF	3518.68	2122.91	1.65748
ILMN_3243976	RHOXF2	410.431	247.637	1.65739
ILMN_1675852	LOC650518	3528.9	2129.85	1.65688
ILMN_2243553	ZNF275	558.561	337.334	1.65581
ILMN_1764239	PMPCA	1040.5	628.443	1.65568
ILMN_1707503	C1orf144	1217.26	735.585	1.65481
ILMN_1687359	MRPS23	588.345	355.656	1.65425
ILMN_1697567	TPM3	722.465	436.747	1.65419
ILMN_1672662	SLC20A1	2064.16	1247.96	1.65403
ILMN_2310703	RPS26L	1863.97	1126.98	1.65394
ILMN_3235113	TOMM6	5761.51	3484.21	1.65361
ILMN_1809488	SPCS2	2209.11	1336.9	1.65242
ILMN_1708954	GAR1	346.949	209.99	1.65222
ILMN_1720710	HSPB3	219.21	132.738	1.65145
ILMN_1750518	THOC4	1376.23	833.717	1.65071
ILMN_1731612	UCHL5	1332.66	807.967	1.6494
ILMN_1803110	SF3B3	883.208	535.521	1.64925
ILMN_1747622	CD33	305.472	185.22	1.64924
ILMN_3244090	GAGE12H	11561	7010.35	1.64914
ILMN_2128428	DAB2	326.896	198.274	1.64871
ILMN_3243856	GAGE12B	7566.24	4589.7	1.64852
ILMN_1770433	PIK3CG	219.548	133.18	1.6485
ILMN_1669972	DKFZp686O24166	434.862	263.88	1.64795
ILMN_1743646	VASP	284.627	172.731	1.64781
ILMN_1745271	EXOSC4	377.576	229.21	1.64729
ILMN_3219455	LOC644745	535.255	325.103	1.64641
ILMN_1792489	ARPC2	1948.26	1183.85	1.6457
ILMN_2087656	SLCO2B1	250.638	152.322	1.64545
ILMN_2177965	RPS19BP1	501.447	304.955	1.64433
ILMN_1771348	ACN9	1353.2	823.084	1.64406
ILMN_1815479	NOP10	4175.71	2540.14	1.64389
ILMN_2401978	STAT3	875.419	532.687	1.6434
ILMN_1788547	GCLM	1110.26	675.626	1.6433
ILMN_2141790	HYOU1	367.833	223.845	1.64325
ILMN_1694479	WDR18	2010.46	1224.22	1.64223
ILMN_3287244	LOC728138	605.005	368.428	1.64213
ILMN_1756669	POGK	891.999	543.211	1.64208
ILMN_2133675	SGSH	254.976	155.317	1.64166
ILMN_2398432	BRMS1	1232.76	752.059	1.63918
ILMN_2379469	EIF3B	6172.55	3766.47	1.63881
ILMN_2258268	GLRX2	259.136	158.126	1.6388
ILMN_2092693	LSM12	461.348	281.601	1.63831
ILMN_1702783	LOC652595	1305.58	797.212	1.63768
ILMN_2189993	MRPS35	766.066	467.861	1.63738
ILMN_1808196	GSTO1	4799.06	2930.94	1.63738
ILMN_1782705	GAGE5	12966.9	7920.09	1.63721
ILMN_2213558	TMED10P	979.548	598.392	1.63697
ILMN_1786612	PSME2	1321.81	807.762	1.63638
ILMN_1810274	HOXB2	812.675	496.808	1.63579
ILMN_1790953	TBCB	422.151	258.079	1.63574
ILMN_2369924	NDUFB6	1009.67	617.356	1.63548
ILMN_1676893	ADCY3	721.012	440.933	1.63519
ILMN_1711314	NUDT5	1367.79	836.62	1.6349
ILMN_1730685	MRPL16	1198.04	732.991	1.63446
ILMN_1662799	GPSM3	228.972	140.118	1.63413
ILMN_1703316	LOC255783	1292.32	790.986	1.63381
ILMN_1680626	PDIA6	705.496	431.931	1.63335
ILMN_1715179	SNRPA1	3183.76	1949.36	1.63323
ILMN_2053178	ACTG1	12240	7495.15	1.63306
ILMN_3209193	LOC644191	2210.29	1353.83	1.63262
ILMN_1672080	NR2F6	815.042	499.267	1.63248
ILMN_1667670	SLC25A15	386.684	236.937	1.63201
ILMN_1675788	ZNF175	407.308	249.704	1.63116
ILMN_1667030	HSBP1	1192.94	731.446	1.63093
ILMN_1728972	FAM64A	275.796	169.106	1.63091
ILMN_3200830	LOC649553	3423.42	2099.92	1.63027
ILMN_1799725	DOCK2	580.832	356.299	1.63018
ILMN_1750145	YWHAG	539.126	330.719	1.63016
ILMN_1797318	HSPA14	816.296	500.961	1.62946
ILMN_1773493	TIMM23	1580.11	970.347	1.6284
ILMN_1797332	NARS2	393.753	241.912	1.62767
ILMN_2305112	CTH	439.932	270.315	1.62748
ILMN_1661335	SPTBN1	240.764	147.988	1.62692
ILMN_1772207	LOC653377	555.188	341.279	1.62679
ILMN_1658411	CHD4	1131.57	695.714	1.62649
ILMN_1803367	EVI1	214.732	132.033	1.62635
ILMN_1738784	PPP2R5A	701.032	431.103	1.62614
ILMN_1722502	CCT6A	630.125	387.55	1.62592
ILMN_1715401	MT1G	212.107	130.506	1.62527
ILMN_1748427	ZNF239	293.756	180.788	1.62486
ILMN_1807894	SLC7A8	288.46	177.583	1.62436
ILMN_1757072	LOC642489	1104.9	680.234	1.6243
ILMN_1669201	ABCF2	221.57	136.468	1.6236
ILMN_1813344	C20orf7	472.807	291.238	1.62344
ILMN_1770206	GEMIN4	1060.11	653.422	1.6224
ILMN_1690371	MRPL11	1200.62	740.029	1.62239
ILMN_2078592	C6orf105	203.829	125.706	1.62148
ILMN_3241469	LOC100134537	876.102	540.359	1.62133
ILMN_2368971	PSMD12	1320.88	814.894	1.62092
ILMN_2065606	TOMM40L	356.277	219.809	1.62085
ILMN_1690454	C3orf54	240.763	148.588	1.62035
ILMN_1776147	C21orf59	1304.81	805.383	1.62011
ILMN_1729161	NOTCH1	468.154	288.985	1.61999
ILMN_3177285	HNRNPR	3337.16	2060.1	1.6199
ILMN_1660661	TCP1	975.553	602.354	1.61957
ILMN_1678707	TAF15	1755.46	1084.17	1.61918
ILMN_1708936	EXOSC3	1722.29	1063.98	1.61873
ILMN_1725271	GPR3	189.448	117.064	1.61833
ILMN_3310643	MIR886	285.197	176.271	1.61795
ILMN_1778238	UTP6	1394.91	862.847	1.61663
ILMN_2212354	WDR46	485.441	300.381	1.61608
ILMN_1724789	CD59	244.612	151.476	1.61486
ILMN_1683792	LAP3	816.187	505.507	1.61459
ILMN_2041577	GPR172A	537.247	332.769	1.61447
ILMN_1679177	MARS2	239.188	148.162	1.61436
ILMN_2372681	MAGEA6	791.21	490.141	1.61425
ILMN_3226904	NOP2	225.779	139.879	1.6141
ILMN_3250585	KIAA0194	728.383	451.311	1.61393
ILMN_1732750	CHCHD8	277.357	171.875	1.61372
ILMN_1656134	CNOT7	880.632	545.883	1.61322
ILMN_1751464	TNFSF9	251.255	155.775	1.61293
ILMN_1755926	DBI	236.616	146.711	1.61281
ILMN_1667707	SPCS3	284.344	176.31	1.61275
ILMN_1806999	B9D2	291.494	180.754	1.61265
ILMN_2175474	MTRF1L	900.552	558.446	1.6126
ILMN_1659206	RARA	302.562	187.624	1.6126
ILMN_2196337	C12orf11	469.522	291.16	1.61259
ILMN_2402131	TAF15	399.939	248.039	1.6124
ILMN_2316540	MRPL11	1454.71	902.299	1.61223
ILMN_1703430	FLJ10374	441.54	273.896	1.61207
ILMN_1712347	LOC644422	364.138	226.173	1.61
ILMN_2412564	NCBP2	400.867	249	1.60991
ILMN_1682938	ARF3	300.557	186.835	1.60867
ILMN_2334587	HNRNPC	879.462	546.765	1.60848
ILMN_2362245	HNRNPH2	429.534	267.056	1.6084
ILMN_2279635	EIF4G2	685.222	426.035	1.60837
ILMN_3214052	LOC644877	558.424	347.211	1.60831
ILMN_2408645	LOC653566	691.052	429.817	1.60778
ILMN_1784367	HSPD1	270.065	167.987	1.60765
ILMN_1675848	MYL12A	6088.31	3790.79	1.60608
ILMN_1736752	COMTD1	361.242	225.032	1.60529
ILMN_2150894	ALDH1B1	218.12	135.882	1.60522
ILMN_1737738	NDUFA12	2895.36	1803.86	1.60509
ILMN_1668861	LOC732165	205.847	128.252	1.60503
ILMN_1720083	EHD4	300.364	187.188	1.60462
ILMN_2284591	OPA3	467.659	291.511	1.60426
ILMN_2381397	HSPD1	7032.08	4385.34	1.60354
ILMN_1756071	MFGE8	2885.65	1799.75	1.60336
ILMN_3246209	SCARNA10	393.063	245.169	1.60323
ILMN_3247821	TMEM206	281.455	175.57	1.6031
ILMN_1658464	GTF3A	2448.69	1528.04	1.60251
ILMN_1661554	DIAPH1	399.022	249.196	1.60124
ILMN_1655377	MRPS22	2482.46	1550.48	1.60109
ILMN_1689445	POLR2H	3193.69	1994.98	1.60087
ILMN_1747303	DDX39	2722.77	1701.52	1.6002
ILMN_1746148	LRRC33	203.914	127.465	1.59976
ILMN_3244640	SNORD96A	239.717	149.873	1.59947
ILMN_1715476	LOC649970	269.152	168.324	1.59901
ILMN_1794692	DNMT3B	318.641	199.382	1.59815
ILMN_1689004	TNFRSF12A	201.433	126.047	1.59808
ILMN_1761456	ALG13	568.511	355.831	1.5977
ILMN_1678957	WDR55	291.052	182.178	1.59762
ILMN_1808591	LOC731049	2307.14	1444.39	1.59731
ILMN_1797522	DUSP3	617.209	386.579	1.59659
ILMN_1731001	ERICH1	352.369	220.833	1.59564
ILMN_1683271	TMSB4X	13052.9	8184.47	1.59484
ILMN_2104486	GAGE8	774.558	485.75	1.59456
ILMN_1715886	CNOT7	479.288	300.609	1.59439
ILMN_1690822	VAPA	327.137	205.251	1.59384
ILMN_2353633	EMR2	277.722	174.249	1.59382
ILMN_1803853	NOL7	5415.16	3397.88	1.59369
ILMN_1805344	DDX5	3898.85	2447.25	1.59315
ILMN_3203444	LOC100132535	425.526	267.159	1.59278
ILMN_2354140	NAT5	988.652	621.078	1.59183
ILMN_3299365	LOC729406	669.606	420.72	1.59157
ILMN_1655561	ARPC3	1692.58	1063.59	1.59139
ILMN_1751378	RARS	2339.61	1470.21	1.59134
ILMN_1781721	DDX31	241.419	151.803	1.59035
ILMN_3241257	POLR3E	618.779	389.152	1.59007
ILMN_1664231	TIMM23	1843.81	1159.72	1.58987
ILMN_1815124	LOC645317	8565.61	5389.97	1.58917
ILMN_1698533	IDH3A	255.69	160.939	1.58874
ILMN_3232219	LOC100134189	296.367	186.627	1.58801
ILMN_1720819	LOC653566	1888.84	1189.57	1.58784
ILMN_1671565	RNASET2	2115.56	1332.39	1.5878
ILMN_1677376	CHD7	411.845	259.384	1.58778
ILMN_1765684	C19orf70	1273.2	801.884	1.58776
ILMN_1769926	DBN1	575.166	362.288	1.58759
ILMN_2286870	CSNK1D	336.858	212.246	1.58711
ILMN_1706238	CSE1L	2885.84	1818.32	1.58709
ILMN_1713141	LOC389641	298.613	188.275	1.58604
ILMN_1663002	STOML2	2077.44	1310.66	1.58503
ILMN_1768062	ADK	206.745	130.443	1.58494
ILMN_1675542	LOC729148	1075.46	678.874	1.58418
ILMN_1708414	GNL3L	863.463	545.137	1.58394
ILMN_1784352	CCM2	728.313	460.056	1.5831
ILMN_1680314	TXN	6397.87	4045.17	1.58161
ILMN_1671557	PHLDA2	177.24	112.137	1.58056
ILMN_1705908	RPL7L1	816.47	516.634	1.58037
ILMN_2364062	THOC4	471.61	298.43	1.58031
ILMN_1691090	MPV17	677.773	428.951	1.58007
ILMN_2163796	RABGGTB	658.88	417.084	1.57973
ILMN_3243244	SNORD80	200.423	126.918	1.57916
ILMN_1749131	ENPP3	304.281	192.699	1.57904
ILMN_1739792	RHOG	1470.89	931.99	1.57823
ILMN_1689097	NAT5	2668.16	1690.63	1.57821
ILMN_1664660	GAGE12G	14011.8	8878.82	1.57811
ILMN_3208233	LOC100131735	1748.84	1108.24	1.57804
ILMN_1729319	USP7	373.063	236.433	1.57788
ILMN_2072296	CKS2	2815.75	1784.7	1.57772
ILMN_1745593	STMN1	577.596	366.101	1.5777
ILMN_2402416	DNAJB6	1251.13	793.175	1.57737
ILMN_1719204	PRPF31	891.93	565.505	1.57723
ILMN_1793959	ADPGK	355.763	225.571	1.57717
ILMN_1780036	WDR1	2505.1	1588.78	1.57675
ILMN_1665832	ID1	179.025	113.567	1.57638
ILMN_2179018	NDUFAB1	3448.78	2187.91	1.57629
ILMN_1701749	UQCRFS1	4331.17	2747.74	1.57626
ILMN_1797181	LOC93622	566.019	359.132	1.57607
ILMN_1675131	PIH1D1	465.51	295.378	1.57598
ILMN_2363361	SFXN4	558.543	354.637	1.57497
ILMN_1737406	KLF6	304.103	193.121	1.57467
ILMN_1684321	CYB5B	2592.95	1646.72	1.57462
ILMN_1652407	ZMYND8	780.835	496.038	1.57414
ILMN_1781536	FAH	624.747	396.913	1.57402
ILMN_1739103	MPZL1	210.858	133.968	1.57395
ILMN_1726769	CNDP2	2110.92	1341.3	1.57379
ILMN_2411731	HPS5	309.658	196.821	1.5733
ILMN_2151818	PSMA6	5496.36	3494.43	1.57289
ILMN_2330307	SLC43A3	438.484	278.786	1.57283
ILMN_3297577	LOC729841	794.827	505.413	1.57263
ILMN_1783832	GAGE6	12762.4	8115.48	1.5726
ILMN_1726783	RNASEH1	595.521	378.85	1.57192
ILMN_1679483	INTS10	863.073	549.227	1.57143
ILMN_2101375	CCDC77	408.077	259.796	1.57076
ILMN_3243274	NCRNA00200	417.129	265.59	1.57058
ILMN_1758173	TMEM99	1023.21	651.523	1.57049
ILMN_3251145	LDHA	162.595	103.532	1.57047
ILMN_3215206	LOC100133836	426.586	271.705	1.57003
ILMN_1746408	MIDN	525.606	334.809	1.56987
ILMN_1685112	TACO1	705.756	449.772	1.56914
ILMN_2277099	YWHAB	286.199	182.446	1.56868
ILMN_1801378	COQ3	893.711	569.77	1.56855
ILMN_1731783	ATP1A1	1646.33	1049.78	1.56827
ILMN_1763523	HARS	1041.23	664.019	1.56807
ILMN_1658110	C18orf19	253.435	161.627	1.56802
ILMN_2228809	YWHAG	1122.43	716.154	1.5673
ILMN_1689704	TMEM5	802.617	512.282	1.56675
ILMN_1811592	ARHGAP21	1329.57	848.707	1.56659
ILMN_1732967	KIAA1949	568.394	362.947	1.56605
ILMN_1698478	SNAPC2	457.455	292.183	1.56565
ILMN_1750008	SUPV3L1	514.58	328.815	1.56495
ILMN_1774990	C16orf13	490.84	313.662	1.56487
ILMN_1728132	LDHB	3230.52	2064.71	1.56463
ILMN_1715636	EIF3B	1841.04	1176.66	1.56463
ILMN_1670037	POLR2L	209.257	133.753	1.5645
ILMN_1730523	FAM195A	404.794	258.761	1.56436
ILMN_3228639	LOC728324	1357.48	868.086	1.56377
ILMN_1769319	CNBP	2680.44	1715.51	1.56248
ILMN_1705746	LSG1	245.292	157.011	1.56226
ILMN_1760954	DENR	1375.17	880.326	1.56211
ILMN_2117330	NDUFB2	3783.94	2422.37	1.56208
ILMN_1736441	PDXP	1342.38	859.722	1.56141
ILMN_1708340	DAPK1	225.228	144.264	1.56122
ILMN_1713934	LITAF	399.22	255.741	1.56103
ILMN_1781952	MGST1	186.92	119.757	1.56083
ILMN_1788961	PPP2R2A	1024.73	656.615	1.56063
ILMN_1705985	PIGA	802.896	514.513	1.5605
ILMN_1683664	LOC650369	3109.41	1992.89	1.56025
ILMN_1746257	DAZAP1	641.692	411.305	1.56014
ILMN_1726647	LOC650646	5655.08	3625.13	1.55997
ILMN_3240316	TMSL3	526.042	337.289	1.55961
ILMN_1764770	MGC15763	274.886	176.315	1.55906
ILMN_1766637	GLA	1454.6	933.121	1.55886
ILMN_2359014	TBCE	493.62	316.663	1.55881
ILMN_1770467	GAGE7	1564.59	1003.78	1.5587
ILMN_1795865	FGFRL1	397.246	254.949	1.55814
ILMN_1724907	NUDT3	981.036	629.834	1.55761
ILMN_2188862	GDF15	796.34	511.587	1.55661
ILMN_2298511	BOLA2	280.579	180.254	1.55658
ILMN_1784218	DDX23	510.161	327.905	1.55582
ILMN_3266471	LOC100129566	639.501	411.227	1.55511
ILMN_1801553	LEO1	396.123	254.751	1.55494
ILMN_1797519	DLK1	6099.54	3925.56	1.5538
ILMN_1749432	MRPL32	1835.29	1181.18	1.55378
ILMN_3306742	SIGMAR1	308.965	198.893	1.55342
ILMN_3235964	HSPA7	218.409	140.6	1.55341
ILMN_1743655	TMED9	1078	693.969	1.55339
ILMN_1655340	RNF181	1803.22	1160.93	1.55326
ILMN_1742544	MEF2C	188.543	121.398	1.5531
ILMN_2115490	NBPF20	338.774	218.263	1.55214
ILMN_1795026	FAM189B	1297.4	835.957	1.55199
ILMN_1673586	SLC6A6	216.799	139.72	1.55168
ILMN_1758827	RTN4IP1	584.525	376.745	1.55152
ILMN_1750511	NT5C3L	458.19	295.34	1.5514
ILMN_1725705	CLPP	526.665	339.558	1.55103
ILMN_1769545	PRPF19	692.971	446.858	1.55076
ILMN_1704753	EPAS1	193.676	124.977	1.5497
ILMN_1662130	LOC730316	3489.07	2251.48	1.54968
ILMN_1710284	HES1	182.337	117.693	1.54926
ILMN_2173004	RAB8B	398.79	257.505	1.54867
ILMN_1744963	ERO1L	242.566	156.652	1.54844
ILMN_1711878	ENOPH1	953.147	615.819	1.54777
ILMN_2098325	C8orf33	932.517	602.504	1.54774
ILMN_2357809	G3BP1	257.495	166.378	1.54765
ILMN_1717809	RNF24	473.799	306.147	1.54762
ILMN_3256004	LOC100130003	7717.33	4986.99	1.54749
ILMN_2090105	TAGLN2	2059.25	1330.76	1.54743
ILMN_1669210	SNORD16	239.716	154.972	1.54684
ILMN_1745172	ILF2	3462.35	2238.43	1.54677
ILMN_1732468	HSPA4L	265.488	171.643	1.54674
ILMN_1774890	LAS1L	794.288	513.586	1.54655
ILMN_1755664	RPS26	218.121	141.051	1.5464
ILMN_2403555	DHX30	470.548	304.339	1.54613
ILMN_1700584	IER2	305.873	197.837	1.54609
ILMN_1740903	C7orf49	368.24	238.183	1.54604
ILMN_1673746	TIMM23	516.815	334.429	1.54536
ILMN_1754839	DHX15	1463.98	947.48	1.54513
ILMN_1730773	SNORA70	502.551	325.304	1.54486
ILMN_2364700	ENSA	496.46	321.461	1.54438
ILMN_2086064	SNRPC	2358.85	1527.43	1.54433
ILMN_1693410	BRI3BP	455.815	295.231	1.54393
ILMN_1717261	HLA-DRB3	358.2	232.016	1.54386
ILMN_1696407	SFRS2	4011.95	2599.05	1.54362
ILMN_3291472	LOC442727	247.367	160.268	1.54346
ILMN_1772123	ACACA	966.083	626.177	1.54283
ILMN_1772796	DYNLL2	320.063	207.453	1.54283
ILMN_1678522	LOC644934	1881.16	1219.68	1.54233
ILMN_2411559	PUS1	223.7	145.081	1.5419
ILMN_1696946	LOC654174	310.315	201.305	1.54151
ILMN_1749878	FAM124B	224.475	145.667	1.54102
ILMN_3244168	GAGE2A	4779.61	3101.71	1.54096
ILMN_1668345	OAF	227.997	147.983	1.5407
ILMN_2365465	XBP1	1310.4	850.635	1.5405
ILMN_3249618	LOC100133477	2777.3	1803.45	1.54
ILMN_1739497	GTF2H5	1686.88	1095.5	1.53983
ILMN_2124951	RBMX	2039.33	1324.76	1.53939
ILMN_1759350	MED27	251.712	163.515	1.53938
ILMN_1808110	TCEB3	433.915	281.932	1.53908
ILMN_1716080	CBL	300.197	195.126	1.53848
ILMN_1705407	NOP56	317.199	206.251	1.53792
ILMN_3225843	LOC729298	232.39	151.107	1.53792
ILMN_1671158	MRPL13	1623.06	1055.49	1.53773
ILMN_1802094	ZNF280A	463.342	301.319	1.53772
ILMN_3292163	LOC391532	518.715	337.403	1.53738
ILMN_1679995	MPP6	300.154	195.241	1.53735
ILMN_1686362	CRYBA4	197.791	128.658	1.53734
ILMN_2337923	TPD52L1	716.776	466.257	1.5373
ILMN_2135798	NR2C2AP	367.973	239.364	1.53729
ILMN_1777998	ARHGAP25	246.186	160.152	1.5372
ILMN_1714383	TPD52L1	771.217	501.824	1.53683
ILMN_1665887	WDR61	1521.91	990.658	1.53626
ILMN_1720442	NCBP2	867.993	565.3	1.53546
ILMN_1748707	CRELD2	422.621	275.292	1.53517
ILMN_1797534	RIOK1	420.027	273.646	1.53493
ILMN_1738572	USP48	427.633	278.668	1.53456
ILMN_3226814	LOC729646	853.466	556.371	1.53399
ILMN_3249406	URB2	335.724	218.866	1.53392
ILMN_1652975	DLK1	879.201	573.455	1.53317
ILMN_1748894	GTPBP3	778.425	507.729	1.53315
ILMN_1721457	RANBP1	5604.29	3655.55	1.53309
ILMN_2343010	BOLA3	4353.58	2841.11	1.53235
ILMN_1699253	LOC729317	3431.82	2239.74	1.53224
ILMN_3239426	GPN3	930.123	607.069	1.53215
ILMN_3240586	PLD6	585.96	382.453	1.53211
ILMN_1897310		467.545	305.197	1.53194
ILMN_1796830	UBE2L3	308.741	201.611	1.53137
ILMN_1803647	FAM162A	236.992	154.763	1.53132
ILMN_1770466	ATP5G3	252.476	165.065	1.52956
ILMN_3212373	LOC727803	4168.96	2726.49	1.52906
ILMN_1715680	NEIL2	224.273	146.678	1.52902
ILMN_1711543	C14orf169	239.861	156.886	1.52889
ILMN_1752802	CLPTM1L	864.521	565.486	1.52881
ILMN_1665510	ERRFI1	161.313	105.518	1.52877
ILMN_1662619	TFPI	1622.9	1061.77	1.52849
ILMN_1741334	IKZF4	198.152	129.652	1.52833
ILMN_1711608	SSBP2	628.506	411.318	1.52803
ILMN_1808325	TM4SF19	253.554	166.013	1.52731
ILMN_1798705	CCNC	746.872	489.038	1.52723
ILMN_1731619	DAD1	2709.41	1774.35	1.52699
ILMN_1745049	UQCR	251.778	164.966	1.52624
ILMN_1788283	COTL1	201.276	131.903	1.52594
ILMN_1782247	KAT2A	665.916	436.419	1.52586
ILMN_1768743	FIP1L1	550.686	360.937	1.52571
ILMN_3200414	LOC441131	482.175	316.037	1.52569
ILMN_1747504	AHCTF1	555.527	364.224	1.52523
ILMN_1814282	ISG20L1	463.525	303.945	1.52503
ILMN_1809437	RHBDD2	647.347	424.557	1.52476
ILMN_2072603	MRPL14	1944.06	1275.58	1.52406
ILMN_1805827	PPA1	7589.33	4979.7	1.52405
ILMN_1729281	SPHK2	343.093	225.147	1.52386
ILMN_1772113	U2AF1	785.108	515.391	1.52332
ILMN_1706434	LOC440359	552.467	362.678	1.5233
ILMN_1739798	C7orf30	2283.5	1499.14	1.5232
ILMN_1679268	PELI1	265.693	174.506	1.52254
ILMN_2398489	SIGMAR1	336.144	220.844	1.52208
ILMN_1695110	BCAT2	654.62	430.252	1.52148
ILMN_1765520	MTIF2	1975.57	1298.49	1.52143
ILMN_1770356	POLRMT	461.775	303.553	1.52124
ILMN_1814156	PSMB7	4542.51	2986.8	1.52086
ILMN_1730084	COMT	2902.96	1909.57	1.52021
ILMN_1677697	LOC441377	543.694	357.731	1.51984
ILMN_1688335	MAGEB2	1220.89	803.46	1.51954
ILMN_1746137	ST7	413.287	272	1.51944
ILMN_1813389	MRPS7	733.221	483.154	1.51757
ILMN_1691927	BTBD1	394.607	260.038	1.51749
ILMN_2092756	TMEM109	442.5	291.606	1.51746
ILMN_3237623	RNY1	346.317	228.238	1.51735
ILMN_1768393	SNRPD1	288.816	190.358	1.51722
ILMN_1801934	SERTAD3	337.182	222.256	1.51709
ILMN_1854196		199.542	131.541	1.51696
ILMN_1768396	AURKAIP1	3392.68	2236.82	1.51674
ILMN_1652806	ATP5J	1034.55	682.11	1.5167
ILMN_1753243	DNAJB11	1802.83	1188.95	1.51632
ILMN_1655329	RIOK2	629.955	415.469	1.51625
ILMN_2228873	STARD3NL	367.759	242.62	1.51578
ILMN_1651828	CCT3	947.159	624.906	1.51568
ILMN_1711702	CLEC2D	1117.67	737.435	1.51562
ILMN_1658416	MRPS18C	2695.81	1778.75	1.51556
ILMN_2407482	ITPA	352.957	232.901	1.51548
ILMN_1730005	RFP	346.624	228.785	1.51506
ILMN_2150000	C15orf24	1840.49	1215.09	1.51469
ILMN_1659854	PRPF40A	415.507	274.397	1.51426
ILMN_1659682	GALK2	333.334	220.283	1.51321
ILMN_1730347	CCDC115	441.138	291.529	1.51319
ILMN_2336781	SOD2	655.233	433.135	1.51277
ILMN_1738529	BCS1L	387.391	256.085	1.51274
ILMN_2374159	HERPUD1	525.547	347.461	1.51254
ILMN_1768930	U2AF2	1349.53	892.314	1.5124
ILMN_3272603	FAM60A	1179.47	779.995	1.51216
ILMN_1813836	DARS	5056.36	3343.89	1.51212
ILMN_1664440	TP53BP1	447.253	295.787	1.51208
ILMN_1778240	GFOD1	293.133	193.902	1.51176
ILMN_2196097	PPP2CA	679.537	449.554	1.51158
ILMN_1803819	IQGAP1	275.752	182.46	1.5113
ILMN_3240321	AEN	232.53	153.862	1.51129
ILMN_1669584	ILF3	778.126	514.904	1.51121
ILMN_1740819	STARD7	2108.59	1395.38	1.51112
ILMN_1743103	SH3PXD2A	212.308	140.508	1.511
ILMN_1775522	MAGED1	690.747	457.209	1.51079
ILMN_1815205	LYZ	234.547	155.268	1.51059
ILMN_1705442	CMTM3	497.696	329.477	1.51056
ILMN_1723212	SFRS3	482.318	319.305	1.51052
ILMN_1689378	CCRN4L	226.464	149.926	1.5105
ILMN_1675387	LIMS1	559.315	370.472	1.50974
ILMN_1699476	RPE	373.656	247.516	1.50962
ILMN_3244157	SNORD83B	217.634	144.167	1.5096
ILMN_1670439	FYTTD1	469.401	311.046	1.50911
ILMN_1676719	LOC644330	346.481	229.613	1.50898
ILMN_2233576	GAGE12I	13607.4	9019.62	1.50864
ILMN_1741165	SLC11A1	208.149	138.009	1.50822
ILMN_1796537	FYB	168.129	111.491	1.508
ILMN_2350607	C20orf7	253.766	168.29	1.50791
ILMN_1747162	DDX47	522.375	346.504	1.50756
ILMN_3304555	LOC728324	1273.35	844.696	1.50746
ILMN_2214947	LOC619207	188.268	124.933	1.50696
ILMN_2333319	PTBP1	8678.05	5758.75	1.50693
ILMN_1664398	LOC651621	201.43	133.697	1.50662
ILMN_1803408	KRT18	280.598	186.258	1.5065
ILMN_1724863	TICAM1	346.869	230.282	1.50628
ILMN_1791728	SLC25A25	943.941	626.676	1.50627
ILMN_2306033	PRAME	2547.68	1691.71	1.50598
ILMN_2226324	BRP44L	2841.48	1886.9	1.5059
ILMN_1715603	IL23A	193.601	128.574	1.50576
ILMN_3277905	LOC645313	159.066	105.642	1.50571
ILMN_1744244	DPAGT1	203.512	135.206	1.50521
ILMN_1665859	RAB27A	422.659	280.805	1.50517
ILMN_1769931	SFPQ	345.599	229.613	1.50513
ILMN_1781454	RAE1	1009.58	670.763	1.50513
ILMN_1758750	EARS2	341.704	227.099	1.50465
ILMN_1669696	ZNF792	302.568	201.103	1.50454
ILMN_1671004	POLG2	377.512	250.918	1.50452
ILMN_1670158	FAM83A	797.666	530.187	1.5045
ILMN_1714159	LUZP1	596.654	396.583	1.50449
ILMN_3244935	LOC100130308	1375.28	914.315	1.50417
ILMN_3248676	CBWD3	204.543	136.102	1.50286
ILMN_1680675	MRRF	507.052	337.393	1.50285
ILMN_2401822	FTSJ1	488.363	325.03	1.50252
ILMN_1692276	GGPS1	1638.8	1090.93	1.5022
ILMN_1772929	ATP5J	6336.49	4218.72	1.502
ILMN_3282503	LOC644101	433.202	288.418	1.50199
ILMN_2414325	TNFAIP8	256.454	170.768	1.50177
ILMN_1678730	NOMO1	267.104	177.897	1.50145
ILMN_2119945	NDUFB3	3829.22	2550.7	1.50124
ILMN_1771841	FOSL1	185.126	123.345	1.50089
ILMN_1700168	LARS2	366.434	244.155	1.50082
ILMN_1667791	PPFIA4	192.556	128.351	1.50023
ILMN_1741260	MDN1	198.713	132.465	1.50012
ILMN_1694686	KIAA0194	748.919	499.264	1.50005
ILMN_2324998	NGDN	666.694	444.541	1.49974
ILMN_2365686	ALG8	743.147	495.522	1.49972
ILMN_1673649	HYOU1	313.341	209.01	1.49917
ILMN_3235808	POM121C	3367.05	2246.19	1.499
ILMN_1809433	XBP1	1615.06	1077.55	1.49883
ILMN_1781986	UCRC	511.588	341.329	1.49881
ILMN_1667519	RRAS2	351.288	234.394	1.49871
ILMN_3229770	SKP1	555.242	370.53	1.49851
ILMN_1734205	RASSF1	330.478	220.576	1.49825
ILMN_1774083	TRIAP1	623.739	416.347	1.49812
ILMN_2231021	TMEM185B	212.349	141.811	1.4974
ILMN_1669142	NARG1	347.558	232.112	1.49737
ILMN_1725139	CA9	166.353	111.119	1.49708
ILMN_1784287	TGFBR3	890.662	595.058	1.49676
ILMN_1758674	TMEM93	1242.53	830.191	1.49668
ILMN_3268028	LOC100128805	435.054	290.718	1.49648
ILMN_3234997	MAP7D1	335.43	224.226	1.49595
ILMN_1651872	UBIAD1	464.692	310.826	1.49502
ILMN_1777906	RPRC1	1402.73	938.539	1.49459
ILMN_1689652	RNMTL1	605.133	404.908	1.4945
ILMN_1675669	IBTK	346.984	232.223	1.49418
ILMN_1798615	SOHLH2	220.164	147.354	1.49411
ILMN_2082762	SNORD68	313.674	209.974	1.49387
ILMN_2076658	MRPL1	384.886	257.651	1.49383
ILMN_2360028	NFATC3	267.52	179.101	1.49369
ILMN_1723822	PBRM1	286.551	191.864	1.49352
ILMN_1803483	KIAA2013	577.589	386.925	1.49277
ILMN_3177271	LOC100129585	1299.69	870.85	1.49244
ILMN_1658486	MRPL54	1104.72	740.327	1.49221
ILMN_1782069	TRAK1	323.466	216.82	1.49186
ILMN_1671291	EIF3I	2961.1	1984.93	1.49179
ILMN_1721868	KPNA2	670.463	449.446	1.49175
ILMN_1811692	FTSJ3	245.613	164.665	1.49159
ILMN_2378048	HNRPK	1646.85	1104.1	1.49158
ILMN_1683562	SNRPG	10227.8	6860.08	1.49091
ILMN_1707308	IKBKG	976.876	655.227	1.4909
ILMN_2094106	HSD17B12	1248.18	837.305	1.49071
ILMN_2319588	OSGIN1	176.109	118.2	1.48992
ILMN_1712430	ATP5G1	217.156	145.762	1.4898
ILMN_1734194	EXOSC3	1135.86	762.442	1.48977
ILMN_1783023	C5orf51	829.992	557.169	1.48966
ILMN_1722532	JMJD1A	288.055	193.384	1.48955
ILMN_2322842	PPHLN1	587.752	394.676	1.4892
ILMN_1682494	RSRC1	434.825	292.031	1.48897
ILMN_2138435	MRPS27	866.045	581.728	1.48875
ILMN_1756767	EIF5B	374.17	251.388	1.48842
ILMN_1740842	SALL2	351.351	236.086	1.48823
ILMN_2373515	HSP90AA1	12937.5	8694.44	1.48802
ILMN_1773968	SERBP1	808.739	543.628	1.48767
ILMN_1689110	NOB1	341.054	229.262	1.48762
ILMN_2368773	FAM3C	214.414	144.147	1.48747
ILMN_1720438	LOC653147	1232.33	828.513	1.48739
ILMN_3249366	JMJD8	1097.16	737.644	1.48738
ILMN_1709039	RPL13	198.491	133.46	1.48727
ILMN_1711492	LOC441050	378.394	254.444	1.48714
ILMN_2366967	WT1	209.091	140.626	1.48686
ILMN_1704369	LIMA1	293.342	197.33	1.48655
ILMN_1779813	FAM96B	904.427	608.659	1.48593
ILMN_1729115	LOC651816	934.845	629.138	1.48592
ILMN_1782050	CEBPD	281.167	189.252	1.48568
ILMN_1773687	YIF1B	253.831	170.869	1.48552
ILMN_1676385	PAK2	361.164	243.195	1.48508
ILMN_1698323	PLEKHB2	379.593	255.611	1.48504
ILMN_2066020	TCEB1	3049.45	2053.68	1.48487
ILMN_1770719	KIAA0664	330.107	222.325	1.48479
ILMN_1798947	FLJ11795	155.117	104.487	1.48456
ILMN_1664010	ELF1	675.599	455.209	1.48415
ILMN_3236481	LOC100129086	1802.34	1214.49	1.48404
ILMN_1708081	LCLAT1	412.276	277.826	1.48393
ILMN_1672191	ATP5F1	2228.59	1502.82	1.48293
ILMN_1812559	SLC7A6	274.11	184.855	1.48284
ILMN_1655225	C19orf25	224.094	151.131	1.48278
ILMN_1707634	CMC1	647.855	437.075	1.48225
ILMN_2038776	TXN	9011.43	6079.93	1.48216
ILMN_1777565	TAP2	215.613	145.483	1.48205
ILMN_1763091	C14orf43	382.668	258.219	1.48195
ILMN_1672366	PIGY	2094.05	1413.53	1.48144
ILMN_1781472	CDC42BPA	287.42	194.017	1.48142
ILMN_3237241	FAM32A	618.574	417.569	1.48137
ILMN_2370208	CMTM3	207.729	140.241	1.48123
ILMN_3245194	LOC100132323	262.548	177.288	1.48091
ILMN_1721623	APOO	799.512	539.882	1.4809
ILMN_3195203	C17orf101	354.551	239.528	1.48021
ILMN_1707124	TFPI	1994.64	1348.05	1.47965
ILMN_1749009	REXO2	3501.47	2367.1	1.47922
ILMN_1677396	NDFIP2	811.978	548.995	1.47902
ILMN_2412024	JMJD6	236.75	160.112	1.47865
ILMN_3263918	LOC100129201	205.8	139.184	1.47862
ILMN_2307656	AGTRAP	279.306	188.946	1.47823
ILMN_2163819	KIF21B	171.565	116.087	1.4779
ILMN_1708858	CSNK1E	228.124	154.367	1.47781
ILMN_1790741	RNF126	443.379	300.136	1.47726
ILMN_1694385	YWHAB	3780.47	2559.16	1.47723
ILMN_2335398	CECR5	190.767	129.169	1.47687
ILMN_1744147	CEBPZ	1799.9	1219.24	1.47625
ILMN_2408450	UBE1DC1	449.246	304.337	1.47615
ILMN_1731193	BCL2L12	203.986	138.191	1.47611
ILMN_1653553	C14orf80	244.785	165.847	1.47596
ILMN_1757278	LOC643300	314.011	212.81	1.47554
ILMN_3301824	TSEN15	351.804	238.444	1.47542
ILMN_1777584	KARS	832.004	564.09	1.47495
ILMN_1750130	GSPT1	3474.32	2355.62	1.47491
ILMN_1704477	COX5A	7479.62	5072.37	1.47458
ILMN_2189458	SHQ1	208.427	141.405	1.47397
ILMN_1699082	MAPKAPK5	334.447	226.938	1.47374
ILMN_1776047	LOC646197	504.908	342.604	1.47373
ILMN_3243333	GAGE12J	12387.4	8406.21	1.47361
ILMN_3273047	LOC100130769	153.238	104.008	1.47332
ILMN_1665964	GAB2	477.844	324.38	1.4731
ILMN_2044085	RQCD1	276.055	187.418	1.47294
ILMN_2261973	DPH3	314.204	213.346	1.47275
ILMN_1719749	PTGES3	867.033	588.77	1.47262
ILMN_1738272	DHX36	508.129	345.067	1.47255
ILMN_2229940	C2orf7	313.269	212.762	1.4724
ILMN_1718132	ECHS1	1275.18	866.102	1.47233
ILMN_1749799	NSBP1	248.672	168.914	1.47218
ILMN_1768867	AP3B1	1486.38	1009.66	1.47216
ILMN_1708023	LOC399706	247.757	168.323	1.47192
ILMN_1791002	SKP2	575.296	390.866	1.47185
ILMN_1775566	ATP1A1	1119.57	760.743	1.47168
ILMN_1802027	MGST2	1240.81	843.145	1.47164
ILMN_1673962	NUP205	2351.79	1598.19	1.47153
ILMN_2381758	G3BP2	697.884	474.276	1.47147
ILMN_1748844	CNKSR3	454.377	308.829	1.47129
ILMN_1696494	CMTM6	296.846	201.786	1.47109
ILMN_1811909	LOC402221	271.023	184.242	1.47102
ILMN_1779404	PUF60	2454.65	1668.89	1.47083
ILMN_1655765	MRPS21	3782.96	2572.61	1.47047
ILMN_3259146	LOC100129681	283.425	192.768	1.47029
ILMN_2119937	NDUFB3	3685.02	2506.54	1.47016
ILMN_1771462	RPL36	176.235	119.886	1.47002
ILMN_2337263	PKIB	346.409	235.673	1.46987
ILMN_1798472	LOC550112	181.29	123.352	1.4697
ILMN_3237850	C5orf51	909.939	619.158	1.46964
ILMN_1708382	C3orf75	1191.84	811.36	1.46894
ILMN_1714567	AHNAK	517.458	352.336	1.46865
ILMN_1738347	RNPEP	760.87	518.185	1.46834
ILMN_2129388	FAM190B	209.207	142.5	1.46812
ILMN_1776104	NDUFS5	7087.33	4827.82	1.46802
ILMN_1685661	RRP15	690.39	470.316	1.46793
ILMN_1661399	LOC649604	221.634	151.023	1.46756
ILMN_1665797	CSE1L	2259.63	1539.73	1.46755
ILMN_1815723	NUP35	483.83	329.731	1.46734
ILMN_2050617	CCT6P1	1061.51	723.714	1.46675
ILMN_2263718	SPAG9	605.347	412.717	1.46673
ILMN_1660840	PPPDE1	713.166	486.233	1.46672
ILMN_1688089	PEBP1	871.97	594.658	1.46634
ILMN_3282321	LOC643336	807.472	550.83	1.46592
ILMN_1756326	CKS2	1531.28	1044.65	1.46583
ILMN_1730391	MRPS18A	655.197	447.004	1.46575
ILMN_2313434	TCP1	265.491	181.149	1.46559
ILMN_1700461	AARSD1	408.197	278.564	1.46536
ILMN_2052871	TMEM116	627.051	427.949	1.46525
ILMN_1667257	SDHB	4064.32	2774.18	1.46505
ILMN_2409167	ANXA2	4751.31	3243.21	1.465
ILMN_1726659	THOP1	427.046	291.548	1.46475
ILMN_1726391	MRPL39	1441.64	984.394	1.4645
ILMN_1726743	MRPS30	1666.28	1138.03	1.46417
ILMN_1658333	ECM1	177.347	121.125	1.46416
ILMN_3234993	ROMO1	3050.6	2083.7	1.46402
ILMN_1685095	CNO	652.449	445.655	1.46402
ILMN_1672728	KCTD5	867.907	592.828	1.46401
ILMN_1658992	DPM1	1324.96	905.142	1.46381
ILMN_1705093	ORC5L	1102.95	753.536	1.4637
ILMN_2172174	NP	737.449	503.949	1.46334
ILMN_1674302	PPAT	726.48	496.46	1.46332
ILMN_1727001	DDX46	436.434	298.259	1.46327
ILMN_1782704	CD19	165.053	112.799	1.46326
ILMN_1666156	MORF4L2	1929.05	1318.95	1.46257
ILMN_2356890	MRPL42	331.054	226.367	1.46247
ILMN_1660533	RPN1	2034.61	1391.41	1.46227
ILMN_1798458	KIAA1026	207.56	141.969	1.46202
ILMN_1737580	PPPDE2	442.547	302.732	1.46184
ILMN_1716876	MED27	274.842	188.023	1.46174
ILMN_1721977	ARD1A	863.881	591.06	1.46158
ILMN_3242288	LOC641768	606.14	414.752	1.46145
ILMN_3287493	LOC650157	1284.33	878.84	1.46139
ILMN_1718297	EML4	525.315	359.497	1.46125
ILMN_1735199	CIAPIN1	334.993	229.252	1.46124
ILMN_1723116	AMFR	713.079	488.07	1.46102
ILMN_3243302	C8orf30B	168.207	115.14	1.46089
ILMN_1753892	LOC654121	404.267	276.762	1.4607
ILMN_2109156	RANBP1	7220.92	4944.12	1.46051
ILMN_2202948	BUB1	1276.59	874.182	1.46032
ILMN_1751075	SETD4	205.553	140.783	1.46007
ILMN_1751816	MCTS1	338.953	232.156	1.46002
ILMN_2225318	SMS	1808.39	1238.69	1.45993
ILMN_1819384		522.407	357.946	1.45946
ILMN_2388539	C17orf101	313.86	215.181	1.45858
ILMN_2112599	C16orf80	765.743	525.054	1.45841
ILMN_3299955	LOC728937	10618.2	7283.54	1.45784
ILMN_1652487	RIOK1	255.102	175.016	1.4576
ILMN_1766024	PDCD10	2056.54	1410.98	1.45752
ILMN_1660292	MRPS21	726.833	498.912	1.45684
ILMN_1786658	BOLA3	4694.86	3222.76	1.45678
ILMN_2215656	MAGOH	544.068	373.505	1.45665
ILMN_1692056	HS3ST3A1	662.182	454.608	1.4566
ILMN_1759008	ZNF689	456.946	313.709	1.45659
ILMN_1800197	MRPL36	1551.89	1065.89	1.45595
ILMN_3284119	LOC399804	5053.85	3471.58	1.45578
ILMN_2318733	BNIP1	238.701	163.979	1.45568
ILMN_1750167	PRR3	259.208	178.069	1.45566
ILMN_1683658	FKBP1A	1089.03	748.198	1.45554
ILMN_1744611	WDSOF1	192.886	132.526	1.45546
ILMN_1679405	DDX56	802.515	551.407	1.4554
ILMN_1806023	JUN	443.689	304.889	1.45525
ILMN_3246401	AIF1L	340.195	233.82	1.45495
ILMN_1660027	FCGR2B	222.042	152.627	1.4548
ILMN_1766125	LONP1	1553.13	1067.66	1.45471
ILMN_2197101	DDX19A	371.809	255.603	1.45463
ILMN_1734826	NUP88	998.866	686.756	1.45447
ILMN_3180196	LOC100128086	562.42	386.75	1.45422
ILMN_3247018	SNORA67	308.643	212.241	1.45421
ILMN_1660775	LOC650152	4616.27	3174.47	1.45419
ILMN_1733107	NOC4L	235.998	162.319	1.45391
ILMN_1777663	TOP2B	1753.24	1206.05	1.4537
ILMN_1702168	HSD17B12	635.249	437.018	1.4536
ILMN_1803423	ARHGEF6	488.832	336.331	1.45343
ILMN_1786310	MVK	190.707	131.304	1.45241
ILMN_2360784	RRBP1	381.516	262.759	1.45196
ILMN_1666599	SNORD30	193.558	133.348	1.45152
ILMN_3210491	LOC389049	191.615	132.012	1.4515
ILMN_1666757	SDHALP1	243.793	168.038	1.45083
ILMN_1664577	DLD	909.893	627.312	1.45046
ILMN_2105983	XRCC5	566.45	390.65	1.45002
ILMN_1747598	PPP1R11	1502.94	1036.51	1.45
ILMN_1737314	BCL6	238.234	164.332	1.44972
ILMN_1773751	HRAS	286.496	197.626	1.44968
ILMN_1813175	LPHN1	230.44	158.965	1.44963
ILMN_1776088	NAT9	402.894	277.977	1.44938
ILMN_2195703	PPARGC1B	185.297	127.853	1.4493
ILMN_1672591	SCN9A	199.602	137.728	1.44925
ILMN_1722239	TIMM8A	276.054	190.512	1.44902
ILMN_1694305	SMS	2106.71	1453.98	1.44892
ILMN_1653161	SNCG	170.911	117.993	1.44848
ILMN_2063925	CTNNBL1	508.684	351.188	1.44847
ILMN_1715416	NUP188	561.901	387.949	1.44839
ILMN_3250592	FAM86A	215.685	148.923	1.4483
ILMN_1666409	PSMB6	3505.29	2420.72	1.44804
ILMN_1655312	HPS5	227.993	157.466	1.44788
ILMN_3231881	LOC728026	264.503	182.72	1.44759
ILMN_1674097	LOC645037	12823.2	8859.15	1.44745
ILMN_1785198	POLE3	2336.71	1614.42	1.44739
ILMN_1760741	NDUFA9	971.522	671.237	1.44736
ILMN_1815500	ITPR3	1149.77	794.449	1.44725
ILMN_1734895	SFT2D1	2949.75	2038.19	1.44724
ILMN_1738989	GOLSYN	171.331	118.398	1.44707
ILMN_1799856	NOMO2	470.909	325.461	1.4469
ILMN_1732216	NARS	1954.23	1350.93	1.44657
ILMN_1666096	ACSL3	242.585	167.713	1.44643
ILMN_3226669	TIMM23B	251.8	174.095	1.44634
ILMN_1700628	DDX24	723.727	500.421	1.44623
ILMN_1656883	LOC643201	178.365	123.369	1.44578
ILMN_1786718	NDUFV1	1798.39	1244.28	1.44532
ILMN_2322935	MAPKAPK5	627.412	434.147	1.44516
ILMN_1693287	POMP	3914.49	2708.9	1.44504

## Sheet: Table S1C
Table S1C m6A Peaks in K562 Parental Cells
chr	chromStart	chromEnd	name	score	strand	thickStart	thickEnd	itemRgb	blockCount	blockSizes	blockStarts	lg.p	lg.fdr	fold_enrchment
chr1	842357	842707	LINC01128	0.0035	+	842357	842707	0	1	350,	0	-2.46	-2.01	6.5
chr1	852733	854007	LINC01128	3.1e-05	+	852733	854007	0	2	33,617,	0,657	-4.51	-3.88	5.3
chr1	854405	854556	LINC01128	3.1e-05	+	854405	854556	0	1	151,	0	-4.51	-3.33	2.6
chr1	856251	856951	LINC01128	0.00016	+	856251	856951	0	1	700,	0	-3.79	-3.25	4
chr1	1013513	1014444	ISG15	3.2e-13	+	1013513	1014444	0	2	63,461,	0,470	-12.5	-10.4	3.93
chr1	1054969	1055619	AGRN	1.4e-07	+	1054969	1055619	0	1	650,	0	-6.85	-5.74	9.52
chr1	1232896	1233196	B3GALT6	1.2e-07	+	1232896	1233196	0	1	300,	0	-6.93	-5.81	5
chr1	1233693	1234292	B3GALT6	1e-07	+	1233693	1234292	0	1	599,	0	-7	-5.86	4.75
chr1	1234391	1234890	B3GALT6	1e-07	+	1234391	1234890	0	1	499,	0	-7	-5.86	7.57
chr1	1327600	1328747	CPTP	2.1e-06	+	1327600	1328747	0	1	1147,	0	-5.67	-4.82	11.6
chr1	1400697	1401397	LOC148413	2.1e-05	+	1400697	1401397	0	1	700,	0	-4.68	-4.02	7.31
chr1	1477314	1482267	ATAD3B	3.5e-05	+	1477314	1482267	0	5	36,102,60,70,130,	0,1329,1734,3552,4823	-4.46	-3.84	4.32
chr1	1517286	1522744	ATAD3A	2.1e-06	+	1517286	1522744	0	6	126,60,70,166,70,1,	0,429,1634,2854,3261,5457	-5.68	-4.83	5.12
chr1	1615513	1615944	MIB2	9.5e-05	+	1615513	1615944	0	2	120,80,	0,351	-4.02	-3.46	6.75
chr1	1616042	1626690	MIB2	9.5e-05	+	1616042	1626690	0	9	58,107,311,172,107,195,143,108,41,	0,465,7346,7731,8752,8948,9243,9503,10607	-4.02	-3.46	3.71
chr1	1626870	1627331	MIB2	9.5e-05	+	1626870	1627331	0	3	129,134,36,	0,203,425	-4.02	-3.46	2.46
chr1	2175306	2185296	PRKCZ	1.1e-08	+	2175306	2185296	0	3	7,116,375,	0,9276,9615	-7.97	-6.63	5.83
chr1	2229438	2229687	SKI	2.6e-07	+	2229438	2229687	0	1	249,	0	-6.59	-5.54	8.78
chr1	2304532	2306591	SKI	0.00026	+	2304532	2306591	0	3	53,231,15,	0,1487,2044	-3.58	-3.07	3.4
chr1	2306937	2307534	SKI	0.00041	+	2306937	2307534	0	1	597,	0	-3.39	-2.89	5.88
chr1	2307682	2307931	SKI	0.00041	+	2307682	2307931	0	1	249,	0	-3.39	-2.89	8.44
chr1	2308128	2308377	SKI	7.8e-06	+	2308128	2308377	0	1	249,	0	-5.11	-4.38	7.82
chr1	2402340	2403624	RER1	1.7e-06	+	2402340	2403624	0	2	2,590,	0,694	-5.78	-4.91	4.42
chr1	2404805	2404953	RER1	0.019	+	2404805	2404953	0	1	148,	0	-1.73	-1.3	2
chr1	2405248	2405397	RER1	0.0001	+	2405248	2405397	0	1	149,	0	-4	-3.44	4.7
chr1	2561807	2563699	TNFRSF14	4.2e-10	+	2561807	2563699	0	3	8,32,552,	0,1057,1340	-9.38	-7.76	8.43
chr1	3733017	3733217	TP73	0.00022	+	3733017	3733217	0	1	200,	0	-3.65	-2.59	4.25
chr1	3733315	3733465	TP73	0.00022	+	3733315	3733465	0	1	150,	0	-3.65	-2.59	4.67
chr1	3733614	3733764	TP73	0.00022	+	3733614	3733764	0	1	150,	0	-3.65	-2.59	2.33
chr1	3735902	3736052	TP73	0.00042	+	3735902	3736052	0	1	150,	0	-3.38	-2.89	4.5
chr1	3773076	3775480	SMIM1	4e-15	+	3773076	3775480	0	2	105,182,	0,2222	-14.4	-12.2	4.91
chr1	6451840	6460099	ESPN	0.00018	+	6451840	6460099	0	4	256,80,12,101,	0,5343,5520,8158	-3.75	-3.22	5.57
chr1	6580544	6581295	ZBTB48	1.3e-08	+	6580544	6581295	0	1	751,	0	-7.9	-6.57	13.1
chr1	6588758	6589180	ZBTB48	1e-07	+	6588758	6589180	0	2	86,265,	0,157	-6.98	-5.85	13.6
chr1	6619885	6621951	PHF13	1.9e-10	+	6619885	6621951	0	2	452,541,	0,1525	-9.71	-8.03	8.83
chr1	6632372	6633366	THAP3	4.9e-05	+	6632372	6633366	0	2	123,571,	0,423	-4.31	-3.71	14.9
chr1	6634496	6635586	THAP3	5.8e-05	+	6634496	6635586	0	1	1090,	0	-4.24	-3.65	8.11
chr1	7780892	7781040	VAMP3	2.8e-05	+	7780892	7781040	0	1	148,	0	-4.56	-3.93	1.69
chr1	7962766	7965359	PARK7	0.00087	+	7962766	7965359	0	2	109,36,	0,2557	-3.06	-2.59	1.71
chr1	9244935	9245286	H6PD	0.0022	+	9244935	9245286	0	1	351,	0	-2.65	-2.2	5
chr1	9263993	9264144	H6PD	0.0022	+	9263993	9264144	0	1	151,	0	-2.65	-2.2	3.2
chr1	9264742	9264993	H6PD	0.0022	+	9264742	9264993	0	1	251,	0	-2.65	-2.2	3.36
chr1	9265091	9265242	H6PD	0.0022	+	9265091	9265242	0	1	151,	0	-2.65	-2.2	2.33
chr1	9268987	9269337	H6PD	0.00032	+	9268987	9269337	0	1	350,	0	-3.5	-2.99	8.5
chr1	9270485	9270836	H6PD	0.0011	+	9270485	9270836	0	1	351,	0	-2.96	-2.49	3.4
chr1	9613078	9613429	TMEM201	1.6e-06	+	9613078	9613429	0	1	351,	0	-5.79	-4.92	7.4
chr1	9613827	9614128	TMEM201	0.0017	+	9613827	9614128	0	1	301,	0	-2.76	-2.3	2.91
chr1	9720202	9721166	PIK3CD	0.0044	+	9720202	9721166	0	4	40,51,168,40,	0,408,539,924	-2.36	-1.92	4.5
chr1	9726929	9727526	PIK3CD	2.1e-06	+	9726929	9727526	0	1	597,	0	-5.67	-4.82	6.7
chr1	9728319	9728568	PIK3CD	0.00019	+	9728319	9728568	0	1	249,	0	-3.72	-3.19	2.12
chr1	10033032	10033431	UBE4B	1.6e-09	+	10033032	10033431	0	1	399,	0	-8.79	-7.28	4.1
chr1	10178764	10180142	UBE4B	4e-12	+	10178764	10180142	0	3	54,147,248,	0,651,1130	-11.4	-9.46	3.53
chr1	10431128	10431328	APITD1	8.7e-07	+	10431128	10431328	0	1	200,	0	-6.06	-5.13	5.6
chr1	10442265	10442515	APITD1	8.7e-07	+	10442265	10442515	0	1	250,	0	-6.06	-5.13	4
chr1	10431110	10431306	APITD1-CORT	2e-11	+	10431110	10431306	0	1	196,	0	-10.7	-8.86	4.8
chr1	10440385	10442384	APITD1-CORT	2e-11	+	10440385	10442384	0	2	28,120,	0,1879	-10.7	-8.86	3.5
chr1	10474994	10599295	PEX14	3.7e-07	+	10474994	10599295	0	4	8,48,85,58,	0,20279,61218,124243	-6.43	-5.42	9.48
chr1	10627357	10630267	PEX14	9.1e-07	+	10627357	10630267	0	2	6,737,	0,2173	-6.04	-5.11	11.9
chr1	11023309	11023905	TARDBP	4.6e-06	+	11023309	11023905	0	1	596,	0	-5.34	-4.56	6.95
chr1	11664242	11668843	FBXO6	6e-10	+	11664242	11668843	0	2	13,188,	0,4413	-9.22	-7.63	3.8
chr1	11750180	11750328	AGTRAP	0.0027	+	11750180	11750328	0	1	148,	0	-2.57	-2.12	1.81
chr1	11974746	11975393	PLOD1	1.4e-05	+	11974746	11975393	0	1	647,	0	-4.85	-4.17	8.81
chr1	11980478	11982114	MFN2	6.6e-05	+	11980478	11982114	0	2	6,145,	0,1491	-4.18	-3.6	3.3
chr1	12011574	12012719	MFN2	9.3e-06	+	12011574	12012719	0	1	1145,	0	-5.03	-4.31	6.4
chr1	12019533	12022318	MIIP	1.6e-05	+	12019533	12022318	0	3	19,196,224,	0,2111,2561	-4.8	-4.12	4.36
chr1	12142364	12143261	TNFRSF8	2e-07	+	12142364	12143261	0	1	897,	0	-6.7	-5.63	11.4
chr1	12143658	12144058	TNFRSF8	1.1e-05	+	12143658	12144058	0	1	400,	0	-4.95	-4.25	7.69
chr1	12206886	12207681	TNFRSF1B	0.00025	+	12206886	12207681	0	1	795,	0	-3.61	-3.09	7.88
chr1	12208524	12209121	TNFRSF1B	4.5e-09	+	12208524	12209121	0	1	597,	0	-8.35	-6.92	12.7
chr1	12275979	12276180	VPS13D	0.00022	+	12275979	12276180	0	1	201,	0	-3.66	-3.14	3.6
chr1	12276579	12276730	VPS13D	0.00022	+	12276579	12276730	0	1	151,	0	-3.66	-3.14	3.45
chr1	12276929	12277180	VPS13D	0.00022	+	12276929	12277180	0	1	251,	0	-3.66	-3.14	5.64
chr1	12277429	12277930	VPS13D	7.8e-05	+	12277429	12277930	0	1	501,	0	-4.11	-3.54	4.67
chr1	12282993	12283194	VPS13D	0.0014	+	12282993	12283194	0	1	201,	0	-2.86	-2.39	4.55
chr1	12283493	12283644	VPS13D	0.0014	+	12283493	12283644	0	1	151,	0	-2.86	-2.39	2
chr1	12416783	12456104	VPS13D	2e-05	+	12416783	12456104	0	2	44,107,	0,39214	-4.7	-4.04	2.47
chr1	12507047	12509197	VPS13D	2e-05	+	12507047	12509197	0	2	46,305,	0,1845	-4.7	-4.04	7.42
chr1	12509896	12510096	VPS13D	0.00012	+	12509896	12510096	0	1	200,	0	-3.91	-3.36	2.18
chr1	13749406	13778726	PRDM2	1.9e-05	+	13749406	13778726	0	3	81,111,309,	0,23671,29011	-4.73	-4.06	5
chr1	13779822	13780273	PRDM2	1.9e-05	+	13779822	13780273	0	1	451,	0	-4.73	-4.06	3.8
chr1	13781819	13782019	PRDM2	6.9e-06	+	13781819	13782019	0	1	200,	0	-5.16	-4.42	3.38
chr1	13782118	13782319	PRDM2	6.9e-06	+	13782118	13782319	0	1	201,	0	-5.16	-4.42	1.86
chr1	13782418	13786900	PRDM2	6.9e-06	+	13782418	13786900	0	2	413,386,	0,4096	-5.16	-4.42	4.92
chr1	15427159	15428764	EFHD2	5.4e-05	+	15427159	15428764	0	2	125,172,	0,1433	-4.27	-3.68	2.78
chr1	15660014	15661007	DDI2	2.3e-05	+	15660014	15661007	0	1	993,	0	-4.64	-3.99	4.89
chr1	15660014	15661624	RSC1A1	0.0003	+	15660014	15661624	0	1	1610,	0	-3.53	-3.02	6.31
chr1	15725370	15727832	PLEKHM2	1.4e-08	+	15725370	15727832	0	2	175,819,	0,1643	-7.84	-6.53	11.1
chr1	15734172	15734322	PLEKHM2	8.5e-06	+	15734172	15734322	0	1	150,	0	-5.07	-4.35	3.71
chr1	15848113	15876442	SPEN	3e-07	+	15848113	15876442	0	3	37,321,241,	0,24702,28088	-6.52	-5.49	9.54
chr1	15922341	15929680	SPEN	9.1e-08	+	15922341	15929680	0	2	8,1590,	0,5749	-7.04	-5.89	12
chr1	15930228	15931277	SPEN	0.00017	+	15930228	15931277	0	1	1049,	0	-3.76	-3.23	3.91
chr1	15931675	15932624	SPEN	0.00015	+	15931675	15932624	0	1	949,	0	-3.82	-3.28	3.22
chr1	15932723	15932923	SPEN	0.00015	+	15932723	15932923	0	1	200,	0	-3.82	-3.28	1.73
chr1	15933172	15933572	SPEN	0.00015	+	15933172	15933572	0	1	400,	0	-3.82	-3.28	1.79
chr1	15935168	15935419	SPEN	0.00047	+	15935168	15935419	0	1	251,	0	-3.33	-2.84	2.08
chr1	15939356	15940006	SPEN	2.5e-08	+	15939356	15940006	0	1	650,	0	-7.6	-6.34	9.83
chr1	16387122	16395374	SZRD1	5e-09	+	16387122	16395374	0	4	3,50,255,337,	0,4252,6105,7915	-8.3	-6.88	6.43
chr1	16440770	16447934	NECAP2	6.8e-06	+	16440770	16447934	0	3	83,101,65,	0,2861,7099	-5.17	-4.42	4.9
chr1	16458899	16459297	NECAP2	3.9e-07	+	16458899	16459297	0	1	398,	0	-6.41	-5.4	2.62
chr1	16459593	16459940	NECAP2	0.0047	+	16459593	16459940	0	1	347,	0	-2.33	-1.89	2.24
chr1	16930163	16931317	CROCC	9.5e-05	+	16930163	16931317	0	4	44,62,166,27,	0,122,265,1127	-4.02	-3.46	3
chr1	16936704	16938481	CROCC	9.5e-05	+	16936704	16938481	0	3	169,97,82,	0,936,1695	-4.02	-3.46	4
chr1	16945537	16946339	CROCC	9.5e-05	+	16945537	16946339	0	2	69,81,	0,721	-4.02	-3.46	2.5
chr1	16951027	16953455	CROCC	9.5e-05	+	16951027	16953455	0	2	95,154,	0,2274	-4.02	-2.91	3
chr1	16955502	16956147	CROCC	9.5e-05	+	16955502	16956147	0	2	48,151,	0,494	-4.02	-3.46	3.22
chr1	16965767	16966411	CROCC	0.00026	+	16965767	16966411	0	3	125,121,4,	0,231,640	-3.58	-3.07	3
chr1	16969334	16969928	CROCC	0.00026	+	16969334	16969928	0	2	6,144,	0,450	-3.58	-3.07	3.25
chr1	16970344	16970676	CROCC	0.00026	+	16970344	16970676	0	2	109,41,	0,291	-3.58	-3.07	3.83
chr1	19251629	19254795	MRTO4	0.015	+	19251629	19254795	0	2	234,14,	0,3152	-1.81	-1.38	6.43
chr1	19257927	19259288	MRTO4	3.1e-06	+	19257927	19259288	0	3	57,77,608,	0,549,753	-5.51	-4.69	11.3
chr1	19327369	19329171	PQLC2	4.6e-07	+	19327369	19329171	0	2	43,600,	0,1202	-6.34	-5.35	6.72
chr1	19332032	19332280	PQLC2	0.0019	+	19332032	19332280	0	1	248,	0	-2.73	-2.27	8
chr1	19596976	19600801	MINOS1-NBL1	1.2e-06	+	19596976	19600801	0	2	133,15,	0,3810	-5.91	-5	4.76
chr1	19657130	19657278	MINOS1-NBL1	1.2e-06	+	19657130	19657278	0	1	148,	0	-5.91	-5	3
chr1	19608003	19608447	RPS14P3	1.3e-07	+	19608003	19608447	0	1	444,	0	-6.9	-5.78	14
chr1	19906571	19907773	OTUD3	8.7e-08	+	19906571	19907773	0	2	45,204,	0,998	-7.06	-5.91	7.42
chr1	20186077	20190720	UBXN10	0.0015	+	20186077	20190720	0	2	76,174,	0,4469	-2.82	-2.36	3.5
chr1	20191068	20191666	UBXN10	0.0015	+	20191068	20191666	0	1	598,	0	-2.82	-2.36	8.12
chr1	20638049	20644506	PINK1	5.6e-08	+	20638049	20644506	0	3	80,101,17,	0,1842,6440	-7.25	-6.06	1.82
chr1	20650624	20651166	PINK1	5.6e-08	+	20650624	20651166	0	1	542,	0	-7.25	-6.06	4.65
chr1	21822348	21822597	LDLRAD2	9.1e-07	+	21822348	21822597	0	1	249,	0	-6.04	-5.11	10.7
chr1	21823041	21823290	LDLRAD2	9.1e-07	+	21823041	21823290	0	1	249,	0	-6.04	-5.11	3.91
chr1	22030381	22030828	LINC00339	4.3e-05	+	22030381	22030828	0	1	447,	0	-4.37	-3.76	15.2
chr1	22490286	22490537	ZBTB40	0.0078	+	22490286	22490537	0	1	251,	0	-2.11	-1.67	4.39
chr1	22511331	22513099	ZBTB40	0.00027	+	22511331	22513099	0	3	16,459,176,	0,344,1592	-3.57	-3.06	8
chr1	22526211	22526961	ZBTB40	1.5e-05	+	22526211	22526961	0	1	750,	0	-4.83	-4.15	6.5
chr1	22527809	22528210	ZBTB40	0.00011	+	22527809	22528210	0	1	401,	0	-3.97	-3.42	5.5
chr1	22528758	22529509	ZBTB40	2.7e-05	+	22528758	22529509	0	1	751,	0	-4.57	-3.93	7
chr1	22530257	22530508	ZBTB40	0.00015	+	22530257	22530508	0	1	251,	0	-3.82	-3.28	5.24
chr1	23369019	23369169	ZNF436-AS1	0.00035	+	23369019	23369169	0	1	150,	0	-3.46	-2.96	3.25
chr1	23371095	23371491	ZNF436-AS1	4.8e-05	+	23371095	23371491	0	1	396,	0	-4.32	-3.72	4
chr1	23751116	23752491	TCEB3	4.1e-08	+	23751116	23752491	0	2	914,85,	0,1290	-7.39	-6.17	7.69
chr1	23757076	23759663	TCEB3	3.9e-05	+	23757076	23759663	0	2	49,152,	0,2435	-4.41	-3.79	5.65
chr1	23787298	23787544	PITHD1	6.8e-10	+	23787298	23787544	0	1	246,	0	-9.17	-7.59	2.59
chr1	23961035	23961637	PNRC2	0	+	23961035	23961637	0	2	99,198,	0,404	#NAME?	#NAME?	2.51
chr1	24745417	24797783	CLIC4	8.3e-06	+	24745417	24797783	0	2	208,42,	0,52324	-5.08	-4.35	9.8
chr1	25338346	25340511	TMEM50A	2e-13	+	25338346	25340511	0	2	110,38,	0,2127	-12.7	-10.6	2.86
chr1	25361283	25361578	TMEM50A	8.3e-09	+	25361283	25361578	0	1	295,	0	-8.08	-6.71	2
chr1	25361724	25362067	TMEM50A	1.6e-09	+	25361724	25362067	0	1	343,	0	-8.8	-7.29	2.75
chr1	25456733	25458492	TMEM57	5.8e-06	+	25456733	25458492	0	2	98,102,	0,1657	-5.24	-4.48	4.8
chr1	25458590	25458840	TMEM57	5.8e-06	+	25458590	25458840	0	1	250,	0	-5.24	-4.48	6.26
chr1	25484161	25489225	TMEM57	5.8e-06	+	25484161	25489225	0	3	113,183,53,	0,1451,5011	-5.24	-4.48	2
chr1	25563775	25567742	LDLRAP1	2e-05	+	25563775	25567742	0	3	16,35,895,	0,1397,3072	-4.7	-4.04	7.97
chr1	25815632	25816231	SEPN1	1.6e-11	+	25815632	25816231	0	1	599,	0	-10.8	-8.96	5.33
chr1	25820873	25823649	MTFR1L	0.00046	+	25820873	25823649	0	3	130,110,6,	0,2145,2770	-3.34	-2.85	3.86
chr1	25832059	25832354	MTFR1L	2.3e-06	+	25832059	25832354	0	1	295,	0	-5.64	-4.8	3.22
chr1	26121948	26122649	PDIK1L	1.3e-06	+	26121948	26122649	0	1	701,	0	-5.9	-5	8.69
chr1	26123347	26123548	PDIK1L	0.0011	+	26123347	26123548	0	1	201,	0	-2.95	-2.49	2.33
chr1	26170095	26170773	ZNF593	0.00016	+	26170095	26170773	0	3	88,63,199,	0,322,479	-3.8	-3.27	7.33
chr1	26255381	26255782	CEP85	1.7e-07	+	26255381	26255782	0	1	401,	0	-6.77	-5.68	3.96
chr1	26259679	26268560	CEP85	6.3e-05	+	26259679	26268560	0	2	123,78,	0,8803	-4.2	-3.62	2.52
chr1	26269306	26277390	CEP85	1.6e-08	+	26269306	26277390	0	7	58,155,94,51,108,226,258,	0,153,1707,2714,5657,7228,7826	-7.79	-6.49	4.77
chr1	26280108	26281135	SH3BGRL3	8.5e-07	+	26280108	26281135	0	3	95,168,78,	0,656,949	-6.07	-5.14	3.25
chr1	26317919	26318057	CD52	4.1e-07	+	26317919	26318057	0	1	138,	0	-6.39	-5.39	2.55
chr1	26460073	26469119	DHDDS	1.9e-06	+	26460073	26469119	0	2	71,228,	0,8818	-5.72	-4.86	9.07
chr1	26472459	26474623	HMGN2	3e-08	+	26472459	26474623	0	5	168,45,30,51,52,	0,1023,1243,1625,2112	-7.52	-6.27	8.27
chr1	26573316	26574581	RPS6KA1	8.1e-08	+	26573316	26574581	0	2	45,503,	0,762	-7.09	-5.93	13.7
chr1	26779065	26780763	ARID1A	1.3e-11	+	26779065	26780763	0	1	1698,	0	-10.9	-9.06	8.59
chr1	26795040	26797861	PIGV	0.0002	+	26795040	26797861	0	2	194,299,	0,2522	-3.7	-3.18	4.57
chr1	26853826	26854226	ZDHHC18	4e-08	+	26853826	26854226	0	1	400,	0	-7.4	-6.18	3.26
chr1	26855022	26855272	ZDHHC18	0.00031	+	26855022	26855272	0	1	250,	0	-3.51	-3	1.98
chr1	26921770	26946283	NUDC	0	+	26921770	26946283	0	9	159,78,204,66,117,195,84,119,154,	0,2318,19686,19982,20889,21100,23619,23797,24359	#NAME?	#NAME?	6.33
chr1	27335472	27335766	TMEM222	8.3e-07	+	27335472	27335766	0	1	294,	0	-6.08	-5.14	2.92
chr1	27336155	27336302	TMEM222	0.00072	+	27336155	27336302	0	1	147,	0	-3.14	-2.66	1.35
chr1	27347425	27347811	SYTL1	0.0014	+	27347425	27347811	0	2	144,4,	0,382	-2.85	-2.38	1.91
chr1	27347995	27349455	SYTL1	0.0014	+	27347995	27349455	0	3	17,73,58,	0,1084,1402	-2.85	-2.38	2.33
chr1	27843303	27850345	PPP1R8	2.4e-07	+	27843303	27850345	0	3	27,65,253,	0,3724,6789	-6.62	-5.56	5.8
chr1	27882285	27882880	THEMIS2	8.5e-05	+	27882285	27882880	0	1	595,	0	-4.07	-3.51	9.11
chr1	27885892	27886536	THEMIS2	0.0013	+	27885892	27886536	0	1	644,	0	-2.9	-2.43	4
chr1	27966749	27967000	XKR8	3.2e-06	+	27966749	27967000	0	1	251,	0	-5.49	-4.68	4
chr1	27967098	27967548	XKR8	3.2e-06	+	27967098	27967548	0	1	450,	0	-5.49	-4.68	3.86
chr1	28236090	28236576	ATPIF1	7.9e-09	+	28236090	28236576	0	2	180,216,	0,270	-8.1	-6.72	11.3
chr1	28237709	28237858	ATPIF1	2.3e-05	+	28237709	28237858	0	1	149,	0	-4.63	-3.98	1.88
chr1	28259550	28259899	SESN2	0.00013	+	28259550	28259899	0	1	349,	0	-3.87	-3.33	3.89
chr1	28280801	28281150	SESN2	1.9e-07	+	28280801	28281150	0	1	349,	0	-6.71	-5.64	5.38
chr1	28282093	28282243	SESN2	0.00019	+	28282093	28282243	0	1	150,	0	-3.72	-3.2	1.7
chr1	28334442	28334886	MED18	5.6e-07	+	28334442	28334886	0	1	444,	0	-6.25	-5.27	15.7
chr1	28531802	28532231	RCC1	2.6e-05	+	28531802	28532231	0	2	188,61,	0,368	-4.59	-3.95	2.64
chr1	28537856	28538154	RCC1	0.00018	+	28537856	28538154	0	1	298,	0	-3.74	-3.22	1.84
chr1	28538451	28538700	RCC1	4.2e-05	+	28538451	28538700	0	1	249,	0	-4.38	-3.76	2.74
chr1	28571336	28577710	TRNAU1AP	0.00074	+	28571336	28577710	0	3	2,34,211,	0,530,6163	-3.13	-2.65	2.5
chr1	28714305	28714755	GMEB1	2.7e-06	+	28714305	28714755	0	1	450,	0	-5.57	-4.74	10.1
chr1	28742610	28769133	YTHDF2	3e-07	+	28742610	28769133	0	2	1376,205,	0,26318	-6.53	-5.5	5.82
chr1	28914755	28987767	EPB41	5e-08	+	28914755	28987767	0	2	13,337,	0,72675	-7.3	-6.1	10.9
chr1	30718921	30719222	MATN1-AS1	0.0043	+	30718921	30719222	0	1	301,	0	-2.37	-1.93	8
chr1	30721393	30721643	MATN1-AS1	0.00016	+	30721393	30721643	0	1	250,	0	-3.8	-3.27	8.2
chr1	31346802	31364362	ZCCHC17	0.00028	+	31346802	31364362	0	3	16,146,331,	0,2026,17229	-3.55	-3.04	4.21
chr1	31364460	31364658	ZCCHC17	0.00028	+	31364460	31364658	0	1	198,	0	-3.55	-3.04	3.25
chr1	32030359	32031610	KHDRBS1	6.2e-07	+	32030359	32031610	0	2	63,87,	0,1164	-6.21	-5.24	1.4
chr1	32036980	32037971	KHDRBS1	6.2e-07	+	32036980	32037971	0	2	63,137,	0,854	-6.21	-5.24	2.49
chr1	32108042	32154695	KPNA6	0.00028	+	32108042	32154695	0	2	92,108,	0,46545	-3.56	-3.04	7.91
chr1	32167259	32169994	KPNA6	3.1e-06	+	32167259	32169994	0	2	37,113,	0,2622	-5.51	-4.69	2.19
chr1	32170888	32171188	KPNA6	3.1e-06	+	32170888	32171188	0	1	300,	0	-5.51	-4.69	9
chr1	32179743	32195388	TXLNA	7.9e-14	+	32179743	32195388	0	11	33,201,336,92,171,195,120,75,93,96,487,	0,570,1498,4781,8210,10311,12567,12913,13464,14321,15158	-13.1	-10.9	17.6
chr1	32200581	32204340	CCDC28B	3.6e-08	+	32200581	32204340	0	4	128,187,167,155,	0,1331,3297,3604	-7.44	-6.2	5
chr1	32205095	32205292	CCDC28B	1.8e-07	+	32205095	32205292	0	1	197,	0	-6.74	-5.66	3.67
chr1	32206173	32206734	IQCC	0.00054	+	32206173	32206734	0	2	124,226,	0,335	-3.27	-2.79	4.82
chr1	32207341	32208288	IQCC	0.0001	+	32207341	32208288	0	1	947,	0	-4	-3.45	13.7
chr1	32331718	32333026	HDAC1	9.1e-07	+	32331718	32333026	0	4	88,153,49,10,	0,371,982,1298	-6.04	-5.11	5.56
chr1	32771967	32772986	KIAA1522	2.6e-06	+	32771967	32772986	0	2	474,122,	0,897	-5.59	-4.76	7.08
chr1	32826131	32826829	S100PBP	2.2e-06	+	32826131	32826829	0	1	698,	0	-5.65	-4.8	7.88
chr1	33479220	33479618	ZSCAN20	4.4e-05	+	33479220	33479618	0	1	398,	0	-4.36	-3.75	5.25
chr1	33491083	33491332	ZSCAN20	4.4e-05	+	33491083	33491332	0	1	249,	0	-4.36	-3.75	3
chr1	33491431	33491680	ZSCAN20	4.4e-05	+	33491431	33491680	0	1	249,	0	-4.36	-3.75	3.63
chr1	33493311	33493560	ZSCAN20	4.4e-05	+	33493311	33493560	0	1	249,	0	-4.36	-3.2	4
chr1	33494261	33494559	ZSCAN20	4.4e-05	+	33494261	33494559	0	1	298,	0	-4.36	-3.2	3
chr1	33494856	33495105	ZSCAN20	4.4e-05	+	33494856	33495105	0	1	249,	0	-4.36	-3.2	3
chr1	35113026	35113374	ZMYM1	4.4e-05	+	35113026	35113374	0	1	348,	0	-4.36	-3.76	4.67
chr1	35113473	35114169	ZMYM1	4.4e-05	+	35113473	35114169	0	1	696,	0	-4.36	-3.76	3.33
chr1	35114814	35115361	ZMYM1	4.5e-05	+	35114814	35115361	0	1	547,	0	-4.35	-3.74	4.17
chr1	35358959	35359409	ZMYM4	0.00015	+	35358959	35359409	0	1	450,	0	-3.82	-3.28	4.85
chr1	35381558	35381708	ZMYM4	0.0025	+	35381558	35381708	0	1	150,	0	-2.61	-2.16	2.74
chr1	35419545	35420046	ZMYM4	4e-07	+	35419545	35420046	0	1	501,	0	-6.4	-5.39	11.5
chr1	35558137	35561235	NCDN	1.7e-07	+	35558137	35561235	0	3	86,141,910,	0,969,2188	-6.77	-5.69	4.81
chr1	36092462	36093683	ADPRHL2	5.6e-06	+	36092462	36093683	0	2	60,587,	0,634	-5.25	-4.48	7.81
chr1	36171066	36173378	MAP7D1	4.5e-07	+	36171066	36173378	0	4	249,69,164,15,	0,446,1397,2297	-6.35	-5.35	5.73
chr1	36176745	36179975	MAP7D1	4.6e-07	+	36176745	36179975	0	9	97,329,178,139,105,54,46,91,102,	0,1127,1673,1939,2175,2516,2766,2920,3128	-6.34	-5.34	16.4
chr1	36286554	36286903	THRAP3	9.8e-05	+	36286554	36286903	0	1	349,	0	-4.01	-3.45	2.44
chr1	36287250	36289638	THRAP3	3.5e-10	+	36287250	36289638	0	2	20,579,	0,1809	-9.46	-7.83	7.05
chr1	36296682	36301664	THRAP3	3.7e-09	+	36296682	36301664	0	3	88,199,112,	0,4203,4870	-8.43	-6.99	4.85
chr1	36303862	36304211	THRAP3	3.7e-09	+	36303862	36304211	0	1	349,	0	-8.43	-6.99	4.91
chr1	36319528	36321149	SH3D21	4.6e-07	+	36319528	36321149	0	4	8,1124,64,94,	0,146,1386,1527	-6.34	-5.34	9.5
chr1	37474616	37475791	ZC3H12A	0.00017	+	37474616	37475791	0	2	13,333,	0,842	-3.76	-3.23	5.8
chr1	37475889	37480388	ZC3H12A	0.00017	+	37475889	37480388	0	2	50,99,	0,4400	-3.76	-3.23	2.36
chr1	37482895	37483390	ZC3H12A	0.00035	+	37482895	37483390	0	1	495,	0	-3.46	-2.96	8
chr1	37559473	37562128	DNALI1	5.1e-05	+	37559473	37562128	0	3	23,179,48,	0,2083,2607	-4.29	-3.69	5.25
chr1	37799830	37800028	MANEAL	0.0002	+	37799830	37800028	0	1	198,	0	-3.69	-3.17	3.8
chr1	37808141	37808575	C1orf122	0.00036	+	37808141	37808575	0	2	298,45,	0,389	-3.44	-2.94	3.33
chr1	38012711	38012862	UTP11L	2.3e-05	+	38012711	38012862	0	1	151,	0	-4.64	-3.99	2.33
chr1	38019075	38022741	UTP11L	6.9e-06	+	38019075	38022741	0	3	77,131,43,	0,177,3623	-5.16	-4.42	1.47
chr1	39026389	39028852	NDUFS5	0.00013	+	39026389	39028852	0	2	13,130,	0,2333	-3.89	-3.35	3.92
chr1	39349493	39353089	MACF1	0.00017	+	39349493	39353089	0	3	134,234,83,	0,1291,3513	-3.78	-3.25	3.38
chr1	39357480	39357831	MACF1	0.00017	+	39357480	39357831	0	1	351,	0	-3.78	-3.25	4.45
chr1	39360928	39361487	MACF1	0.00078	+	39360928	39361487	0	2	73,128,	0,431	-3.11	-2.64	2.56
chr1	39385514	39387621	MACF1	0.00078	+	39385514	39387621	0	2	415,435,	0,1672	-3.11	-2.64	6.37
chr1	39387720	39422385	MACF1	0.00078	+	39387720	39422385	0	2	938,12,	0,34653	-3.11	-2.64	9.11
chr1	39427961	39428112	MACF1	0.00078	+	39427961	39428112	0	1	151,	0	-3.11	-2.64	2.36
chr1	39437805	39437956	MACF1	0.0022	+	39437805	39437956	0	1	151,	0	-2.66	-2.2	1.73
chr1	39409653	39409903	KIAA0754	1e-07	+	39409653	39409903	0	1	250,	0	-7	-5.86	3.5
chr1	39410201	39410451	KIAA0754	1e-07	+	39410201	39410451	0	1	250,	0	-7	-5.86	3.36
chr1	39411148	39411747	KIAA0754	1e-07	+	39411148	39411747	0	1	599,	0	-7	-5.86	5.83
chr1	39411846	39412345	KIAA0754	1e-07	+	39411846	39412345	0	1	499,	0	-7	-5.86	4.5
chr1	39412444	39412843	KIAA0754	1e-07	+	39412444	39412843	0	1	399,	0	-7	-5.86	3.79
chr1	39414138	39414339	KIAA0754	1e-07	+	39414138	39414339	0	1	201,	0	-7	-5.86	2.17
chr1	40161368	40161569	RLF	0.00068	+	40161368	40161569	0	1	201,	0	-3.17	-2.69	4
chr1	40235871	40236372	RLF	8.5e-06	+	40235871	40236372	0	1	501,	0	-5.07	-4.35	4.95
chr1	40236471	40236672	RLF	8.5e-06	+	40236471	40236672	0	1	201,	0	-5.07	-4.35	2.29
chr1	40236871	40237122	RLF	8.5e-06	+	40236871	40237122	0	1	251,	0	-5.07	-4.35	3.17
chr1	40237271	40237572	RLF	8.5e-06	+	40237271	40237572	0	1	301,	0	-5.07	-4.35	5.67
chr1	40238270	40238671	RLF	4.2e-06	+	40238270	40238671	0	1	401,	0	-5.38	-4.59	2.67
chr1	40239020	40239321	RLF	4.2e-06	+	40239020	40239321	0	1	301,	0	-5.38	-4.59	5.38
chr1	40239970	40240471	RLF	4.2e-06	+	40239970	40240471	0	1	501,	0	-5.38	-4.59	5.19
chr1	40292453	40292701	ZMPSTE24	5.1e-07	+	40292453	40292701	0	1	248,	0	-6.29	-5.31	3.61
chr1	40450714	40450962	ZFP69B	0.005	+	40450714	40450962	0	1	248,	0	-2.3	-1.85	4
chr1	40457350	40462678	ZFP69B	0.0019	+	40457350	40462678	0	2	89,258,	0,5070	-2.72	-2.26	2.29
chr1	40462974	40463223	ZFP69B	0.0019	+	40462974	40463223	0	1	249,	0	-2.72	-2.26	6
chr1	40514535	40514683	EXO5	0.002	+	40514535	40514683	0	1	148,	0	-2.7	-1.72	3.2
chr1	40514877	40515025	EXO5	0.002	+	40514877	40515025	0	1	148,	0	-2.7	-1.72	2.75
chr1	40515318	40515612	EXO5	0.002	+	40515318	40515612	0	1	294,	0	-2.7	-2.24	4
chr1	40546771	40547171	ZNF684	0.00011	+	40546771	40547171	0	1	400,	0	-3.95	-3.4	5.5
chr1	42683414	42696262	YBX1	1.7e-05	+	42683414	42696262	0	3	52,34,64,	0,10075,12784	-4.77	-4.1	1.68
chr1	42697248	42700966	YBX1	1.7e-05	+	42697248	42700966	0	2	14,186,	0,3532	-4.77	-4.1	2.2
chr1	42774822	42775452	C1orf50	0.00019	+	42774822	42775452	0	2	46,244,	0,386	-3.72	-3.19	7.23
chr1	42842539	42843190	ERMAP	3.5e-09	+	42842539	42843190	0	1	651,	0	-8.46	-7.01	7.31
chr1	42850955	42851152	ZNF691	1.4e-05	+	42850955	42851152	0	1	197,	0	-4.86	-4.18	9.83
chr1	42851445	42851789	ZNF691	0.00011	+	42851445	42851789	0	1	344,	0	-3.97	-3.42	7.2
chr1	42973982	42974129	SLC2A1-AS1	0.00062	+	42973982	42974129	0	1	147,	0	-3.21	-2.72	3
chr1	43450402	43451102	SZT2	9.5e-05	+	43450402	43451102	0	1	700,	0	-4.02	-3.46	8.6
chr1	43451201	43451352	SZT2	9.5e-05	+	43451201	43451352	0	1	151,	0	-4.02	-3.46	2.3
chr1	43451450	43451651	SZT2	9.5e-05	+	43451450	43451651	0	1	201,	0	-4.02	-3.46	2.5
chr1	43667879	43669158	KDM4A	8.1e-06	+	43667879	43669158	0	2	140,59,	0,1220	-5.09	-4.36	3.52
chr1	43704328	43704676	KDM4A	3e-06	+	43704328	43704676	0	1	348,	0	-5.53	-4.71	6.14
chr1	43930173	43930422	ST3GAL3	2.8e-06	+	43930173	43930422	0	1	249,	0	-5.56	-4.73	8.25
chr1	43930817	43931066	ST3GAL3	2.5e-05	+	43930817	43931066	0	1	249,	0	-4.6	-3.96	5.5
chr1	43936840	43937041	ARTN	0.00015	+	43936840	43937041	0	1	201,	0	-3.83	-2.75	3.33
chr1	43946954	43956394	IPO13	1.7e-10	+	43946954	43956394	0	3	730,737,75,	0,2462,9365	-9.78	-8.09	9.44
chr1	43970030	43970603	DPH2	2e-14	+	43970030	43970603	0	2	292,8,	0,565	-13.7	-11.5	6.48
chr1	43972292	43972722	DPH2	7.9e-07	+	43972292	43972722	0	2	42,308,	0,122	-6.1	-5.16	4.99
chr1	43985389	43990676	B4GALT2	3.6e-09	+	43985389	43990676	0	3	11,105,379,	0,127,4908	-8.44	-6.99	8.25
chr1	44218715	44219851	DMAP1	0.00035	+	44218715	44219851	0	4	40,186,72,46,	0,340,690,1090	-3.45	-2.95	2.48
chr1	44626365	44649681	RNF220	6e-09	+	44626365	44649681	0	9	33,43,44,133,97,87,56,79,21,	0,5977,9179,9664,18332,18629,18855,19044,23295	-8.22	-6.82	7.11
chr1	44762415	44767269	KIF2C	3e-05	+	44762415	44767269	0	4	36,114,124,173,	0,129,4410,4681	-4.53	-3.9	3.06
chr1	44813686	44813884	BTBD19	0.00066	+	44813686	44813884	0	1	198,	0	-3.18	-2.7	5
chr1	45012278	45013333	UROD	0.0004	+	45012278	45013333	0	4	7,163,80,42,	0,578,857,1013	-3.4	-2.9	9.34
chr1	45340217	45341135	TOE1	0.0032	+	45340217	45341135	0	2	87,63,	0,855	-2.5	-2.06	2.2
chr1	45343130	45343430	TOE1	1e-05	+	45343130	45343430	0	1	300,	0	-5	-4.29	6.04
chr1	45508336	45509168	MMACHC	0.0015	+	45508336	45509168	0	2	28,373,	0,459	-2.83	-2.37	2.78
chr1	45510416	45510567	MMACHC	0.0046	+	45510416	45510567	0	1	151,	0	-2.34	-1.9	2.17
chr1	45584037	45607800	NASP	4.6e-05	+	45584037	45607800	0	6	168,48,111,81,110,480,	0,7185,18217,20898,22444,23283	-4.34	-3.74	8.29
chr1	45607998	45608248	NASP	4.8e-05	+	45607998	45608248	0	1	250,	0	-4.32	-3.72	5.41
chr1	45616680	45617590	NASP	0.0011	+	45616680	45617590	0	2	23,128,	0,782	-2.95	-2.48	2.95
chr1	46034776	46036024	MAST2	1.6e-10	+	46034776	46036024	0	1	1248,	0	-9.8	-8.1	10
chr1	46219807	46220107	LURAP1	1e-11	+	46219807	46220107	0	1	300,	0	-11	-8.68	6.5
chr1	46442907	46445264	FAAHP1	2.2e-06	+	46442907	46445264	0	2	130,66,	0,2291	-5.65	-4.8	1.8
chr1	46510540	46511268	DMBX1	0.0014	+	46510540	46511268	0	2	114,334,	0,394	-2.85	-2.39	3.5
chr1	47179343	47179915	LINC00853	5.4e-06	+	47179343	47179915	0	2	95,48,	0,524	-5.27	-4.5	4.33
chr1	47180008	47180198	LINC00853	5.4e-06	+	47180008	47180198	0	1	190,	0	-5.27	-4.5	4
chr1	50968744	50969389	CDKN2C	1.1e-06	+	50968744	50969389	0	1	645,	0	-5.97	-5.06	13
chr1	50969635	50970004	CDKN2C	0.00044	+	50969635	50970004	0	2	264,35,	0,334	-3.36	-2.86	3.78
chr1	50970300	50974191	CDKN2C	5.1e-07	+	50970300	50974191	0	2	197,299,	0,3592	-6.29	-5.31	6.83
chr1	51270042	51271415	RNF11	3.4e-08	+	51270042	51271415	0	2	83,265,	0,1108	-7.47	-6.24	7.08
chr1	52411192	52416687	PRPF38A	3.8e-06	+	52411192	52416687	0	7	8,111,113,27,98,49,40,	0,1321,2686,3428,3569,4145,5455	-5.42	-4.63	2.47
chr1	52417725	52418023	PRPF38A	8.5e-08	+	52417725	52418023	0	1	298,	0	-7.07	-5.92	6.38
chr1	52857361	52860740	ZYG11A	2.5e-06	+	52857361	52860740	0	2	388,10,	0,3369	-5.6	-4.76	6.33
chr1	52892985	52893334	ZYG11A	0.00052	+	52892985	52893334	0	1	349,	0	-3.28	-2.79	11.3
chr1	52894226	52894426	ZYG11A	0.003	+	52894226	52894426	0	1	200,	0	-2.52	-2.07	3.42
chr1	53202422	53210158	CPT2	7.8e-06	+	53202422	53210158	0	2	7,144,	0,7592	-5.11	-4.38	2.42
chr1	53210456	53210707	CPT2	7.8e-06	+	53210456	53210707	0	1	251,	0	-5.11	-4.38	6
chr1	53210905	53211155	CPT2	7.8e-06	+	53210905	53211155	0	1	250,	0	-5.11	-4.38	3.05
chr1	53211304	53213548	CPT2	7.8e-06	+	53211304	53213548	0	2	15,285,	0,1959	-5.11	-4.38	1.45
chr1	53952025	53952175	LRRC42	1.5e-05	+	53952025	53952175	0	1	150,	0	-4.82	-4.14	2.08
chr1	53962401	53967969	LRRC42	3.8e-06	+	53962401	53967969	0	3	8,85,305,	0,3894,5263	-5.42	-4.62	2.41
chr1	54722711	54731511	MROH7-TTC4	5.6e-07	+	54722711	54731511	0	3	88,87,26,	0,5634,8774	-6.25	-5.27	1.87
chr1	54741505	54742305	MROH7-TTC4	5.6e-07	+	54741505	54742305	0	1	800,	0	-6.25	-5.27	10
chr1	54741707	54742157	TTC4	4.8e-08	+	54741707	54742157	0	1	450,	0	-7.32	-6.12	10.5
chr1	55064154	55064604	PCSK9	3.9e-07	+	55064154	55064604	0	1	450,	0	-6.41	-5.4	4.46
chr1	62436902	62437302	USP1	1e-06	+	62436902	62437302	0	1	400,	0	-5.98	-5.06	3.06
chr1	62439849	62440000	USP1	1e-06	+	62439849	62440000	0	1	151,	0	-5.98	-5.06	2.24
chr1	62444762	62448476	USP1	3.8e-08	+	62444762	62448476	0	3	667,171,12,	0,2578,3702	-7.42	-6.19	6.63
chr1	62450454	62450755	USP1	3.8e-08	+	62450454	62450755	0	1	301,	0	-7.42	-6.19	2.38
chr1	65389586	65392788	DNAJC6	6e-08	+	65389586	65392788	0	2	41,358,	0,2844	-7.22	-6.04	4.98
chr1	65408721	65411387	DNAJC6	0.00014	+	65408721	65411387	0	2	62,138,	0,2528	-3.86	-3.31	1.96
chr1	65414027	65414277	DNAJC6	9.3e-08	+	65414027	65414277	0	1	250,	0	-7.03	-5.88	3.04
chr1	65434912	65435063	LEPROT	0.00081	+	65434912	65435063	0	1	151,	0	-3.09	-2.61	1.71
chr1	65435260	65435410	LEPROT	0.0018	+	65435260	65435410	0	1	150,	0	-2.74	-2.28	1.62
chr1	66948230	66958199	MIER1	3.6e-06	+	66948230	66958199	0	2	10,141,	0,9828	-5.44	-4.64	4.75
chr1	66981876	66984829	MIER1	3.6e-06	+	66981876	66984829	0	2	42,258,	0,2695	-5.44	-4.64	5.73
chr1	67685225	67686057	GADD45A	0.0051	+	67685225	67686057	0	2	313,33,	0,799	-2.29	-1.85	6.57
chr1	67687697	67688042	GADD45A	3e-07	+	67687697	67688042	0	1	345,	0	-6.52	-5.49	6.62
chr1	70205731	70221712	SRSF11	1.9e-05	+	70205731	70221712	0	2	49,101,	0,15880	-4.73	-4.06	3.4
chr1	70239443	70250822	SRSF11	4.4e-09	+	70239443	70250822	0	6	77,132,90,96,139,215,	0,5240,7374,10508,10921,11164	-8.36	-6.93	4.65
chr1	74733151	74733352	TYW3	9.3e-05	+	74733151	74733352	0	1	201,	0	-4.03	-3.47	3.5
chr1	78004951	78013476	DNAJB4	0	+	78004951	78013476	0	2	370,426,	0,8099	#NAME?	#NAME?	7.67
chr1	78016167	78016317	DNAJB4	0	+	78016167	78016317	0	1	150,	0	#NAME?	#NAME?	2
chr1	84479285	84479484	RPF1	6.9e-07	+	84479285	84479484	0	1	199,	0	-6.16	-5.2	9
chr1	86914701	86915050	HS2ST1	3.1e-05	+	86914701	86915050	0	1	349,	0	-4.51	-3.88	5.5
chr1	87104574	87104774	HS2ST1	5.6e-05	+	87104574	87104774	0	1	200,	0	-4.25	-3.66	3.82
chr1	89583610	89583910	LRRC8B	1.4e-06	+	89583610	89583910	0	1	300,	0	-5.85	-4.96	3.7
chr1	89584108	89584606	LRRC8B	1.4e-06	+	89584108	89584606	0	1	498,	0	-5.85	-4.96	13.2
chr1	89592785	89593134	LRRC8B	1.4e-06	+	89592785	89593134	0	1	349,	0	-5.85	-4.96	5
chr1	89712924	89713074	LRRC8C	4.9e-10	+	89712924	89713074	0	1	150,	0	-9.31	-7.71	2
chr1	89713372	89713770	LRRC8C	4.9e-10	+	89713372	89713770	0	1	398,	0	-9.31	-7.71	3
chr1	89714564	89714963	LRRC8C	4.9e-10	+	89714564	89714963	0	1	399,	0	-9.31	-7.71	4
chr1	89933613	89934009	LRRC8D	0.011	+	89933613	89934009	0	1	396,	0	-1.95	-1.52	3.24
chr1	89934354	89935146	LRRC8D	4.4e-05	+	89934354	89935146	0	1	792,	0	-4.36	-3.75	6.27
chr1	89935243	89935541	LRRC8D	3.8e-06	+	89935243	89935541	0	1	298,	0	-5.42	-4.62	12.5
chr1	90022336	90027642	ZNF326	1.9e-06	+	90022336	90027642	0	2	9,289,	0,5017	-5.73	-4.87	4.39
chr1	91520221	91524329	CDC7	1e-07	+	91520221	91524329	0	2	58,289,	0,3819	-6.98	-5.85	6.06
chr1	93079284	93079484	MTF2	0.00034	+	93079284	93079484	0	1	200,	0	-3.47	-2.97	3.5
chr1	93136693	93137092	MTF2	3.2e-08	+	93136693	93137092	0	1	399,	0	-7.5	-6.26	6.65
chr1	93345920	93346069	DR1	3.9e-10	+	93345920	93346069	0	1	149,	0	-9.41	-7.79	1.73
chr1	93346216	93346760	DR1	3.9e-10	+	93346216	93346760	0	1	544,	0	-9.41	-7.79	3.89
chr1	95230992	95244655	TMEM56-RWDD3	6.3e-13	+	95230992	95244655	0	2	2,445,	0,13218	-12.2	-10.2	8.26
chr1	95244213	95244658	RWDD3	3.5e-05	+	95244213	95244658	0	1	445,	0	-4.46	-3.84	8.23
chr1	99646171	99686963	PALMD	9.8e-07	+	99646171	99686963	0	5	191,81,125,115,34,	0,16147,21470,40504,40758	-6.01	-5.09	3.63
chr1	99688808	99689850	PALMD	9.8e-07	+	99688808	99689850	0	1	1042,	0	-6.01	-5.09	7.11
chr1	100266256	100268244	RTCA	1.3e-05	+	100266256	100268244	0	4	164,101,39,93,	0,267,1243,1895	-4.88	-4.19	1.7
chr1	107056693	107057970	PRMT6	3.3e-09	+	107056693	107057970	0	1	1277,	0	-8.48	-7.03	13
chr1	108699180	108700021	PRPF38B	7.9e-09	+	108699180	108700021	0	1	841,	0	-8.1	-6.72	5.44
chr1	108924189	108929925	GPSM2	0.00013	+	108924189	108929925	0	2	25,225,	0,5511	-3.87	-3.33	10.7
chr1	109094532	109094883	TMEM167B	1.3e-06	+	109094532	109094883	0	1	351,	0	-5.9	-5	4.2
chr1	109213892	109215009	SARS	7.9e-14	+	109213892	109215009	0	2	236,463,	0,654	-13.1	-11	8.5
chr1	109217449	109228389	SARS	3.3e-06	+	109217449	109228389	0	3	42,71,38,	0,6528,10902	-5.48	-4.67	2.78
chr1	109237733	109238082	SARS	2.5e-11	+	109237733	109238082	0	1	349,	0	-10.6	-8.82	3.41
chr1	109250218	109250369	CELSR2	8.3e-07	+	109250218	109250369	0	1	151,	0	-6.08	-5.14	2.2
chr1	109250468	109258557	CELSR2	8.3e-07	+	109250468	109258557	0	2	2921,126,	0,7963	-6.08	-5.14	8.89
chr1	109272869	109273308	CELSR2	0.002	+	109272869	109273308	0	2	158,143,	0,296	-2.7	-2.24	3.94
chr1	109274207	109274807	CELSR2	2e-10	+	109274207	109274807	0	1	600,	0	-9.69	-8.01	11.9
chr1	109491185	109491632	ATXN7L2	3e-05	+	109491185	109491632	0	1	447,	0	-4.53	-3.9	5.25
chr1	109548613	109548813	GNAI3	0.00095	+	109548613	109548813	0	1	200,	0	-3.02	-2.55	3.5
chr1	109592345	109592595	GNAI3	7.2e-06	+	109592345	109592595	0	1	250,	0	-5.14	-4.4	6.86
chr1	109656173	109656420	GSTM4	0.00022	+	109656173	109656420	0	1	247,	0	-3.66	-3.14	2.29
chr1	109665107	109665304	GSTM4	0.00014	+	109665107	109665304	0	1	197,	0	-3.84	-3.3	5.36
chr1	109921930	109923797	CSF1	2.2e-05	+	109921930	109923797	0	2	64,632,	0,1235	-4.66	-4	6.33
chr1	109928859	109929952	CSF1	1.2e-07	+	109928859	109929952	0	1	1093,	0	-6.92	-5.8	15.6
chr1	110043123	110043739	STRIP1	0.0013	+	110043123	110043739	0	2	147,101,	0,515	-2.9	-2.43	3
chr1	110051826	110053999	STRIP1	6.5e-08	+	110051826	110053999	0	2	61,335,	0,1838	-7.19	-6.01	9.76
chr1	110339968	110340516	RBM15	0.0039	+	110339968	110340516	0	1	548,	0	-2.41	-1.96	7.12
chr1	110340764	110342206	RBM15	7.8e-06	+	110340764	110342206	0	1	1442,	0	-5.11	-4.37	8.25
chr1	111478266	111478414	C1orf162	0.0023	+	111478266	111478414	0	1	148,	0	-2.64	-2.18	1.88
chr1	111765945	111766984	DDX20	4.7e-08	+	111765945	111766984	0	1	1039,	0	-7.33	-6.12	7.62
chr1	112956414	112957385	SLC16A1-AS1	0.0035	+	112956414	112957385	0	1	971,	0	-2.46	-2.02	5
chr1	113123955	113124355	LRIG2	5.2e-05	+	113123955	113124355	0	1	400,	0	-4.28	-3.69	7.29
chr1	113642012	113642312	MAGI3	1.1e-05	+	113642012	113642312	0	1	300,	0	-4.96	-4.25	11.3
chr1	113682984	113683284	MAGI3	0.0001	+	113682984	113683284	0	1	300,	0	-3.98	-3.43	3.38
chr1	113683532	113683981	MAGI3	0.0001	+	113683532	113683981	0	1	449,	0	-3.98	-3.43	4.8
chr1	113911444	113912292	DCLRE1B	1.3e-06	+	113911444	113912292	0	1	848,	0	-5.87	-4.97	11.8
chr1	113929472	113940472	HIPK1	5.6e-08	+	113929472	113940472	0	2	60,91,	0,10909	-7.25	-6.06	5.5
chr1	113940669	113941366	HIPK1	5.6e-08	+	113940669	113941366	0	1	697,	0	-7.25	-6.06	5.47
chr1	115659668	115663855	VANGL1	4.6e-06	+	115659668	115663855	0	2	105,195,	0,3992	-5.34	-4.56	5.48
chr1	115685359	115691399	VANGL1	4.6e-06	+	115685359	115691399	0	2	168,281,	0,5759	-5.34	-4.56	2.92
chr1	115691498	115691698	VANGL1	4.6e-06	+	115691498	115691698	0	1	200,	0	-5.34	-4.56	4.25
chr1	116134991	116135240	MAB21L3	7.9e-16	+	116134991	116135240	0	1	249,	0	-15.1	-12.8	7.74
chr1	116949420	116961588	PTGFRN	4.4e-05	+	116949420	116961588	0	2	152,346,	0,11822	-4.36	-3.75	7.33
chr1	116986829	116987078	PTGFRN	0.00026	+	116986829	116987078	0	1	249,	0	-3.58	-3.07	4.5
chr1	117075010	117076222	TTF2	1.1e-07	+	117075010	117076222	0	2	849,43,	0,1169	-6.97	-5.84	7.58
chr1	117367512	117367663	MAN1A2	1.4e-06	+	117367512	117367663	0	1	151,	0	-5.84	-4.95	3.5
chr1	117367811	117368261	MAN1A2	1.4e-06	+	117367811	117368261	0	1	450,	0	-5.84	-4.95	5.78
chr1	117368360	117414784	MAN1A2	1.4e-06	+	117368360	117414784	0	4	125,256,97,72,	0,33825,37188,46352	-5.84	-4.95	3.11
chr1	117522904	117523104	MAN1A2	2.8e-05	+	117522904	117523104	0	1	200,	0	-4.55	-3.92	4.08
chr1	117622967	117624261	FAM46C	2.9e-06	+	117622967	117624261	0	1	1294,	0	-5.54	-4.72	7.5
chr1	117952582	117953494	WDR3	4.6e-07	+	117952582	117953494	0	3	80,51,19,	0,363,893	-6.34	-5.35	2.36
chr1	117959332	117959532	WDR3	5.2e-07	+	117959332	117959532	0	1	200,	0	-6.28	-5.3	5.19
chr1	119063006	119063193	WARS2-IT1	3e-07	+	119063006	119063193	0	1	187,	0	-6.52	-5.49	6.2
chr1	119140445	119140744	LOC101929147	5.8e-07	+	119140445	119140744	0	1	299,	0	-6.24	-5.27	2.8
chr1	119141795	119150679	LOC101929147	5.8e-07	+	119141795	119150679	0	3	18,117,115,	0,5157,8769	-6.24	-5.27	4.33
chr1	119150922	119151122	LOC101929147	5.8e-07	+	119150922	119151122	0	1	200,	0	-6.24	-5.27	3.06
chr1	119182810	119183308	LOC101929147	1.3e-06	+	119182810	119183308	0	1	498,	0	-5.87	-4.97	5
chr1	119711942	119727005	PHGDH	2.8e-07	+	119711942	119727005	0	5	218,152,66,55,2,	0,9227,11433,14908,15061	-6.55	-5.51	4.79
chr1	121185061	121187041	SRGAP2C	9.3e-05	+	121185061	121187041	0	2	63,137,	0,1843	-4.03	-3.47	4.33
chr1	121374021	121382708	SRGAP2C	4.2e-05	+	121374021	121382708	0	3	165,129,5,	0,804,8682	-4.38	-3.77	2.36
chr1	121387710	121387959	SRGAP2C	4.2e-05	+	121387710	121387959	0	1	249,	0	-4.38	-3.77	3.6
chr1	143972638	143974815	SRGAP2D	4e-12	+	143972638	143974815	0	2	128,272,	0,1905	-11.4	-9.51	2.17
chr1	144067080	144068456	SRGAP2D	4e-12	+	144067080	144068456	0	2	22,328,	0,1048	-11.4	-9.51	3.48
chr1	145095999	145096548	FAM72D	0	+	145095999	145096548	0	1	549,	0	#NAME?	#NAME?	16.7
chr1	145670166	145670365	GPR89A	8.5e-06	+	145670166	145670365	0	1	199,	0	-5.07	-4.34	4.29
chr1	145919845	145920573	GNRHR2	0.00033	+	145919845	145920573	0	2	55,240,	0,488	-3.48	-2.98	3.29
chr1	145977487	145978509	POLR3GL	0.00022	+	145977487	145978509	0	4	52,74,114,149,	0,290,495,873	-3.65	-3.13	5.86
chr1	147284459	147286390	CHD1L	5.4e-09	+	147284459	147286390	0	3	40,164,93,	0,864,1838	-8.27	-6.86	2.82
chr1	147619052	147619252	BCL9	0.00028	+	147619052	147619252	0	1	200,	0	-3.55	-3.04	2.8
chr1	147619351	147619852	BCL9	0.00028	+	147619351	147619852	0	1	501,	0	-3.55	-3.04	5.33
chr1	147624321	147625021	BCL9	0.00032	+	147624321	147625021	0	1	700,	0	-3.49	-2.99	5.71
chr1	147992979	147993226	GPR89B	1.3e-05	+	147992979	147993226	0	1	247,	0	-4.89	-4.2	3.17
chr1	148887399	148889551	PDE4DIP	2e-07	+	148887399	148889551	0	2	2,149,	0,2003	-6.69	-5.62	6.22
chr1	148889749	148932616	PDE4DIP	2e-07	+	148889749	148932616	0	4	145,77,124,504,	0,39447,42050,42363	-6.69	-5.62	5.83
chr1	148978357	148981348	PDE4DIP	0.00013	+	148978357	148981348	0	3	58,113,79,	0,1379,2912	-3.89	-3.35	3.31
chr1	148991934	148992366	PDE4DIP	0.00013	+	148991934	148992366	0	2	39,112,	0,320	-3.89	-3.35	2.83
chr1	148992465	148992715	PDE4DIP	0.00013	+	148992465	148992715	0	1	250,	0	-3.89	-3.35	3.67
chr1	148998271	149002859	PDE4DIP	0.00042	+	148998271	149002859	0	3	104,436,10,	0,3319,4578	-3.38	-2.89	8
chr1	149005203	149007216	PDE4DIP	0.00042	+	149005203	149007216	0	2	234,16,	0,1997	-3.38	-2.89	3.95
chr1	149032020	149032670	PDE4DIP	8.9e-05	+	149032020	149032670	0	1	650,	0	-4.05	-3.49	4.67
chr1	148929140	148932532	LOC653513	2e-16	+	148929140	148932532	0	3	133,124,420,	0,2659,2972	-15.7	-13.3	4.88
chr1	149851302	149851546	HIST2H2AA4	0.00066	+	149851302	149851546	0	1	244,	0	-3.18	-2.7	3.97
chr1	149851302	149851546	HIST2H2AA3	0.00066	+	149851302	149851546	0	1	244,	0	-3.18	-2.7	3.97
chr1	149852756	149852941	HIST2H3A	0.0032	+	149852756	149852941	0	1	185,	0	-2.49	-2.04	4
chr1	149852756	149852941	HIST2H3C	0.0032	+	149852756	149852941	0	1	185,	0	-2.49	-2.04	4
chr1	149887119	149887314	HIST2H2AC	8.5e-05	+	149887119	149887314	0	1	195,	0	-4.07	-3.5	5.4
chr1	150158883	150159523	PLEKHO1	5.5e-07	+	150158883	150159523	0	1	640,	0	-6.26	-5.28	12.4
chr1	150293891	150294090	MRPS21	1e-06	+	150293891	150294090	0	1	199,	0	-5.99	-5.07	9.58
chr1	150294337	150308185	MRPS21	0.0074	+	150294337	150308185	0	2	112,138,	0,13710	-2.13	-1.69	1.72
chr1	150471034	150471185	RPRD2	1.7e-06	+	150471034	150471185	0	1	151,	0	-5.78	-4.91	3.06
chr1	150471532	150471882	RPRD2	1.7e-06	+	150471532	150471882	0	1	350,	0	-5.78	-4.91	4.64
chr1	150472031	150472530	RPRD2	1.7e-06	+	150472031	150472530	0	1	499,	0	-5.78	-4.91	5.95
chr1	150472778	150473377	RPRD2	1.7e-06	+	150472778	150473377	0	1	599,	0	-5.78	-4.91	4.68
chr1	150505601	150507310	TARS2	4e-08	+	150505601	150507310	0	2	104,395,	0,1314	-7.4	-6.18	7.73
chr1	150508109	150509559	ECM1	0.0031	+	150508109	150509559	0	2	170,29,	0,1421	-2.51	-2.06	2.56
chr1	150511552	150511801	ECM1	3.2e-05	+	150511552	150511801	0	1	249,	0	-4.49	-3.87	2.45
chr1	150549418	150552298	ADAMTSL4	1.4e-05	+	150549418	150552298	0	3	81,74,94,	0,403,2786	-4.86	-4.17	10.6
chr1	150553447	150553746	ADAMTSL4	1.4e-05	+	150553447	150553746	0	1	299,	0	-4.86	-4.17	2.73
chr1	150558712	150559125	ADAMTSL4	0.00044	+	150558712	150559125	0	2	36,164,	0,249	-3.36	-2.87	2.09
chr1	150959318	150961129	SETDB1	9.8e-06	+	150959318	150961129	0	2	29,567,	0,1244	-5.01	-4.3	9.56
chr1	151033922	151034371	PRUNE	5.8e-05	+	151033922	151034371	0	1	449,	0	-4.24	-3.65	8.67
chr1	151060360	151067517	MLLT11	8.7e-10	+	151060360	151067517	0	2	193,299,	0,6858	-9.06	-7.5	8.06
chr1	151117504	151118336	GABPB2	0.00038	+	151117504	151118336	0	2	12,380,	0,452	-3.42	-2.92	6.44
chr1	151156678	151167167	TNFAIP8L2-SCNM1	1.3e-07	+	151156678	151167167	0	4	44,71,89,47,	0,9792,10255,10442	-6.88	-5.77	4.15
chr1	151166071	151167177	SCNM1	6.9e-05	+	151166071	151167177	0	4	181,71,89,57,	0,399,862,1049	-4.16	-3.59	4.67
chr1	151286064	151288159	ZNF687	4.3e-07	+	151286064	151288159	0	2	10,1885,	0,210	-6.37	-5.37	10
chr1	151763114	151766663	OAZ3	0.0006	+	151763114	151766663	0	3	53,86,9,	0,365,3540	-3.22	-2.73	3.6
chr1	153628445	153630656	S100A1	0.001	+	153628445	153630656	0	2	51,148,	0,2063	-2.99	-2.52	6.27
chr1	153634079	153634326	CHTOP	5.9e-07	+	153634079	153634326	0	1	247,	0	-6.23	-5.26	12
chr1	153642284	153645420	CHTOP	3.5e-07	+	153642284	153645420	0	3	145,138,357,	0,942,2779	-6.45	-5.44	6.78
chr1	153728439	153740654	INTS3	0.0016	+	153728439	153740654	0	2	345,4,	0,12211	-2.79	-2.33	3.05
chr1	153762758	153764143	INTS3	0.00027	+	153762758	153764143	0	4	89,130,55,26,	0,474,1073,1359	-3.57	-3.06	2.17
chr1	153772708	153773332	INTS3	0.0021	+	153772708	153773332	0	3	3,157,140,	0,216,484	-2.67	-2.21	2.84
chr1	153973709	153974064	CREB3L4	0.0025	+	153973709	153974064	0	2	7,193,	0,162	-2.6	-2.15	1.75
chr1	154228704	154235222	UBAP2L	4e-11	+	154228704	154235222	0	3	21,202,27,	0,5886,6491	-10.4	-8.59	4.85
chr1	154324528	154324828	AQP10	0.00066	+	154324528	154324828	0	1	300,	0	-3.18	-2.7	4.75
chr1	154348971	154349418	ATP8B2	6.5e-05	+	154348971	154349418	0	1	447,	0	-4.19	-3.61	12.4
chr1	154349914	154350063	ATP8B2	6.5e-05	+	154349914	154350063	0	1	149,	0	-4.19	-3.61	2.44
chr1	154988072	154988320	FLAD1	0.00065	+	154988072	154988320	0	1	248,	0	-3.19	-2.71	3.76
chr1	154988417	154988813	FLAD1	0.00065	+	154988417	154988813	0	1	396,	0	-3.19	-2.71	7.27
chr1	155014060	155016826	ZBTB7B	4.5e-10	+	155014060	155016826	0	3	33,1160,607,	0,594,2159	-9.35	-7.74	11.1
chr1	155062338	155062578	ADAM15	7.4e-06	+	155062338	155062578	0	2	31,119,	0,121	-5.13	-4.4	1.46
chr1	155068972	155069311	EFNA4	6.5e-07	+	155068972	155069311	0	1	339,	0	-6.19	-5.23	7.9
chr1	155135916	155136371	SLC50A1	0.00017	+	155135916	155136371	0	2	75,73,	0,382	-3.78	-3.24	1.52
chr1	155209247	155210593	MTX1	0.00095	+	155209247	155210593	0	3	85,70,46,	0,1098,1300	-3.02	-2.55	13.3
chr1	155213489	155213739	MTX1	3.1e-06	+	155213489	155213739	0	1	250,	0	-5.51	-4.69	4.12
chr1	155309908	155312284	FDPS	0.0003	+	155309908	155312284	0	3	57,163,30,	0,134,2346	-3.53	-3.02	3.01
chr1	155319886	155320566	FDPS	0.00038	+	155319886	155320566	0	2	42,158,	0,522	-3.42	-2.92	2.5
chr1	155324540	155324740	RUSC1	0.00047	+	155324540	155324740	0	1	200,	0	-3.33	-2.83	1.67
chr1	155326729	155328244	RUSC1	0.00047	+	155326729	155328244	0	2	403,95,	0,1420	-3.33	-2.83	3.82
chr1	155563207	155563650	ASH1L-AS1	0.001	+	155563207	155563650	0	1	443,	0	-2.98	-2.51	9.18
chr1	155610365	155611041	MSTO1	0.00013	+	155610365	155611041	0	2	195,3,	0,673	-3.89	-3.35	5.62
chr1	155613741	155614328	MSTO1	7.4e-06	+	155613741	155614328	0	2	25,270,	0,317	-5.13	-4.39	5.2
chr1	155614475	155614869	MSTO1	5e-06	+	155614475	155614869	0	1	394,	0	-5.3	-4.53	7.03
chr1	155610286	155611056	MSTO2P	3.5e-05	+	155610286	155611056	0	3	46,136,18,	0,138,752	-4.46	-3.84	4.09
chr1	155613735	155614825	MSTO2P	1.5e-05	+	155613735	155614825	0	2	31,764,	0,326	-4.83	-4.14	7.29
chr1	155729071	155729305	DAP3	0.00098	+	155729071	155729305	0	2	51,98,	0,136	-3.01	-2.53	1.99
chr1	155738171	155738418	DAP3	2.8e-05	+	155738171	155738418	0	1	247,	0	-4.56	-3.92	4.51
chr1	156054822	156055371	LAMTOR2	5.9e-06	+	156054822	156055371	0	2	135,109,	0,440	-5.23	-4.47	3.19
chr1	156058019	156058413	LAMTOR2	1e-05	+	156058019	156058413	0	2	48,99,	0,295	-4.99	-4.28	2.3
chr1	156114696	156115192	LMNA	1.3e-06	+	156114696	156115192	0	1	496,	0	-5.87	-4.97	11.6
chr1	156126891	156137010	LMNA	2e-07	+	156126891	156137010	0	8	24,157,126,171,126,221,223,90,	0,3725,7511,7913,8295,9009,9322,10029	-6.7	-5.63	4.88
chr1	156194080	156196045	SLC25A44	0.00024	+	156194080	156196045	0	2	167,33,	0,1932	-3.62	-3.1	2.12
chr1	156196143	156199954	SLC25A44	0.00024	+	156196143	156199954	0	2	30,120,	0,3691	-3.62	-3.1	2.2
chr1	156200151	156200351	SLC25A44	0.00024	+	156200151	156200351	0	1	200,	0	-3.62	-3.1	7.5
chr1	156207987	156210611	SLC25A44	0.00024	+	156207987	156210611	0	2	26,372,	0,2252	-3.62	-3.1	3.2
chr1	156212547	156212697	SLC25A44	0.00019	+	156212547	156212697	0	1	150,	0	-3.72	-3.2	4.5
chr1	156233664	156239682	PMF1	0.00027	+	156233664	156239682	0	3	64,196,135,	0,2623,5883	-3.57	-3.05	3.54
chr1	156233665	156236416	PMF1-BGLAP	0.00028	+	156233665	156236416	0	2	63,129,	0,2622	-3.55	-3.04	3.56
chr1	156242258	156243184	BGLAP	9.3e-06	+	156242258	156243184	0	4	37,39,70,152,	0,294,503,774	-5.03	-4.31	3.75
chr1	156284370	156285736	TMEM79	8.3e-05	+	156284370	156285736	0	2	36,553,	0,813	-4.08	-3.52	6.67
chr1	156291560	156292051	TMEM79	7.6e-05	+	156291560	156292051	0	1	491,	0	-4.12	-3.55	9.44
chr1	156642147	156647556	BCAN	1e-08	+	156642147	156647556	0	4	128,99,375,49,	0,3899,4653,5360	-7.98	-6.63	5.76
chr1	156728717	156733434	RRNAD1	1.6e-06	+	156728717	156733434	0	5	498,125,193,63,58,	0,3273,3563,4267,4659	-5.79	-4.92	4.45
chr1	156734217	156734465	RRNAD1	0.0047	+	156734217	156734465	0	1	248,	0	-2.33	-1.89	3.96
chr1	156782313	156787036	PRCC	8.1e-05	+	156782313	156787036	0	2	16,429,	0,4294	-4.09	-3.52	5.25
chr1	156913901	156915094	PEAR1	7.9e-07	+	156913901	156915094	0	2	199,448,	0,745	-6.1	-5.16	9.06
chr1	160208603	160211681	PEA15	4.4e-05	+	160208603	160211681	0	2	62,139,	0,2939	-4.36	-3.75	3.1
chr1	160416099	160419067	VANGL2	0.00024	+	160416099	160419067	0	2	83,66,	0,2902	-3.62	-3.1	2.83
chr1	160421164	160425210	VANGL2	9.1e-05	+	160421164	160425210	0	3	23,232,93,	0,2887,3953	-4.04	-3.48	2.75
chr1	160932563	160933237	LOC101928372	0.00014	+	160932563	160933237	0	2	28,321,	0,353	-3.85	-3.31	2.75
chr1	161119206	161119527	NIT1	0.0021	+	161119206	161119527	0	2	182,19,	0,302	-2.67	-2.21	2.38
chr1	161120601	161120951	NIT1	0.00015	+	161120601	161120951	0	1	350,	0	-3.82	-3.28	4.93
chr1	161124446	161124596	NIT1	0.0011	+	161124446	161124596	0	1	150,	0	-2.97	-2.5	2.5
chr1	161158416	161158710	UFC1	7.9e-05	+	161158416	161158710	0	1	294,	0	-4.1	-3.53	1.88
chr1	161160753	161161097	USP21	2.2e-08	+	161160753	161161097	0	1	344,	0	-7.66	-6.39	3.85
chr1	161166852	161167165	PPOX	7.1e-07	+	161166852	161167165	0	2	82,66,	0,247	-6.15	-5.19	3
chr1	161202382	161203537	NDUFS2	1.9e-10	+	161202382	161203537	0	2	98,101,	0,1054	-9.73	-8.05	6.1
chr1	161229068	161229316	TOMM40L	0.00065	+	161229068	161229316	0	1	248,	0	-3.19	-2.71	7.2
chr1	161230252	161230499	TOMM40L	6.6e-06	+	161230252	161230499	0	1	247,	0	-5.18	-4.43	14.1
chr1	161524539	161526602	HSPA6	0	+	161524539	161526602	0	1	2063,	0	#NAME?	#NAME?	15.5
chr1	161599677	161599877	FCGR2C	0.00091	+	161599677	161599877	0	1	200,	0	-3.04	-2.57	2.53
chr1	161600722	161600922	FCGR2C	4.6e-05	+	161600722	161600922	0	1	200,	0	-4.34	-3.74	3.57
chr1	161606407	161608302	HSPA7	1.9e-05	+	161606407	161608302	0	1	1895,	0	-4.72	-4.06	8.66
chr1	162561752	162566334	UAP1	2e-07	+	162561752	162566334	0	2	25,323,	0,4259	-6.7	-5.63	3.56
chr1	162599397	162599546	UAP1	4.5e-05	+	162599397	162599546	0	1	149,	0	-4.35	-3.74	3.03
chr1	163321982	163322182	NUF2	5.5e-07	+	163321982	163322182	0	1	200,	0	-6.26	-5.28	4.58
chr1	163343856	163347807	NUF2	8.5e-05	+	163343856	163347807	0	3	14,141,45,	0,1821,3906	-4.07	-3.51	2.14
chr1	166849200	166852843	POGK	1.6e-08	+	166849200	166852843	0	2	1223,259,	0,3384	-7.79	-6.49	9.43
chr1	167697135	167704953	RCSD1	3e-09	+	167697135	167704953	0	2	707,290,	0,7528	-8.52	-7.06	7.92
chr1	167787851	167788100	MPZL1	1e-05	+	167787851	167788100	0	1	249,	0	-5	-4.28	4.34
chr1	167993373	168003956	DCAF6	5.8e-07	+	167993373	168003956	0	3	67,94,87,	0,9108,10496	-6.24	-5.27	2.27
chr1	168045093	168050906	DCAF6	0.00011	+	168045093	168050906	0	2	134,15,	0,5798	-3.95	-3.4	2.14
chr1	168199941	168200090	TIPRL	0.00022	+	168199941	168200090	0	1	149,	0	-3.65	-3.13	2.06
chr1	168236769	168242802	SFT2D2	0.0005	+	168236769	168242802	0	3	1,30,302,	0,2361,5731	-3.3	-2.81	2.67
chr1	169851888	169852890	C1orf112	5.6e-07	+	169851888	169852890	0	2	48,101,	0,901	-6.25	-5.27	1.47
chr1	170539245	170539494	GORAB	1.1e-10	+	170539245	170539494	0	1	249,	0	-9.97	-8.25	2.6
chr1	170545767	170552342	GORAB	1e-10	+	170545767	170552342	0	2	21,328,	0,6247	-10	-8.29	3
chr1	171532425	171535441	PRRC2C	2.3e-10	+	171532425	171535441	0	2	536,14,	0,3002	-9.63	-7.97	11.7
chr1	171540001	171540601	PRRC2C	4.9e-08	+	171540001	171540601	0	1	600,	0	-7.31	-6.1	4.9
chr1	171540700	171542149	PRRC2C	4.9e-08	+	171540700	171542149	0	1	1449,	0	-7.31	-6.1	9.69
chr1	171588432	171591964	PRRC2C	8.1e-08	+	171588432	171591964	0	2	73,378,	0,3154	-7.09	-5.93	4.28
chr1	171781719	171784474	METTL13	6.3e-06	+	171781719	171784474	0	2	401,735,	0,2020	-5.2	-4.45	4.95
chr1	171794478	171796827	METTL13	2.1e-08	+	171794478	171796827	0	2	49,346,	0,2003	-7.67	-6.39	5.72
chr1	172589212	172589362	SUCO	3e-05	+	172589212	172589362	0	1	150,	0	-4.52	-3.89	1.31
chr1	172589560	172589809	SUCO	3e-05	+	172589560	172589809	0	1	249,	0	-4.52	-3.89	4.33
chr1	172609896	172610294	SUCO	0.00025	+	172609896	172610294	0	1	398,	0	-3.6	-3.08	7.55
chr1	173714940	173734154	KLHL20	1.2e-05	+	173714940	173734154	0	3	138,64,442,	0,1062,18772	-4.92	-4.22	4.64
chr1	173824658	173825209	DARS2	1.6e-12	+	173824658	173825209	0	1	551,	0	-11.8	-9.86	4.51
chr1	175008683	175010098	CACYBP	6.8e-06	+	175008683	175010098	0	2	23,176,	0,1239	-5.17	-4.43	2.25
chr1	179043754	179044154	FAM20B	3.2e-05	+	179043754	179044154	0	1	400,	0	-4.49	-3.86	3.74
chr1	179071970	179072470	FAM20B	9.5e-10	+	179071970	179072470	0	1	500,	0	-9.02	-7.47	8.91
chr1	179095056	179095649	TOR3A	1.9e-05	+	179095056	179095649	0	1	593,	0	-4.73	-4.06	6.02
chr1	179917753	179918248	TOR1AIP1	3e-07	+	179917753	179918248	0	1	495,	0	-6.53	-5.5	6.02
chr1	180196301	180196896	QSOX1	5.8e-09	+	180196301	180196896	0	1	595,	0	-8.24	-6.83	8.68
chr1	180197340	180197638	QSOX1	6.8e-05	+	180197340	180197638	0	1	298,	0	-4.17	-3.6	1.57
chr1	180632009	180632210	XPR1	1.7e-06	+	180632009	180632210	0	1	201,	0	-5.78	-4.91	6.54
chr1	180884182	180884432	XPR1	0.00011	+	180884182	180884432	0	1	250,	0	-3.95	-3.4	11.2
chr1	181088750	181089000	IER5	8.7e-05	+	181088750	181089000	0	1	250,	0	-4.06	-3.5	4.8
chr1	181089597	181090594	IER5	1.2e-07	+	181089597	181090594	0	1	997,	0	-6.93	-5.81	14.7
chr1	183542203	183542502	SMG7	2.6e-05	+	183542203	183542502	0	1	299,	0	-4.58	-3.94	3.55
chr1	183551901	183552201	SMG7	2.1e-05	+	183551901	183552201	0	1	300,	0	-4.68	-4.02	2
chr1	183552997	183553247	SMG7	2.9e-07	+	183552997	183553247	0	1	250,	0	-6.54	-5.51	4.67
chr1	185174632	185174783	SWT1	0.00011	+	185174632	185174783	0	1	151,	0	-3.97	-2.87	3
chr1	185174931	185180409	SWT1	0.00011	+	185174931	185180409	0	2	182,19,	0,5459	-3.97	-2.87	4
chr1	192809038	192810223	RGS2	0.0001	+	192809038	192810223	0	2	143,58,	0,1127	-3.99	-3.44	6
chr1	192811477	192811827	RGS2	1.1e-05	+	192811477	192811827	0	1	350,	0	-4.95	-4.24	3.43
chr1	196652076	196673028	CFH	3.1e-08	+	196652076	196673028	0	2	99,51,	0,20901	-7.51	-6.27	5.67
chr1	201520247	201520494	RPS10P7	0.0017	+	201520247	201520494	0	1	247,	0	-2.77	-2.31	2.69
chr1	201876068	201876518	IPO9	6.5e-05	+	201876068	201876518	0	1	450,	0	-4.19	-3.61	4.68
chr1	201877763	201878462	IPO9	0.00012	+	201877763	201878462	0	1	699,	0	-3.92	-3.37	5
chr1	201879009	201879259	IPO9	0.00012	+	201879009	201879259	0	1	250,	0	-3.92	-3.37	4.38
chr1	201955539	201963683	TIMM17A	3.5e-09	+	201955539	201963683	0	4	13,100,64,68,	0,1741,1971,8076	-8.45	-7	4.78
chr1	201969490	201969881	TIMM17A	3.5e-09	+	201969490	201969881	0	1	391,	0	-8.45	-7	3.94
chr1	202014004	202015689	ELF3	2.2e-05	+	202014004	202015689	0	2	20,481,	0,1204	-4.66	-4.01	6.75
chr1	203026620	203038900	PPFIA4	0.0015	+	203026620	203038900	0	2	9,291,	0,11989	-2.82	-2.36	3
chr1	203044707	203045870	PPFIA4	0.0011	+	203044707	203045870	0	3	78,192,30,	0,660,1133	-2.94	-2.47	2
chr1	203045969	203048694	PPFIA4	0.0011	+	203045969	203048694	0	4	18,135,84,112,	0,278,2257,2613	-2.94	-2.47	4.67
chr1	203076593	203076793	PPFIA4	0.0003	+	203076593	203076793	0	1	200,	0	-3.52	-3.01	5.52
chr1	203076892	203077042	PPFIA4	0.0003	+	203076892	203077042	0	1	150,	0	-3.52	-3.01	2.67
chr1	203305535	203307827	BTG2	0	+	203305535	203307827	0	2	213,724,	0,1568	#NAME?	#NAME?	7.05
chr1	203847217	203849910	ZC3H11A	5.5e-08	+	203847217	203849910	0	3	470,77,200,	0,1113,2493	-7.26	-6.06	3.38
chr1	203852236	203852436	ZC3H11A	5.5e-08	+	203852236	203852436	0	1	200,	0	-7.26	-6.06	3.35
chr1	203853530	203853879	ZC3H11A	0	+	203853530	203853879	0	1	349,	0	#NAME?	#NAME?	4.35
chr1	203798867	203799167	ZBED6	0.0035	+	203798867	203799167	0	1	300,	0	-2.45	-2	3.75
chr1	204546856	204549590	MDM4	1.1e-05	+	204546856	204549590	0	2	21,478,	0,2256	-4.95	-4.24	12.6
chr1	205269119	205271248	TMCC2	0.00023	+	205269119	205271248	0	2	765,129,	0,2000	-3.63	-3.12	6
chr1	206205428	206205578	SRGAP2	0.003	+	206205428	206205578	0	1	150,	0	-2.52	-2.07	3
chr1	206392704	206392854	SRGAP2	0.00022	+	206392704	206392854	0	1	150,	0	-3.65	-3.13	2.83
chr1	206405291	206406467	SRGAP2	0.00023	+	206405291	206406467	0	2	59,91,	0,1085	-3.63	-3.11	3
chr1	206454174	206454623	SRGAP2	5.4e-06	+	206454174	206454623	0	1	449,	0	-5.27	-4.5	8.88
chr1	206455865	206456015	SRGAP2	0.00011	+	206455865	206456015	0	1	150,	0	-3.95	-3.4	2.2
chr1	206458674	206458824	SRGAP2	0.00011	+	206458674	206458824	0	1	150,	0	-3.95	-3.4	3.24
chr1	206461111	206461261	SRGAP2	0.00011	+	206461111	206461261	0	1	150,	0	-3.95	-3.4	1.69
chr1	206461359	206461559	SRGAP2	0.00011	+	206461359	206461559	0	1	200,	0	-3.95	-3.4	2
chr1	206463895	206464194	SRGAP2	0.00013	+	206463895	206464194	0	1	299,	0	-3.88	-3.34	7.11
chr1	206585274	206587301	RASSF5	2.1e-05	+	206585274	206587301	0	2	21,476,	0,1551	-4.68	-4.02	10.3
chr1	206647427	206648116	DYRK3	2.5e-06	+	206647427	206648116	0	1	689,	0	-5.6	-4.76	8.4
chr1	206648263	206648755	DYRK3	0.00072	+	206648263	206648755	0	1	492,	0	-3.14	-2.66	4.97
chr1	206732650	206732849	MAPKAPK2	7.6e-09	+	206732650	206732849	0	1	199,	0	-8.12	-6.74	9
chr1	209675420	209676198	G0S2	6.5e-07	+	209675420	209676198	0	2	129,546,	0,232	-6.19	-5.23	19.5
chr1	211371458	211372314	TRAF5	2.6e-05	+	211371458	211372314	0	2	12,187,	0,669	-4.59	-3.95	3.57
chr1	211372413	211372761	TRAF5	2.6e-05	+	211372413	211372761	0	1	348,	0	-4.59	-3.95	8.91
chr1	211391904	211432393	LINC00467	4.7e-05	+	211391904	211432393	0	4	72,65,73,75,	0,4862,34306,40414	-4.33	-3.72	4.46
chr1	212100550	212102908	DTL	1.2e-10	+	212100550	212102908	0	2	534,67,	0,2291	-9.93	-8.22	5.33
chr1	212445879	212446229	NENF	3.6e-07	+	212445879	212446229	0	1	350,	0	-6.44	-5.42	2.73
chr1	212615105	212618170	ATF3	1.5e-05	+	212615105	212618170	0	2	156,44,	0,3021	-4.83	-4.15	2.38
chr1	212619329	212619680	ATF3	0.00031	+	212619329	212619680	0	1	351,	0	-3.51	-3.01	2.93
chr1	213240958	213241359	RPS6KC1	4.1e-05	+	213240958	213241359	0	1	401,	0	-4.39	-3.78	3.12
chr1	213241508	213242209	RPS6KC1	1.5e-06	+	213241508	213242209	0	1	701,	0	-5.83	-4.95	6.37
chr1	213272614	213272815	RPS6KC1	0.011	+	213272614	213272815	0	1	201,	0	-1.94	-1.5	2.98
chr1	214603238	214613881	CENPF	0.0024	+	214603238	214613881	0	2	83,168,	0,10475	-2.62	-2.16	3.9
chr1	214640163	214640514	CENPF	0.015	+	214640163	214640514	0	1	351,	0	-1.83	-1.4	4.71
chr1	214643062	214646344	CENPF	0.00091	+	214643062	214646344	0	2	262,1788,	0,1494	-3.04	-2.56	7.75
chr1	214646443	214646693	CENPF	0.00091	+	214646443	214646693	0	1	250,	0	-3.04	-2.56	3.91
chr1	214647042	214651799	CENPF	0.00013	+	214647042	214651799	0	3	358,153,90,	0,1632,4667	-3.89	-3.35	5.53
chr1	214652939	214657120	CENPF	0.00062	+	214652939	214657120	0	3	50,163,188,	0,2301,3993	-3.21	-2.73	3.51
chr1	214657219	214658860	CENPF	0.00062	+	214657219	214658860	0	2	190,11,	0,1630	-3.21	-2.73	2
chr1	214658959	214663871	CENPF	0.00062	+	214658959	214663871	0	2	69,281,	0,4631	-3.21	-2.73	7.16
chr1	215620065	215620514	KCTD3	3e-08	+	215620065	215620514	0	1	449,	0	-7.53	-6.29	4.76
chr1	218285286	218302324	RRP15	5e-12	+	218285286	218302324	0	2	169,31,	0,17007	-11.3	-9.42	6.22
chr1	218302473	218331159	RRP15	5e-12	+	218302473	218331159	0	4	86,98,202,212,	0,2554,4957,28474	-11.3	-9.42	3.64
chr1	220882221	220884365	HLX	9.8e-05	+	220882221	220884365	0	2	127,171,	0,1973	-4.01	-3.45	7.67
chr1	222627659	222628207	MIA3	7.1e-06	+	222627659	222628207	0	1	548,	0	-5.15	-4.4	3.5
chr1	222628355	222630048	MIA3	7.1e-06	+	222628355	222630048	0	1	1693,	0	-5.15	-4.4	6
chr1	222665424	222665574	MIA3	5.8e-06	+	222665424	222665574	0	1	150,	0	-5.24	-4.48	4.17
chr1	224114136	224114285	FBXO28	0.00045	+	224114136	224114285	0	1	149,	0	-3.35	-2.32	3.67
chr1	224157389	224157935	FBXO28	4.8e-07	+	224157389	224157935	0	1	546,	0	-6.32	-5.33	8.7
chr1	224183256	224189808	DEGS1	2.5e-05	+	224183256	224189808	0	2	162,232,	0,6320	-4.6	-3.95	7.81
chr1	224190298	224192753	DEGS1	4e-07	+	224190298	224192753	0	2	21,422,	0,2033	-6.4	-5.39	5.5
chr1	226062754	226064417	H3F3A	6.2e-06	+	226062754	226064417	0	2	57,89,	0,1574	-5.21	-4.46	2.65
chr1	226881929	226883736	PSEN2	0.0039	+	226881929	226883736	0	2	119,32,	0,1775	-2.41	-1.97	4.56
chr1	226895653	226895903	PSEN2	0.00076	+	226895653	226895903	0	1	250,	0	-3.12	-2.64	4.2
chr1	226940385	226977514	ADCK3	2.5e-05	+	226940385	226977514	0	5	14,186,411,67,66,	0,20991,24614,25285,37063	-4.61	-3.96	2.44
chr1	226986553	226986851	ADCK3	3.2e-05	+	226986553	226986851	0	1	298,	0	-4.5	-3.88	3.67
chr1	227731683	227732770	LOC100130093	2.3e-05	+	227731683	227732770	0	2	64,382,	0,705	-4.63	-3.98	9
chr1	227733808	227734156	LOC100130093	0.0011	+	227733808	227734156	0	1	348,	0	-2.96	-2.49	3.86
chr1	227747976	227759033	SNAP47	1.1e-06	+	227747976	227759033	0	2	257,39,	0,11018	-5.97	-5.05	13.9
chr1	227767048	227780985	SNAP47	1.3e-05	+	227767048	227780985	0	2	35,459,	0,13478	-4.88	-4.19	7.71
chr1	228097260	228097864	ARF1	1.8e-09	+	228097260	228097864	0	4	2,111,125,13,	0,81,330,591	-8.75	-7.25	1.54
chr1	228144719	228146849	GUK1	0.00035	+	228144719	228146849	0	4	33,114,42,8,	0,791,1306,2122	-3.46	-2.95	3.08
chr1	228243350	228249978	OBSCN	2e-06	+	228243350	228249978	0	5	108,276,276,276,14,	0,945,2062,3177,6614	-5.7	-4.84	4.25
chr1	228256687	228256888	OBSCN	2e-06	+	228256687	228256888	0	1	201,	0	-5.7	-4.84	3
chr1	228259761	228268688	OBSCN	2e-06	+	228259761	228268688	0	3	15,276,159,	0,4354,8768	-5.7	-4.84	3.83
chr1	228268787	228272107	OBSCN	2e-06	+	228268787	228272107	0	2	18,183,	0,3137	-5.7	-4.84	5.5
chr1	228273306	228273779	OBSCN	2e-06	+	228273306	228273779	0	2	241,10,	0,463	-5.7	-4.28	4
chr1	228274733	228275902	OBSCN	2e-06	+	228274733	228275902	0	2	108,143,	0,1026	-5.7	-4.84	2.3
chr1	228286775	228286926	OBSCN	2e-06	+	228286775	228286926	0	1	151,	0	-5.7	-4.28	2.33
chr1	228288079	228288280	OBSCN	2e-06	+	228288079	228288280	0	1	201,	0	-5.7	-4.84	3
chr1	228288679	228288880	OBSCN	2e-06	+	228288679	228288880	0	1	201,	0	-5.7	-4.28	3.67
chr1	228292548	228292699	OBSCN	2e-06	+	228292548	228292699	0	1	151,	0	-5.7	-4.28	2.33
chr1	228294199	228294350	OBSCN	2e-06	+	228294199	228294350	0	1	151,	0	-5.7	-4.28	2.5
chr1	228359729	228360230	OBSCN	1.4e-06	+	228359729	228360230	0	1	501,	0	-5.85	-4.96	5.2
chr1	228360379	228361129	OBSCN	1.4e-06	+	228360379	228361129	0	1	750,	0	-5.85	-4.96	12.5
chr1	228368892	228370063	OBSCN	1.4e-06	+	228368892	228370063	0	3	2,27,122,	0,243,1049	-5.85	-4.96	1.33
chr1	228371516	228373965	OBSCN	1.4e-06	+	228371516	228373965	0	2	1565,34,	0,2415	-5.85	-4.96	7.67
chr1	228487813	228493901	RNF187	7.1e-08	+	228487813	228493901	0	4	65,93,222,19,	0,1146,5239,6069	-7.15	-5.98	3.81
chr1	228494000	228494398	RNF187	7.1e-08	+	228494000	228494398	0	1	398,	0	-7.15	-5.98	2.34
chr1	228644646	228644845	RHOU	6.8e-10	+	228644646	228644845	0	1	199,	0	-9.17	-7.59	4
chr1	229635123	229635422	URB2	6.8e-06	+	229635123	229635422	0	1	299,	0	-5.17	-4.42	10.5
chr1	229635669	229636117	URB2	6.8e-06	+	229635669	229636117	0	1	448,	0	-5.17	-4.42	6.4
chr1	229636215	229636912	URB2	6.8e-06	+	229636215	229636912	0	1	697,	0	-5.17	-4.42	4.36
chr1	229637060	229637408	URB2	6.8e-06	+	229637060	229637408	0	1	348,	0	-5.17	-4.42	5.86
chr1	229637854	229638203	URB2	9.8e-06	+	229637854	229638203	0	1	349,	0	-5.01	-4.29	4
chr1	229659155	229659305	URB2	0.00035	+	229659155	229659305	0	1	150,	0	-3.45	-2.95	3.83
chr1	230274466	230279998	GALNT2	1.7e-09	+	230274466	230279998	0	2	98,696,	0,4836	-8.76	-7.26	9.84
chr1	230691517	230693492	COG2	0.0003	+	230691517	230693492	0	2	47,201,	0,1774	-3.53	-3.02	3.88
chr1	230979076	230979276	ARV1	2.3e-08	+	230979076	230979276	0	1	200,	0	-7.63	-6.37	7.5
chr1	231000234	231000434	ARV1	8.1e-08	+	231000234	231000434	0	1	200,	0	-7.09	-5.93	3.68
chr1	231266386	231270761	GNPAT	1.8e-06	+	231266386	231270761	0	3	21,224,4,	0,1293,4371	-5.75	-4.89	4.65
chr1	231338333	231338532	SPRTN	2.2e-05	+	231338333	231338532	0	1	199,	0	-4.66	-4.01	2.46
chr1	231353088	231353338	SPRTN	0.0001	+	231353088	231353338	0	1	250,	0	-3.98	-3.42	2.9
chr1	231944960	231945156	DISC1-IT1	6e-05	+	231944960	231945156	0	1	196,	0	-4.22	-3.63	9.44
chr1	233614248	233614446	KCNK1	2.9e-06	+	233614248	233614446	0	1	198,	0	-5.54	-4.72	2.89
chr1	233671284	233671530	KCNK1	2.9e-06	+	233671284	233671530	0	1	246,	0	-5.54	-4.72	4.19
chr1	233671627	233671776	KCNK1	2.9e-06	+	233671627	233671776	0	1	149,	0	-5.54	-4.72	2
chr1	234373436	234373633	COA6	0.00051	+	234373436	234373633	0	1	197,	0	-3.29	-2.8	2.08
chr1	234374323	234383902	COA6	4.8e-05	+	234374323	234383902	0	2	66,180,	0,9399	-4.32	-3.72	3.18
chr1	236483224	236483373	EDARADD	0.0079	+	236483224	236483373	0	1	149,	0	-2.1	-1.66	2.71
chr1	236483817	236484016	EDARADD	0.0054	+	236483817	236484016	0	1	199,	0	-2.27	-1.83	1.7
chr1	236484114	236484312	EDARADD	0.0054	+	236484114	236484312	0	1	198,	0	-2.27	-1.83	7.5
chr1	236484410	236484659	EDARADD	0.0054	+	236484410	236484659	0	1	249,	0	-2.27	-1.83	3.65
chr1	236891238	236895464	MTR	1e-05	+	236891238	236895464	0	3	91,201,107,	0,3118,4119	-4.99	-4.28	3.26
chr1	236897067	236898254	MTR	1.1e-05	+	236897067	236898254	0	2	51,697,	0,490	-4.94	-4.24	7.42
chr1	236899000	236899350	MTR	1.2e-05	+	236899000	236899350	0	1	350,	0	-4.93	-4.23	4.33
chr1	236900893	236901242	MTR	0.001	+	236900893	236901242	0	1	349,	0	-3	-2.53	5.89
chr1	241593808	241594058	KMO	1.4e-06	+	241593808	241594058	0	1	250,	0	-5.86	-4.97	10
chr1	241594305	241594654	KMO	1.4e-06	+	241594305	241594654	0	1	349,	0	-5.86	-4.97	2.44
chr1	241848239	241848766	EXO1	0.00015	+	241848239	241848766	0	2	114,36,	0,491	-3.83	-3.29	3.06
chr1	241848963	241849196	EXO1	0.00083	+	241848963	241849196	0	2	64,85,	0,148	-3.08	-2.6	1.79
chr1	241872259	241879125	EXO1	1.1e-05	+	241872259	241879125	0	2	19,377,	0,6489	-4.96	-4.26	4.3
chr1	244053806	244054105	ZBTB18	2.6e-05	+	244053806	244054105	0	1	299,	0	-4.58	-3.94	3.17
chr1	244054203	244054403	ZBTB18	2.6e-05	+	244054203	244054403	0	1	200,	0	-4.58	-3.94	6
chr1	244054550	244055246	ZBTB18	2.6e-05	+	244054550	244055246	0	1	696,	0	-4.58	-3.94	5.22
chr1	246591604	246621440	CNST	6.9e-05	+	246591604	246621440	0	2	337,12,	0,29824	-4.16	-3.58	5.3
chr1	246641767	246647883	CNST	1.7e-07	+	246641767	246647883	0	3	3,97,745,	0,173,5371	-6.77	-5.69	8.73
chr1	246665750	246665999	CNST	8.3e-07	+	246665750	246665999	0	1	249,	0	-6.08	-5.14	8
chr1	247857644	247876220	TRIM58	1.7e-08	+	247857644	247876220	0	6	22,96,231,23,101,321,	0,2972,7060,10200,10318,18255	-7.78	-6.48	6.53
chr1	247895636	247895885	OR2W3	0.0069	+	247895636	247895885	0	1	249,	0	-2.16	-1.72	1.92
chr1	248847124	248847523	ZNF672	6.8e-05	+	248847124	248847523	0	1	399,	0	-4.17	-3.59	5.1
chr1	248847672	248848720	ZNF672	0.00015	+	248847672	248848720	0	1	1048,	0	-3.81	-3.28	8.04
chr1	248916683	248916980	PGBD2	1.1e-07	+	248916683	248916980	0	1	297,	0	-6.96	-5.83	7.33
chr1	248917176	248917472	PGBD2	1.1e-07	+	248917176	248917472	0	1	296,	0	-6.96	-5.83	12.3
chr1	248917569	248918407	PGBD2	1.1e-07	+	248917569	248918407	0	1	838,	0	-6.96	-5.83	7.68
chr1	14508	15848	WASH7P	8.9e-07	-	14508	15848	0	3	321,69,53,	0,461,1287	-6.05	-5.12	5.33
chr1	826692	827181	LINC00115	2.3e-07	-	826692	827181	0	1	489,	0	-6.63	-5.58	6.05
chr1	868411	868558	FAM41C	9.5e-05	-	868411	868558	0	1	147,	0	-4.02	-3.46	2.4
chr1	944652	946464	NOC2L	2.5e-07	-	944652	946464	0	5	148,90,136,114,63,	0,404,865,1520,1749	-6.6	-5.55	4.23
chr1	956209	959066	NOC2L	0.0025	-	956209	959066	0	4	6,132,175,138,	0,684,889,2719	-2.61	-2.16	4.18
chr1	1082257	1084357	C1orf159	1.7e-06	-	1082257	1084357	0	2	730,5,	0,2095	-5.78	-4.91	7.28
chr1	1218604	1231968	SDF4	4.3e-05	-	1218604	1231968	0	6	29,159,114,137,479,77,	0,164,4639,5227,9863,13287	-4.37	-3.76	4.46
chr1	1255005	1255453	UBE2J2	1e-09	-	1255005	1255453	0	1	448,	0	-8.98	-7.43	7.23
chr1	1335971	1336219	DVL1	0.0033	-	1335971	1336219	0	1	248,	0	-2.48	-2.03	6.73
chr1	1336466	1338077	DVL1	0.00042	-	1336466	1338077	0	2	49,101,	0,1510	-3.38	-2.89	4
chr1	1341772	1348914	DVL1	0.00049	-	1341772	1348914	0	5	33,104,122,70,19,	0,280,590,916,7123	-3.31	-2.82	2.02
chr1	1352886	1353282	MXRA8	1.4e-07	-	1352886	1353282	0	1	396,	0	-6.85	-5.74	3.96
chr1	1373829	1374325	AURKAIP1	2e-05	-	1373829	1374325	0	2	73,326,	0,170	-4.7	-4.04	3.36
chr1	1385909	1386159	CCNL2	4.2e-05	-	1385909	1386159	0	1	250,	0	-4.38	-3.77	5.24
chr1	1386953	1390241	CCNL2	7.1e-10	-	1386953	1390241	0	4	629,93,112,12,	0,823,1000,3276	-9.15	-7.58	8.89
chr1	1402090	1402238	MRPL20	0.00054	-	1402090	1402238	0	1	148,	0	-3.27	-2.78	2.69
chr1	1430355	1430754	LOC102724312	8.1e-05	-	1430355	1430754	0	1	399,	0	-4.09	-2.98	4.25
chr1	1544875	1574593	SSU72	2.6e-05	-	1544875	1574593	0	3	127,144,116,	0,19897,29602	-4.59	-3.95	3.53
chr1	1598106	1598654	C1orf233	1.7e-08	-	1598106	1598654	0	1	548,	0	-7.78	-6.48	7.17
chr1	1599051	1599251	C1orf233	1.7e-08	-	1599051	1599251	0	1	200,	0	-7.78	-6.48	5.53
chr1	1637774	1652542	CDK11B	3.5e-07	-	1637774	1652542	0	10	109,91,176,66,159,96,162,137,139,104,	0,725,2502,3273,3887,4131,4572,7351,11724,14664	-6.45	-5.44	5.76
chr1	1662476	1662627	SLC35E2B	5.1e-05	-	1662476	1662627	0	1	151,	0	-4.29	-3.7	2.43
chr1	1663325	1663675	SLC35E2B	4.8e-07	-	1663325	1663675	0	1	350,	0	-6.32	-5.33	3.91
chr1	1665073	1665922	SLC35E2B	2.5e-14	-	1665073	1665922	0	1	849,	0	-13.6	-11.4	13
chr1	1691099	1691250	SLC35E2B	0.00017	-	1691099	1691250	0	1	151,	0	-3.77	-3.24	4.87
chr1	1708215	1719344	CDK11A	2.3e-06	-	1708215	1719344	0	7	30,159,96,123,137,133,17,	0,578,822,1302,4048,8130,11112	-5.63	-4.79	6.5
chr1	1917733	1918254	TMEM52	3.6e-05	-	1917733	1918254	0	2	429,2,	0,519	-4.44	-3.82	3.47
chr1	2184559	2185309	FAAP20	9.3e-07	-	2184559	2185309	0	1	750,	0	-6.03	-5.1	6.16
chr1	2191989	2192889	FAAP20	4.7e-05	-	2191989	2192889	0	1	900,	0	-4.33	-3.73	7.13
chr1	2404801	2404950	PEX10	2.4e-05	-	2404801	2404950	0	1	149,	0	-4.62	-3.98	1.76
chr1	2405245	2405641	PEX10	2.4e-05	-	2405245	2405641	0	1	396,	0	-4.62	-3.98	5.3
chr1	2508629	2509878	PANK4	0.0011	-	2508629	2509878	0	2	431,17,	0,1232	-2.94	-2.47	5.2
chr1	3738018	3738764	TP73-AS1	1.1e-05	-	3738018	3738764	0	1	746,	0	-4.96	-4.25	7.18
chr1	3739905	3745884	TP73-AS1	0.00017	-	3739905	3745884	0	4	482,154,130,278,	0,2898,3155,5701	-3.77	-3.24	7.88
chr1	3746131	3746827	TP73-AS1	1.3e-05	-	3746131	3746827	0	1	696,	0	-4.88	-4.19	11.3
chr1	3784083	3787304	LRRC47	2e-06	-	3784083	3787304	0	3	28,117,456,	0,1003,2765	-5.7	-4.85	7.4
chr1	3890062	3890901	C1orf174	1.9e-05	-	3890062	3890901	0	2	11,333,	0,506	-4.73	-4.06	8.7
chr1	5863204	5863986	NPHP4	7.8e-06	-	5863204	5863986	0	2	201,97,	0,685	-5.11	-4.37	4.6
chr1	6222979	6223178	ICMT	1.6e-05	-	6222979	6223178	0	1	199,	0	-4.8	-4.12	4.7
chr1	6223773	6224071	ICMT	5.8e-08	-	6223773	6224071	0	1	298,	0	-7.24	-6.05	4.53
chr1	6224716	6225213	ICMT	5.8e-10	-	6224716	6225213	0	1	497,	0	-9.24	-7.65	11.4
chr1	6318511	6327381	ACOT7	2.6e-06	-	6318511	6327381	0	2	67,83,	0,8787	-5.58	-4.75	1.36
chr1	6349765	6358874	ACOT7	2.6e-06	-	6349765	6358874	0	2	101,49,	0,9060	-5.58	-4.75	3.47
chr1	6524428	6524777	NOL9	0.0026	-	6524428	6524777	0	1	349,	0	-2.59	-2.14	5.78
chr1	6525770	6525920	NOL9	0.0013	-	6525770	6525920	0	1	150,	0	-2.89	-2.42	3.43
chr1	6532069	6532602	NOL9	0.0047	-	6532069	6532602	0	2	10,140,	0,393	-2.33	-1.89	2.18
chr1	6592559	6601906	KLHL21	2.6e-09	-	6592559	6601906	0	4	1099,73,406,110,	0,2925,6487,9237	-8.59	-7.12	10.8
chr1	6634516	6635614	DNAJC11	1.4e-05	-	6634516	6635614	0	1	1098,	0	-4.84	-4.16	7.77
chr1	6653973	6701756	DNAJC11	0.00011	-	6653973	6701756	0	5	66,102,74,130,28,	0,13735,24420,26934,47755	-3.94	-3.39	5.73
chr1	8356240	8359984	RERE	5.4e-08	-	8356240	8359984	0	3	6,721,221,	0,1955,3523	-7.27	-6.08	9.75
chr1	8361253	8361825	RERE	4.5e-07	-	8361253	8361825	0	2	237,63,	0,509	-6.35	-5.35	5.89
chr1	8656159	8656410	RERE	1.5e-07	-	8656159	8656410	0	1	251,	0	-6.83	-5.73	8.67
chr1	9680991	9687430	PIK3CD-AS2	7.9e-05	-	9680991	9687430	0	2	144,96,	0,6343	-4.1	-3.53	2.28
chr1	9729518	9729718	CLSTN1	0.0023	-	9729518	9729718	0	1	200,	0	-2.63	-2.17	2.5
chr1	9730413	9731312	CLSTN1	6.5e-05	-	9730413	9731312	0	2	292,107,	0,792	-4.19	-3.61	5.81
chr1	9744529	9749496	CLSTN1	0.00028	-	9744529	9749496	0	2	114,36,	0,4931	-3.55	-3.04	2.51
chr1	9930105	9930300	LZIC	0.00095	-	9930105	9930300	0	1	195,	0	-3.02	-2.54	3.6
chr1	9936577	9942768	LZIC	8.5e-06	-	9936577	9942768	0	2	50,145,	0,6046	-5.07	-4.35	2
chr1	10461393	10461793	DFFA	1.1e-06	-	10461393	10461793	0	1	400,	0	-5.97	-5.06	3.45
chr1	10462690	10462890	DFFA	0.0014	-	10462690	10462890	0	1	200,	0	-2.86	-2.39	8.78
chr1	10463039	10463511	DFFA	0.0006	-	10463039	10463511	0	2	170,81,	0,391	-3.22	-2.74	2.96
chr1	11106929	11107378	MTOR	1.4e-08	-	11106929	11107378	0	1	449,	0	-7.85	-6.53	4.09
chr1	11127678	11128025	MTOR	0.00028	-	11127678	11128025	0	2	128,22,	0,325	-3.55	-3.04	1.84
chr1	11788629	11789080	MTHFR	1.6e-06	-	11788629	11789080	0	1	451,	0	-5.79	-4.91	2.91
chr1	11789628	11789829	MTHFR	1.5e-08	-	11789628	11789829	0	1	201,	0	-7.83	-6.51	2.7
chr1	11790128	11790879	MTHFR	1e-14	-	11790128	11790879	0	1	751,	0	-14	-11.8	10.2
chr1	11802944	11805953	MTHFR	0.0003	-	11802944	11805953	0	2	185,66,	0,2943	-3.52	-3.01	2.16
chr1	11920132	11925685	KIAA2013	1.3e-08	-	11920132	11925685	0	3	200,854,481,	0,2503,5072	-7.89	-6.56	4.71
chr1	12568007	12568402	DHRS3	1.1e-05	-	12568007	12568402	0	1	395,	0	-4.95	-4.24	5.28
chr1	15492632	15493028	CASP9	4.4e-07	-	15492632	15493028	0	1	396,	0	-6.36	-5.36	7.93
chr1	15518190	15524209	CASP9	2e-07	-	15518190	15524209	0	2	205,141,	0,5878	-6.7	-5.63	3.88
chr1	15834313	15834861	FLJ37453	0.00024	-	15834313	15834861	0	1	548,	0	-3.62	-3.1	5.46
chr1	15835406	15835903	FLJ37453	0.00012	-	15835406	15835903	0	1	497,	0	-3.91	-3.36	12.9
chr1	15942018	15942218	ZBTB17	0.0065	-	15942018	15942218	0	1	200,	0	-2.19	-1.75	3.92
chr1	15943830	15947068	ZBTB17	7.1e-06	-	15943830	15947068	0	7	65,301,143,266,126,163,134,	0,469,866,1106,1884,2323,3104	-5.15	-4.4	9.55
chr1	16198302	16199204	ARHGEF19	6.8e-05	-	16198302	16199204	0	2	442,55,	0,847	-4.17	-3.6	2.28
chr1	16231832	16232532	RSG1	1.1e-07	-	16231832	16232532	0	2	465,23,	0,677	-6.94	-5.82	10.9
chr1	16236773	16237115	RSG1	0.00011	-	16236773	16237115	0	1	342,	0	-3.95	-3.39	4.5
chr1	16247488	16247638	FBXO42	0.0017	-	16247488	16247638	0	1	150,	0	-2.78	-2.32	2.75
chr1	16250631	16251381	FBXO42	1.4e-08	-	16250631	16251381	0	1	750,	0	-7.86	-6.54	7.44
chr1	16251479	16251680	FBXO42	1.4e-08	-	16251479	16251680	0	1	201,	0	-7.86	-6.54	3.74
chr1	16315322	16352391	FBXO42	6.2e-05	-	16315322	16352391	0	2	113,137,	0,36932	-4.21	-3.63	2.64
chr1	16618941	16620026	CROCCP2	6.2e-10	-	16618941	16620026	0	2	162,182,	0,903	-9.21	-7.62	1.86
chr1	16625908	16630906	CROCCP2	6.2e-10	-	16625908	16630906	0	5	97,147,145,183,17,	0,444,1236,2559,4981	-9.21	-7.62	5.7
chr1	17407844	17408489	RCC2	1.4e-07	-	17407844	17408489	0	1	645,	0	-6.86	-5.76	3.8
chr1	17409033	17410011	RCC2	7.8e-07	-	17409033	17410011	0	2	161,38,	0,940	-6.11	-5.16	1.83
chr1	19219098	19219583	EMC1	1.6e-11	-	19219098	19219583	0	2	384,15,	0,470	-10.8	-8.95	6.83
chr1	19243694	19244976	EMC1	0.0044	-	19243694	19244976	0	3	13,66,71,	0,255,1211	-2.36	-1.92	1.28
chr1	19419689	19448921	CAPZB	1.9e-05	-	19419689	19448921	0	2	61,88,	0,29144	-4.73	-4.06	8.12
chr1	20499791	20501315	MUL1	6.9e-07	-	20499791	20501315	0	1	1524,	0	-6.16	-5.2	16.3
chr1	20648549	20648899	PINK1-AS	0.00046	-	20648549	20648899	0	1	350,	0	-3.34	-2.85	6.67
chr1	20650645	20651095	PINK1-AS	7.4e-07	-	20650645	20651095	0	1	450,	0	-6.13	-5.18	4.9
chr1	21217845	21218444	ECE1	2.5e-05	-	21217845	21218444	0	1	599,	0	-4.61	-3.96	6.62
chr1	21219042	21219442	ECE1	0.0087	-	21219042	21219442	0	1	400,	0	-2.06	-1.62	3.67
chr1	21219740	21220090	ECE1	3.7e-06	-	21219740	21220090	0	1	350,	0	-5.43	-4.63	6.42
chr1	21596813	21603885	RAP1GAP	2.6e-07	-	21596813	21603885	0	8	451,43,104,103,124,114,110,51,	0,872,1147,1586,2680,4870,5990,7021	-6.59	-5.54	6.03
chr1	21679246	21680814	USP48	4.6e-06	-	21679246	21680814	0	2	193,7,	0,1561	-5.34	-4.56	2.24
chr1	21695218	21703554	USP48	0.0002	-	21695218	21703554	0	3	3,105,43,	0,6279,8293	-3.7	-3.18	1.54
chr1	21706800	21721148	USP48	9.8e-06	-	21706800	21721148	0	3	68,69,113,	0,8588,14235	-5.01	-4.29	1.75
chr1	21822331	21822582	HSPG2	1.1e-05	-	21822331	21822582	0	1	251,	0	-4.97	-4.27	9.68
chr1	21823031	21823331	HSPG2	1.1e-05	-	21823031	21823331	0	1	300,	0	-4.97	-4.27	3.86
chr1	21885409	21887607	HSPG2	0.00049	-	21885409	21887607	0	3	42,120,188,	0,1805,2010	-3.31	-2.82	3.44
chr1	23087866	23088166	LUZP1	0.00025	-	23087866	23088166	0	1	300,	0	-3.6	-3.08	1.82
chr1	23088714	23091650	LUZP1	3.2e-05	-	23088714	23091650	0	2	339,461,	0,2475	-4.5	-3.87	7.06
chr1	23091948	23092099	LUZP1	3.2e-05	-	23091948	23092099	0	1	151,	0	-4.5	-3.87	1.5
chr1	23092597	23092948	LUZP1	3.2e-05	-	23092597	23092948	0	1	351,	0	-4.5	-3.87	4.3
chr1	23093047	23093846	LUZP1	3.2e-05	-	23093047	23093846	0	1	799,	0	-4.5	-3.87	2.5
chr1	23093945	23094146	LUZP1	3.2e-05	-	23093945	23094146	0	1	201,	0	-4.5	-3.87	2.86
chr1	23094344	23109643	LUZP1	3.2e-05	-	23094344	23109643	0	3	36,106,59,	0,14677,15240	-4.5	-3.87	6.33
chr1	23310429	23310980	HNRNPR	2.5e-11	-	23310429	23310980	0	1	551,	0	-10.6	-8.78	5.19
chr1	23333628	23338529	HNRNPR	2.5e-11	-	23333628	23338529	0	3	3,108,40,	0,4125,4861	-10.6	-8.78	2.21
chr1	23361481	23361979	ZNF436	8.3e-06	-	23361481	23361979	0	1	498,	0	-5.08	-4.35	7
chr1	23362325	23363219	ZNF436	8.3e-06	-	23362325	23363219	0	1	894,	0	-5.08	-4.35	4.4
chr1	23509622	23516508	E2F2	9.3e-06	-	23509622	23516508	0	2	526,174,	0,6712	-5.03	-4.31	7.3
chr1	23520977	23521942	E2F2	9.3e-06	-	23520977	23521942	0	2	94,106,	0,859	-5.03	-4.31	1.43
chr1	23558177	23558944	ID3	1.7e-05	-	23558177	23558944	0	2	238,10,	0,757	-4.76	-4.09	2.44
chr1	23802119	23802510	HMGCL	7.9e-06	-	23802119	23802510	0	1	391,	0	-5.1	-4.37	3.95
chr1	23845425	23845819	FUCA1	1.9e-06	-	23845425	23845819	0	1	394,	0	-5.71	-4.85	3.71
chr1	24358196	24358597	STPG1	7.2e-05	-	24358196	24358597	0	1	401,	0	-4.14	-3.56	4.67
chr1	25225078	25232473	SYF2	4.2e-08	-	25225078	25232473	0	6	22,91,118,126,108,30,	0,2363,3039,3919,7025,7365	-7.38	-6.16	4.35
chr1	25246921	25247396	RSRP1	2.6e-06	-	25246921	25247396	0	2	108,88,	0,387	-5.58	-4.75	8.23
chr1	25820743	25820892	LOC646471	0.0013	-	25820743	25820892	0	1	149,	0	-2.9	-2.44	6.5
chr1	25821187	25821484	LOC646471	0.0013	-	25821187	25821484	0	1	297,	0	-2.9	-2.44	5
chr1	25834594	25834742	AUNIP	2.2e-07	-	25834594	25834742	0	1	148,	0	-6.66	-5.6	3.6
chr1	25834889	25835725	AUNIP	2.2e-07	-	25834889	25835725	0	1	836,	0	-6.66	-5.6	8.68
chr1	25885221	25885419	STMN1	0.0013	-	25885221	25885419	0	1	198,	0	-2.88	-2.41	4.75
chr1	25900947	25905913	STMN1	5.9e-07	-	25900947	25905913	0	5	140,192,173,75,62,	0,543,2693,3716,4904	-6.23	-5.26	6.11
chr1	25961606	25961855	PAFAH2	1.2e-09	-	25961606	25961855	0	1	249,	0	-8.91	-7.38	14.9
chr1	26879478	26879723	GPN2	0.00065	-	26879478	26879723	0	1	245,	0	-3.19	-2.71	3.25
chr1	26889087	26890232	GPN2	0.00066	-	26889087	26890232	0	2	38,547,	0,598	-3.18	-2.69	4
chr1	26894324	26897710	GPATCH3	0.00012	-	26894324	26897710	0	2	86,410,	0,2976	-3.92	-3.37	7.44
chr1	26951547	26951694	KDF1	1.6e-15	-	26951547	26951694	0	1	147,	0	-14.8	-12	6.5
chr1	27006650	27006849	FAM46B	0.0012	-	27006650	27006849	0	1	199,	0	-2.93	-1.93	4.67
chr1	27547383	27550612	AHDC1	0.00012	-	27547383	27550612	0	1	3229,	0	-3.92	-3.37	11.5
chr1	27550909	27551853	AHDC1	5.6e-05	-	27550909	27551853	0	1	944,	0	-4.25	-3.66	8.92
chr1	27666155	27666395	IFI6	0.00076	-	27666155	27666395	0	1	240,	0	-3.12	-2.64	2.8
chr1	28201257	28208355	DNAJC8	4.4e-06	-	28201257	28208355	0	4	113,76,92,14,	0,2489,4000,7084	-5.36	-4.57	5.31
chr1	28603288	28605425	TAF12	0.0059	-	28603288	28605425	0	2	286,54,	0,2083	-2.23	-1.79	2.22
chr1	28642753	28642899	TAF12	0.0017	-	28642753	28642899	0	1	146,	0	-2.77	-2.31	5.08
chr1	29148332	29150151	SRSF4	0	-	29148332	29150151	0	2	894,49,	0,1770	#NAME?	#NAME?	10.5
chr1	29193248	29193841	MECR	0.0032	-	29193248	29193841	0	1	593,	0	-2.5	-2.05	6.83
chr1	30869962	30870410	SDC3	9.8e-06	-	30869962	30870410	0	1	448,	0	-5.01	-4.29	2.89
chr1	30872795	30873194	SDC3	6.5e-07	-	30872795	30873194	0	1	399,	0	-6.19	-5.23	6.65
chr1	30873293	30877021	SDC3	6.5e-07	-	30873293	30877021	0	3	84,292,470,	0,1003,3258	-6.19	-5.23	5.9
chr1	30995155	31005937	PUM1	8.3e-09	-	30995155	31005937	0	2	65,85,	0,10697	-8.08	-6.71	2.3
chr1	31007048	31065717	PUM1	8.3e-09	-	31007048	31065717	0	4	54,69,374,102,	0,21747,52155,58567	-8.08	-6.71	10.8
chr1	31630255	31630650	PEF1	4.7e-09	-	31630255	31630650	0	1	395,	0	-8.33	-6.91	6.4
chr1	31635319	31644423	PEF1	5.8e-07	-	31635319	31644423	0	2	203,44,	0,9060	-6.24	-5.27	5.67
chr1	31908707	31908907	PTP4A2	1.5e-05	-	31908707	31908907	0	1	200,	0	-4.83	-4.15	2.62
chr1	32216294	32216885	TMEM234	0.00095	-	32216294	32216885	0	1	591,	0	-3.02	-2.55	9.8
chr1	32334511	32334853	MARCKSL1	1.5e-06	-	32334511	32334853	0	1	342,	0	-5.81	-4.93	7.95
chr1	32366475	32366775	BSDC1	3.8e-09	-	32366475	32366775	0	1	300,	0	-8.42	-6.98	3.48
chr1	32368418	32376270	BSDC1	1.7e-06	-	32368418	32376270	0	3	132,109,9,	0,811,7843	-5.77	-4.9	6.37
chr1	32376368	32376718	BSDC1	3.7e-10	-	32376368	32376718	0	1	350,	0	-9.43	-7.81	6.84
chr1	32383984	32394411	BSDC1	7.8e-05	-	32383984	32394411	0	4	64,117,61,8,	0,2794,10095,10419	-4.11	-3.54	5.44
chr1	32634028	32650541	ZBTB8OS	3.6e-05	-	32634028	32650541	0	3	82,25,140,	0,739,16373	-4.44	-3.82	4.36
chr1	32775832	32775981	YARS	0.0071	-	32775832	32775981	0	1	149,	0	-2.15	-1.71	1.64
chr1	32780227	32782452	YARS	0.00068	-	32780227	32782452	0	3	51,98,49,	0,820,2176	-3.17	-2.69	2.25
chr1	32811011	32817340	YARS	9.8e-05	-	32811011	32817340	0	2	46,153,	0,6176	-4.01	-3.46	8.94
chr1	32936793	32937292	RNF19B	2e-09	-	32936793	32937292	0	1	499,	0	-8.69	-7.19	7.95
chr1	33008138	33008935	AK2	1.9e-07	-	33008138	33008935	0	1	797,	0	-6.71	-5.63	8.06
chr1	33024462	33031638	AK2	2.5e-07	-	33024462	33031638	0	2	105,95,	0,7081	-6.6	-5.55	4.71
chr1	33324765	33328914	PHC2	5.8e-08	-	33324765	33328914	0	2	254,45,	0,4104	-7.24	-6.05	6.37
chr1	34855389	34855937	SMIM12	1e-08	-	34855389	34855937	0	1	548,	0	-8	-6.65	8.97
chr1	35187096	35189354	SFPQ	6.2e-07	-	35187096	35189354	0	5	26,49,118,85,169,	0,106,876,1906,2089	-6.21	-5.25	3.38
chr1	35190816	35191509	SFPQ	6.2e-07	-	35190816	35191509	0	2	179,169,	0,524	-6.21	-5.25	2.42
chr1	35433638	35434085	KIAA0319L	0.0002	-	35433638	35434085	0	1	447,	0	-3.7	-3.18	4.09
chr1	35506641	35554352	KIAA0319L	3e-09	-	35506641	35554352	0	2	494,3,	0,47708	-8.53	-7.06	9.79
chr1	35714074	35714920	C1orf216	0.00012	-	35714074	35714920	0	1	846,	0	-3.93	-3.38	5.92
chr1	35715714	35716212	C1orf216	0.00012	-	35715714	35716212	0	1	498,	0	-3.91	-3.37	8.37
chr1	35736352	35736603	CLSPN	8.1e-05	-	35736352	35736603	0	1	251,	0	-4.09	-3.52	4.17
chr1	35737992	35743482	CLSPN	8.1e-05	-	35737992	35743482	0	6	105,128,122,165,101,28,	0,462,1143,1372,5148,5462	-4.09	-3.52	5.42
chr1	35751260	35753749	CLSPN	1.3e-07	-	35751260	35753749	0	2	246,5,	0,2484	-6.87	-5.76	6.47
chr1	35753848	35760852	CLSPN	1.3e-07	-	35753848	35760852	0	2	88,511,	0,6493	-6.87	-5.76	8.06
chr1	35762406	35763235	CLSPN	1.3e-07	-	35762406	35763235	0	2	75,76,	0,753	-6.87	-5.76	2.13
chr1	35764277	35769950	CLSPN	1.3e-07	-	35764277	35769950	0	3	437,109,104,	0,940,5569	-6.87	-5.76	6.75
chr1	36136909	36137821	TRAPPC3	6e-05	-	36136909	36137821	0	2	413,26,	0,886	-4.22	-3.64	6.5
chr1	36140126	36149198	TRAPPC3	0.013	-	36140126	36149198	0	2	40,107,	0,8965	-1.87	-1.44	3.24
chr1	36322029	36322329	EVA1B	0.00087	-	36322029	36322329	0	1	300,	0	-3.06	-2.59	7.47
chr1	36355250	36367943	STK40	1.2e-05	-	36355250	36367943	0	5	183,144,101,120,96,	0,2988,3486,5970,12597	-4.92	-4.22	3.81
chr1	36393760	36397862	LSM10	5.2e-05	-	36393760	36397862	0	2	393,96,	0,4006	-4.28	-3.69	11.5
chr1	37537666	37552690	SNIP1	1.9e-07	-	37537666	37552690	0	3	346,599,46,	0,2490,14978	-6.72	-5.64	8.74
chr1	37554046	37554294	SNIP1	1.9e-07	-	37554046	37554294	0	1	248,	0	-6.72	-5.64	8.75
chr1	37566958	37568872	GNL2	6.8e-05	-	37566958	37568872	0	4	49,92,83,22,	0,714,1316,1892	-4.17	-3.59	3.44
chr1	37593827	37595936	GNL2	0.002	-	37593827	37595936	0	2	19,178,	0,1931	-2.69	-2.24	7
chr1	37682844	37683090	C1orf109	2.3e-06	-	37682844	37683090	0	1	246,	0	-5.63	-4.79	2.58
chr1	37689873	37690546	C1orf109	8.9e-06	-	37689873	37690546	0	2	13,331,	0,342	-5.05	-4.33	3.44
chr1	37815196	37815545	MTF1	0.00019	-	37815196	37815545	0	1	349,	0	-3.71	-3.19	4.27
chr1	37822234	37822384	MTF1	0.00019	-	37822234	37822384	0	1	150,	0	-3.71	-3.19	2.17
chr1	37857350	37859570	MTF1	2.6e-06	-	37857350	37859570	0	2	359,40,	0,2180	-5.59	-4.76	7.25
chr1	37989565	37990089	SF3A3	4.8e-05	-	37989565	37990089	0	2	30,220,	0,304	-4.32	-3.72	7.44
chr1	38838643	38839588	RRAGC	4.7e-05	-	38838643	38839588	0	1	945,	0	-4.33	-3.73	4.88
chr1	39568849	39569875	PABPC4	9.5e-06	-	39568849	39569875	0	3	90,95,13,	0,745,1013	-5.02	-4.3	1.96
chr1	39769721	39770264	OXCT2	7.9e-11	-	39769721	39770264	0	1	543,	0	-10.1	-7.93	5
chr1	39895770	39896612	MYCL	1.4e-05	-	39895770	39896612	0	1	842,	0	-4.84	-4.15	6.4
chr1	39896858	39897157	MYCL	1.4e-05	-	39896858	39897157	0	1	299,	0	-4.84	-4.15	3.43
chr1	39897254	39897800	MYCL	1.4e-05	-	39897254	39897800	0	1	546,	0	-4.84	-4.15	4.43
chr1	39901420	39901668	MYCL	0.0033	-	39901420	39901668	0	1	248,	0	-2.48	-2.04	6.67
chr1	40300788	40301186	COL9A2	1.3e-05	-	40300788	40301186	0	1	398,	0	-4.89	-4.2	9.75
chr1	40301284	40301864	COL9A2	1.3e-05	-	40301284	40301864	0	2	97,53,	0,527	-4.89	-3.64	3
chr1	40304065	40310722	COL9A2	1.3e-05	-	40304065	40310722	0	13	34,72,54,54,54,45,54,54,54,54,54,54,9,	0,254,410,728,1649,2077,3380,3637,4126,5872,6045,6198,6648	-4.89	-4.2	2
chr1	40691564	40692062	NFYC-AS1	0.00031	-	40691564	40692062	0	1	498,	0	-3.51	-3.01	5.25
chr1	42746482	42746926	P3H1	2.8e-08	-	42746482	42746926	0	1	444,	0	-7.55	-6.3	4.85
chr1	42752643	42755549	P3H1	0.0002	-	42752643	42755549	0	4	21,122,53,2,	0,2225,2521,2904	-3.7	-3.18	2.24
chr1	42807250	42816580	SVBP	1.3e-11	-	42807250	42816580	0	2	250,150,	0,9180	-10.9	-9.02	4.4
chr1	42926564	42926714	SLC2A1	1.8e-07	-	42926564	42926714	0	1	150,	0	-6.74	-5.66	1.71
chr1	42926911	42927110	SLC2A1	1.8e-07	-	42926911	42927110	0	1	199,	0	-6.74	-5.66	2.18
chr1	42931199	42958879	SLC2A1	5e-16	-	42931199	42958879	0	3	7,96,246,	0,12026,27434	-15.3	-13	12.4
chr1	43363693	43363992	ELOVL1	3e-06	-	43363693	43363992	0	1	299,	0	-5.53	-4.71	2.55
chr1	43451197	43451821	HYI	1.5e-08	-	43451197	43451821	0	4	114,135,70,24,	0,212,450,600	-7.82	-6.51	2.2
chr1	45628349	45633501	GPBP1L1	4.9e-07	-	45628349	45633501	0	4	59,103,125,13,	0,1226,2132,5139	-6.31	-5.32	2.4
chr1	45654585	45655195	GPBP1L1	2e-10	-	45654585	45655195	0	2	244,6,	0,604	-9.7	-8.02	3.04
chr1	46285500	46286001	LRRC41	1e-11	-	46285500	46286001	0	1	501,	0	-11	-9.11	5.01
chr1	46609405	46610071	MOB3C	2.5e-05	-	46609405	46610071	0	2	279,70,	0,596	-4.61	-3.97	6
chr1	46613167	46615065	MOB3C	0.0006	-	46613167	46615065	0	2	204,95,	0,1803	-3.22	-2.73	4.33
chr1	46635771	46635919	ATPAF1	0.00019	-	46635771	46635919	0	1	148,	0	-3.71	-3.18	2.12
chr1	47219509	47219906	TAL1	2.3e-10	-	47219509	47219906	0	1	397,	0	-9.64	-7.98	11.3
chr1	47220004	47220154	TAL1	3.5e-06	-	47220004	47220154	0	1	150,	0	-5.46	-4.66	5.45
chr1	47251233	47260297	STIL	1e-07	-	47251233	47260297	0	2	689,9,	0,9055	-7	-5.87	5.83
chr1	47272232	47281079	STIL	1.4e-06	-	47272232	47281079	0	2	9,839,	0,8008	-5.86	-4.97	4.17
chr1	47432527	47434150	FOXD2-AS1	3.6e-05	-	47432527	47434150	0	1	1623,	0	-4.44	-3.82	9.17
chr1	50475599	50535428	FAF1	4e-11	-	50475599	50535428	0	4	80,78,81,60,	0,14988,16121,59769	-10.4	-8.65	3.41
chr1	51356654	51361178	EPS15	0.00032	-	51356654	51361178	0	2	192,8,	0,4516	-3.49	-2.99	3.23
chr1	51408267	51421808	EPS15	1e-06	-	51408267	51421808	0	3	65,162,23,	0,1267,13518	-5.98	-5.07	2.69
chr1	51840338	51878688	NRD1	5e-13	-	51840338	51878688	0	3	176,58,414,	0,37644,37936	-12.3	-10.3	7.86
chr1	52032284	52032685	TXNDC12	0.0003	-	52032284	52032685	0	1	401,	0	-3.53	-3.02	10.6
chr1	52033133	52033784	TXNDC12	0.0003	-	52033133	52033784	0	1	651,	0	-3.53	-3.02	4.5
chr1	52055320	52055571	TXNDC12	0.0046	-	52055320	52055571	0	1	251,	0	-2.34	-1.9	3.38
chr1	52032303	52032653	KTI12	2.3e-05	-	52032303	52032653	0	1	350,	0	-4.63	-3.98	13.7
chr1	52352675	52353072	CC2D1B	2.3e-05	-	52352675	52353072	0	1	397,	0	-4.64	-3.99	2.65
chr1	52353171	52353320	CC2D1B	2.3e-05	-	52353171	52353320	0	1	149,	0	-4.64	-3.99	2.11
chr1	52353567	52354868	CC2D1B	0.0023	-	52353567	52354868	0	3	80,91,29,	0,1040,1272	-2.64	-2.19	2.44
chr1	52359485	52366106	CC2D1B	4.1e-05	-	52359485	52366106	0	9	49,179,160,126,159,104,145,83,38,	0,219,588,938,1488,2027,3116,5066,6583	-4.39	-3.77	5.67
chr1	52389296	52393765	ORC1	1.3e-07	-	52389296	52393765	0	2	25,323,	0,4146	-6.89	-5.78	3.88
chr1	52396105	52396354	ORC1	1.3e-07	-	52396105	52396354	0	1	249,	0	-6.89	-5.78	2.76
chr1	52402206	52404372	ORC1	0.0026	-	52402206	52404372	0	2	22,127,	0,2039	-2.59	-2.14	2.05
chr1	52436919	52438311	ZCCHC11	0.00052	-	52436919	52438311	0	2	59,92,	0,1300	-3.28	-2.79	1.8
chr1	52474910	52475461	ZCCHC11	3e-06	-	52474910	52475461	0	1	551,	0	-5.52	-4.7	6.72
chr1	52525582	52525933	ZCCHC11	0.0014	-	52525582	52525933	0	1	351,	0	-2.85	-2.39	4.87
chr1	52526232	52552940	ZCCHC11	0.0014	-	52526232	52552940	0	2	141,10,	0,26698	-2.85	-2.39	2.86
chr1	52687619	52692767	COA7	8.9e-09	-	52687619	52692767	0	2	549,41,	0,5107	-8.05	-6.69	7.93
chr1	53214197	53219876	C1orf123	0	-	53214197	53219876	0	7	539,66,78,32,82,57,76,	0,1793,2584,3974,4216,4669,5603	#NAME?	#NAME?	5.77
chr1	53220266	53220639	C1orf123	4e-08	-	53220266	53220639	0	2	78,70,	0,303	-7.4	-6.18	4.89
chr1	53233630	53238516	MAGOH	4.3e-05	-	53233630	53238516	0	3	22,59,156,	0,1946,4730	-4.37	-3.76	3.06
chr1	53767797	53772342	NDC1	6.2e-09	-	53767797	53772342	0	2	236,14,	0,4531	-8.21	-6.81	6.18
chr1	53940019	53945615	HSPB11	6.3e-13	-	53940019	53945615	0	2	78,61,	0,5535	-12.2	-10.2	2.68
chr1	54053023	54053473	TMEM59	3.5e-07	-	54053023	54053473	0	1	450,	0	-6.46	-5.44	5.89
chr1	54173398	54173647	CYB5RL	0.0028	-	54173398	54173647	0	1	249,	0	-2.56	-2.11	3.5
chr1	54173995	54174742	CYB5RL	7.2e-05	-	54173995	54174742	0	1	747,	0	-4.14	-3.57	8.17
chr1	54195537	54196490	CYB5RL	0.0069	-	54195537	54196490	0	2	178,122,	0,831	-2.16	-1.72	2.54
chr1	54226268	54226614	SSBP3	2.2e-06	-	54226268	54226614	0	1	346,	0	-5.66	-4.81	2.66
chr1	54757642	54758488	PARS2	8.7e-07	-	54757642	54758488	0	1	846,	0	-6.06	-5.13	8.33
chr1	54758586	54759084	PARS2	8.7e-07	-	54758586	54759084	0	1	498,	0	-6.06	-5.13	10
chr1	54850523	54850873	DHCR24	0.00011	-	54850523	54850873	0	1	350,	0	-3.95	-3.4	1.99
chr1	54851569	54851770	DHCR24	0.00063	-	54851569	54851770	0	1	201,	0	-3.2	-2.71	1.35
chr1	54851968	54853464	DHCR24	7.1e-09	-	54851968	54853464	0	2	418,31,	0,1465	-8.15	-6.77	5.88
chr1	55066607	55067056	USP24	2.3e-05	-	55066607	55067056	0	1	449,	0	-4.64	-3.99	2.5
chr1	55068697	55069097	USP24	1.6e-09	-	55068697	55069097	0	1	400,	0	-8.8	-7.29	7.67
chr1	58781732	58782328	JUN	3.3e-08	-	58781732	58782328	0	1	596,	0	-7.48	-6.24	11.9
chr1	58782724	58784063	JUN	1.2e-05	-	58782724	58784063	0	1	1339,	0	-4.93	-4.23	5
chr1	64105348	64105497	ROR1-AS1	3e-06	-	64105348	64105497	0	1	149,	0	-5.53	-4.71	3.29
chr1	64105644	64105892	ROR1-AS1	3e-06	-	64105644	64105892	0	1	248,	0	-5.53	-4.71	4.14
chr1	64105990	64106287	ROR1-AS1	3e-06	-	64105990	64106287	0	1	297,	0	-5.53	-4.71	2.33
chr1	67413030	67413230	SERBP1	1.3e-11	-	67413030	67413230	0	1	200,	0	-10.9	-9.05	1.76
chr1	67420099	67430390	SERBP1	1.3e-11	-	67420099	67430390	0	6	87,123,90,141,151,403,	0,4100,4788,4983,6035,9888	-10.9	-9.05	4.26
chr1	70189262	70205578	LRRC40	3.2e-05	-	70189262	70205578	0	2	11,189,	0,16127	-4.5	-3.88	2.24
chr1	70262629	70262779	ANKRD13C	3.3e-05	-	70262629	70262779	0	1	150,	0	-4.48	-3.86	2.36
chr1	70354236	70354684	ANKRD13C	7.4e-06	-	70354236	70354684	0	1	448,	0	-5.13	-4.39	4.7
chr1	71072177	71076840	ZRANB2	1.8e-08	-	71072177	71076840	0	3	78,77,46,	0,294,4617	-7.74	-6.45	2.03
chr1	71078518	71080990	ZRANB2	1.8e-08	-	71078518	71080990	0	3	47,53,51,	0,137,2421	-7.74	-6.45	2.04
chr1	74733162	74733310	CRYZ	0.00059	-	74733162	74733310	0	1	148,	0	-3.23	-2.75	4
chr1	77631852	77633348	ZZZ3	3.9e-07	-	77631852	77633348	0	1	1496,	0	-6.41	-5.4	6.17
chr1	77728354	77728504	USP33	1.6e-07	-	77728354	77728504	0	1	150,	0	-6.8	-5.7	4.05
chr1	77745586	77759780	USP33	3.7e-05	-	77745586	77759780	0	2	13,138,	0,14056	-4.43	-3.81	3.67
chr1	85158862	85159061	SYDE2	0.00037	-	85158862	85159061	0	1	199,	0	-3.43	-2.93	4.5
chr1	85178236	85182856	SYDE2	1.4e-05	-	85178236	85182856	0	2	36,759,	0,3861	-4.84	-4.16	4.29
chr1	85190157	85190604	SYDE2	1.4e-05	-	85190157	85190604	0	1	447,	0	-4.84	-4.16	6.12
chr1	85200449	85200797	SYDE2	1.4e-05	-	85200449	85200797	0	1	348,	0	-4.84	-3.6	6
chr1	85252445	85258616	C1orf52	7.9e-11	-	85252445	85258616	0	2	257,93,	0,6078	-10.1	-8.4	3.93
chr1	85259026	85259622	C1orf52	7.9e-11	-	85259026	85259622	0	2	35,265,	0,331	-10.1	-8.4	1.52
chr1	85267697	85267944	BCL10	3.2e-06	-	85267697	85267944	0	1	247,	0	-5.49	-4.68	2.33
chr1	85270726	85276313	BCL10	3.2e-06	-	85270726	85276313	0	2	180,18,	0,5569	-5.49	-4.68	2.43
chr1	85276410	85276559	BCL10	3.2e-06	-	85276410	85276559	0	1	149,	0	-5.49	-4.68	1.57
chr1	85707732	85708383	ZNHIT6	1.4e-08	-	85707732	85708383	0	1	651,	0	-7.85	-6.53	5.79
chr1	88982596	88982996	RBMXL1	3.9e-09	-	88982596	88982996	0	1	400,	0	-8.41	-6.97	3.71
chr1	88983195	88983644	RBMXL1	3.9e-09	-	88983195	88983644	0	1	449,	0	-8.41	-6.97	4.1
chr1	88992660	88992810	RBMXL1	3.9e-09	-	88992660	88992810	0	1	150,	0	-8.41	-6.97	3
chr1	89108173	89110250	GBP2	3.6e-05	-	89108173	89110250	0	3	118,194,87,	0,1503,1990	-4.44	-3.82	3.94
chr1	89993507	89993945	GEMIN8P4	0.00052	-	89993507	89993945	0	1	438,	0	-3.28	-2.79	7.8
chr1	93870789	93873198	DNTTIP2	0.00033	-	93870789	93873198	0	3	3,165,80,	0,1282,2329	-3.48	-2.98	2.09
chr1	93876309	93877448	DNTTIP2	7.6e-06	-	93876309	93877448	0	1	1139,	0	-5.12	-4.38	5.62
chr1	93877694	93879206	DNTTIP2	1.3e-05	-	93877694	93879206	0	2	168,130,	0,1382	-4.88	-4.19	5.15
chr1	94657532	94657829	LINC01057	6e-08	-	94657532	94657829	0	1	297,	0	-7.22	-6.03	2.18
chr1	100874106	100874305	EXTL2	0.00034	-	100874106	100874305	0	1	199,	0	-3.47	-2.96	4.29
chr1	100877526	100877874	EXTL2	0.0048	-	100877526	100877874	0	1	348,	0	-2.32	-1.88	5.07
chr1	100990356	100992703	DPH5	1.6e-07	-	100990356	100992703	0	2	275,67,	0,2280	-6.79	-5.7	3.45
chr1	108929657	108929908	CLCC1	4.8e-06	-	108929657	108929908	0	1	251,	0	-5.32	-4.54	6.14
chr1	108934726	108937211	CLCC1	2.5e-06	-	108934726	108937211	0	2	216,135,	0,2350	-5.6	-4.76	2.46
chr1	109064519	109076002	TAF13	2e-16	-	109064519	109076002	0	4	174,98,79,82,	0,1615,10467,11401	-15.7	-13.3	7.86
chr1	109279701	109280917	PSRC1	3.2e-09	-	109279701	109280917	0	3	455,94,141,	0,694,1075	-8.49	-7.04	8.05
chr1	109281689	109283119	PSRC1	3.2e-09	-	109281689	109283119	0	4	371,58,57,57,	0,828,990,1373	-8.49	-7.04	4.65
chr1	110403988	110407675	LAMTOR5	7.8e-06	-	110403988	110407675	0	3	48,62,90,	0,2329,3597	-5.11	-4.37	5.62
chr1	110947886	110950034	LRIF1	2.8e-06	-	110947886	110950034	0	2	513,184,	0,1964	-5.55	-4.73	3.03
chr1	110951496	110951945	LRIF1	2.8e-06	-	110951496	110951945	0	1	449,	0	-5.55	-4.73	4.14
chr1	110952043	110952592	LRIF1	2.8e-06	-	110952043	110952592	0	1	549,	0	-5.55	-4.73	2.44
chr1	111415061	111415261	OVGP1	0.0023	-	111415061	111415261	0	1	200,	0	-2.63	-1.65	9
chr1	112701617	112705129	RHOC	4.2e-06	-	112701617	112705129	0	5	96,131,121,163,30,	0,945,1381,2026,3482	-5.38	-4.59	2.4
chr1	112913783	112917591	SLC16A1	3.5e-10	-	112913783	112917591	0	2	382,414,	0,3394	-9.46	-7.83	4.3
chr1	112917689	112917938	SLC16A1	3.5e-10	-	112917689	112917938	0	1	249,	0	-9.46	-7.83	2.81
chr1	112929287	112955509	SLC16A1	0.00054	-	112929287	112955509	0	2	65,234,	0,25988	-3.27	-2.79	4.29
chr1	113766073	113766374	RSBN1	8.1e-08	-	113766073	113766374	0	1	301,	0	-7.09	-5.93	5.38
chr1	113797454	113811827	RSBN1	7.4e-06	-	113797454	113811827	0	2	582,118,	0,14255	-5.13	-4.39	7.14
chr1	113812126	113812276	RSBN1	7.4e-06	-	113812126	113812276	0	1	150,	0	-5.13	-4.39	6
chr1	114568040	114570065	BCAS2	1.1e-06	-	114568040	114570065	0	2	216,74,	0,1951	-5.97	-5.05	7
chr1	114576755	114581596	BCAS2	8.3e-07	-	114576755	114581596	0	3	3,93,98,	0,4543,4743	-6.08	-5.14	4.81
chr1	114774192	114776365	SIKE1	1e-11	-	114774192	114776365	0	2	180,20,	0,2153	-11	-9.11	5.07
chr1	114779145	114780687	SIKE1	1e-11	-	114779145	114780687	0	3	139,106,301,	0,964,1241	-11	-9.11	9.7
chr1	116399284	116401015	ATP1A1-AS1	0.0014	-	116399284	116401015	0	2	30,120,	0,1611	-2.86	-2.4	2.71
chr1	116404845	116404995	ATP1A1-AS1	0.0014	-	116404845	116404995	0	1	150,	0	-2.86	-1.87	2.67
chr1	116405541	116405740	ATP1A1-AS1	0.0014	-	116405541	116405740	0	1	199,	0	-2.86	-2.4	5
chr1	116574746	116574946	IGSF3	0.0003	-	116574746	116574946	0	1	200,	0	-3.53	-2.48	2
chr1	116577288	116577488	IGSF3	1.6e-05	-	116577288	116577488	0	1	200,	0	-4.79	-4.11	3
chr1	116579615	116584831	IGSF3	1.6e-05	-	116579615	116584831	0	2	262,187,	0,5029	-4.79	-4.11	7.5
chr1	116600055	116600205	IGSF3	1.6e-05	-	116600055	116600205	0	1	150,	0	-4.79	-4.11	1.44
chr1	116603682	116603832	IGSF3	1.6e-05	-	116603682	116603832	0	1	150,	0	-4.79	-4.11	5
chr1	116613868	116616122	IGSF3	1.6e-05	-	116613868	116616122	0	2	307,43,	0,2211	-4.79	-4.11	4
chr1	116666545	116666944	IGSF3	1.6e-05	-	116666545	116666944	0	1	399,	0	-4.79	-4.11	2.67
chr1	117118201	117121292	TRIM45	0.00036	-	117118201	117121292	0	2	566,579,	0,2512	-3.44	-2.94	9.45
chr1	119032955	119033304	WARS2	8.1e-05	-	119032955	119033304	0	1	349,	0	-4.09	-3.53	6.37
chr1	119076525	119140622	WARS2	0.00063	-	119076525	119140622	0	2	82,68,	0,64029	-3.2	-2.71	2.7
chr1	119623758	119626114	ZNF697	2.6e-06	-	119623758	119626114	0	2	358,240,	0,2116	-5.58	-4.75	5.5
chr1	121183773	121184318	FAM72B	0	-	121183773	121184318	0	1	545,	0	#NAME?	#NAME?	14.9
chr1	143419639	143422468	LOC645166	3.2e-12	-	143419639	143422468	0	3	63,135,49,	0,433,2780	-11.5	-9.55	4.25
chr1	143971408	143972006	FAM72C	0	-	143971408	143972006	0	1	598,	0	#NAME?	#NAME?	18.9
chr1	145746880	145748028	RNF115	0.00089	-	145746880	145748028	0	2	117,34,	0,1114	-3.05	-2.58	2.53
chr1	145912083	145916824	PEX11B	2.6e-06	-	145912083	145916824	0	2	483,8,	0,4733	-5.59	-4.75	8.19
chr1	145925870	145926133	RBM8A	1.1e-07	-	145925870	145926133	0	2	57,93,	0,170	-6.97	-5.84	2.04
chr1	145926585	145927486	RBM8A	1.1e-07	-	145926585	145927486	0	4	33,78,60,127,	0,223,432,774	-6.97	-5.84	9.82
chr1	146018353	146018501	HFE2	0.0013	-	146018353	146018501	0	1	148,	0	-2.87	-2.41	3.86
chr1	146156634	146164919	NOTCH2NL	0.00011	-	146156634	146164919	0	2	181,169,	0,8116	-3.97	-3.42	2.2
chr1	146228782	146228982	NOTCH2NL	0.00011	-	146228782	146228982	0	1	200,	0	-3.97	-3.42	3.33
chr1	149197751	149201146	LOC653513	5e-15	-	149197751	149201146	0	3	420,124,133,	0,609,3262	-14.3	-12.1	4.83
chr1	149811984	149812325	HIST2H2BF	0	-	149811984	149812325	0	1	341,	0	#NAME?	#NAME?	2.88
chr1	149813406	149813681	HIST2H3D	6e-08	-	149813406	149813681	0	1	275,	0	-7.22	-6.04	4
chr1	149840870	149841193	HIST2H3A	9.1e-06	-	149840870	149841193	0	1	323,	0	-5.04	-4.32	3.6
chr1	149840870	149841193	HIST2H3C	9.1e-06	-	149840870	149841193	0	1	323,	0	-5.04	-4.32	3.6
chr1	149842314	149842509	HIST2H2AA4	0.00054	-	149842314	149842509	0	1	195,	0	-3.27	-2.78	3.92
chr1	149842314	149842509	HIST2H2AA3	0.00054	-	149842314	149842509	0	1	195,	0	-3.27	-2.78	3.92
chr1	149850530	149850773	HIST2H2BC	1.5e-10	-	149850530	149850773	0	1	243,	0	-9.82	-8.12	2.47
chr1	149884558	149884707	HIST2H2BE	2.2e-07	-	149884558	149884707	0	1	149,	0	-6.66	-5.6	2.84
chr1	149885693	149885991	HIST2H2BE	4.5e-08	-	149885693	149885991	0	1	298,	0	-7.35	-6.13	4.03
chr1	149886286	149886682	HIST2H2BE	4.5e-08	-	149886286	149886682	0	1	396,	0	-7.35	-6.13	3.8
chr1	149943660	149945004	OTUD7B	3.2e-08	-	149943660	149945004	0	1	1344,	0	-7.49	-6.25	12
chr1	150220684	150229147	ANP32E	4e-16	-	150220684	150229147	0	4	77,55,188,76,	0,2501,5923,8387	-15.4	-13.1	6.98
chr1	150577040	150579190	MCL1	5e-11	-	150577040	150579190	0	3	451,248,348,	0,1203,1802	-10.3	-8.56	6.14
chr1	150625536	150627075	ENSA	4.4e-05	-	150625536	150627075	0	3	272,48,30,	0,942,1509	-4.36	-3.75	3.31
chr1	150648205	150648702	GOLPH3L	6.3e-07	-	150648205	150648702	0	1	497,	0	-6.2	-5.24	5.48
chr1	150997274	150997731	FAM63A	0.0029	-	150997274	150997731	0	2	93,108,	0,349	-2.54	-2.09	2.18
chr1	151002294	151002595	FAM63A	0.0018	-	151002294	151002595	0	1	301,	0	-2.75	-2.29	6
chr1	151006439	151006790	FAM63A	0.0016	-	151006439	151006790	0	1	351,	0	-2.8	-2.34	8
chr1	151052909	151059500	CDC42SE1	2e-11	-	151052909	151059500	0	6	418,91,111,317,136,22,	0,1321,2106,2767,3741,6569	-10.7	-8.92	5.68
chr1	151160779	151161741	LYSMD1	3.2e-09	-	151160779	151161741	0	2	241,6,	0,956	-8.49	-7.03	4
chr1	151161986	151165211	LYSMD1	3.2e-09	-	151161986	151165211	0	2	114,133,	0,3092	-8.49	-7.03	4
chr1	151165308	151165899	LYSMD1	3.2e-09	-	151165308	151165899	0	1	591,	0	-8.49	-7.03	4.5
chr1	151185914	151190164	VPS72	8.1e-05	-	151185914	151190164	0	2	36,160,	0,4090	-4.09	-3.52	5.3
chr1	151292489	151294067	PI4KB	1.8e-10	-	151292489	151294067	0	2	544,50,	0,1528	-9.74	-8.06	5.47
chr1	151315893	151324773	PI4KB	8.5e-09	-	151315893	151324773	0	2	616,29,	0,8851	-8.07	-6.7	5.59
chr1	151342373	151342969	RFX5	2.8e-10	-	151342373	151342969	0	1	596,	0	-9.55	-7.9	3.38
chr1	151343116	151343429	RFX5	2.8e-10	-	151343116	151343429	0	2	62,88,	0,225	-9.55	-7.9	3.85
chr1	151345950	151347293	RFX5	2.8e-10	-	151345950	151347293	0	4	11,129,125,83,	0,254,531,1260	-9.55	-7.9	2.43
chr1	151402922	151403122	POGZ	0.015	-	151402922	151403122	0	1	200,	0	-1.83	-1.4	3.67
chr1	151404865	151406310	POGZ	1.7e-07	-	151404865	151406310	0	1	1445,	0	-6.78	-5.69	7.89
chr1	153534794	153535997	S100A6	3.9e-05	-	153534794	153535997	0	3	36,159,49,	0,407,1154	-4.41	-3.8	3.35
chr1	153544676	153545759	S100A4	7.4e-06	-	153544676	153545759	0	3	133,49,7,	0,793,1076	-5.13	-4.39	3.83
chr1	153607521	153613038	S100A16	9.3e-08	-	153607521	153613038	0	3	171,179,87,	0,477,5430	-7.03	-5.89	3.87
chr1	153618896	153627216	S100A13	8.7e-07	-	153618896	153627216	0	4	142,214,98,78,	0,7423,8054,8242	-6.06	-5.13	3.33
chr1	153662324	153662521	ILF2	0.00025	-	153662324	153662521	0	1	197,	0	-3.6	-3.08	4.81
chr1	153930149	153930545	DENND4B	4.8e-08	-	153930149	153930545	0	2	293,7,	0,389	-7.32	-6.12	8
chr1	153944175	153944326	DENND4B	0.00018	-	153944175	153944326	0	1	151,	0	-3.75	-3.22	2.55
chr1	153947869	153948168	CRTC2	4.2e-05	-	153947869	153948168	0	1	299,	0	-4.38	-3.77	4.14
chr1	153981812	153982557	RAB13	8.9e-06	-	153981812	153982557	0	3	364,54,23,	0,578,722	-5.05	-4.33	5.84
chr1	154157649	154157799	TPM3	0.00031	-	154157649	154157799	0	1	150,	0	-3.51	-3	2.81
chr1	154170658	154172050	TPM3	1e-06	-	154170658	154172050	0	3	53,76,22,	0,754,1370	-5.99	-5.07	3.26
chr1	154172951	154183001	TPM3	1e-06	-	154172951	154183001	0	5	27,118,134,108,14,	0,132,3163,5162,10036	-5.99	-5.07	3.29
chr1	154183099	154187258	TPM3	1e-06	-	154183099	154187258	0	2	150,1,	0,4158	-5.99	-5.07	10.8
chr1	154207341	154207539	C1orf43	2.1e-06	-	154207341	154207539	0	1	198,	0	-5.67	-4.82	1.99
chr1	154550160	154550459	UBE2Q1	7.1e-10	-	154550160	154550459	0	1	299,	0	-9.15	-7.58	6
chr1	154558296	154558446	UBE2Q1	0.0025	-	154558296	154558446	0	1	150,	0	-2.6	-2.15	2.86
chr1	154584754	154585004	ADAR	0	-	154584754	154585004	0	1	250,	0	#NAME?	#NAME?	5.05
chr1	154601156	154606084	ADAR	5e-12	-	154601156	154606084	0	2	1470,79,	0,4849	-11.3	-9.43	8.36
chr1	154944831	154945635	PBXIP1	2.1e-09	-	154944831	154945635	0	2	286,64,	0,740	-8.67	-7.18	2.57
chr1	154945784	154946384	PBXIP1	2.1e-09	-	154945784	154946384	0	1	600,	0	-8.67	-7.18	11.5
chr1	154946583	154947446	PBXIP1	2.1e-09	-	154946583	154947446	0	2	220,30,	0,833	-8.67	-7.18	3
chr1	154948334	154956091	PBXIP1	2.1e-09	-	154948334	154956091	0	6	32,166,65,127,87,23,	0,2897,3136,3460,5336,7734	-8.67	-7.18	3
chr1	154958416	154959112	PYGO2	7.2e-07	-	154958416	154959112	0	1	696,	0	-6.14	-5.19	4.8
chr1	154959360	154959609	PYGO2	7.2e-07	-	154959360	154959609	0	1	249,	0	-6.14	-5.19	1.97
chr1	155139989	155140288	DPM3	8.1e-06	-	155139989	155140288	0	1	299,	0	-5.09	-4.36	7.07
chr1	155185922	155186072	MUC1	2.9e-07	-	155185922	155186072	0	1	150,	0	-6.54	-5.5	3.43
chr1	155188304	155188454	MUC1	0.0017	-	155188304	155188454	0	1	150,	0	-2.78	-2.32	1.7
chr1	155191943	155192092	MUC1	0.0011	-	155191943	155192092	0	1	149,	0	-2.96	-2.49	2.14
chr1	155213923	155214470	GBAP1	2.9e-05	-	155213923	155214470	0	1	547,	0	-4.54	-3.91	7.8
chr1	155234546	155234746	GBA	8.3e-05	-	155234546	155234746	0	1	200,	0	-4.08	-3.51	8.25
chr1	155234844	155235044	GBA	8.3e-05	-	155234844	155235044	0	1	200,	0	-4.08	-3.51	5
chr1	155260410	155262336	SCAMP3	8.7e-10	-	155260410	155262336	0	4	40,123,78,251,	0,126,1246,1675	-9.06	-7.5	4.06
chr1	155338141	155341945	ASH1L	0.00014	-	155338141	155341945	0	3	249,41,10,	0,1186,3794	-3.86	-3.32	2.5
chr1	155438347	155438997	ASH1L	0.00022	-	155438347	155438997	0	1	650,	0	-3.65	-3.13	4.6
chr1	155477910	155478261	ASH1L	0.00022	-	155477910	155478261	0	1	351,	0	-3.65	-3.13	4.26
chr1	155481353	155481503	ASH1L	7.9e-05	-	155481353	155481503	0	1	150,	0	-4.1	-3.53	2.6
chr1	155481602	155482351	ASH1L	7.9e-05	-	155481602	155482351	0	1	749,	0	-4.1	-3.53	6.33
chr1	155521100	155521500	ASH1L	7.9e-05	-	155521100	155521500	0	1	400,	0	-4.1	-3.53	10.4
chr1	155659689	155659988	YY1AP1	2.6e-07	-	155659689	155659988	0	1	299,	0	-6.59	-5.54	8.16
chr1	155660631	155661353	YY1AP1	9.8e-05	-	155660631	155661353	0	2	302,47,	0,675	-4.01	-3.45	2.68
chr1	155749856	155750205	GON4L	4.4e-05	-	155749856	155750205	0	1	349,	0	-4.36	-3.75	5.72
chr1	155750354	155750653	GON4L	0.00043	-	155750354	155750653	0	1	299,	0	-3.37	-2.88	7.85
chr1	155752024	155757063	GON4L	3.3e-06	-	155752024	155757063	0	4	566,211,114,106,	0,1179,2350,4933	-5.48	-4.67	8
chr1	155762285	155764568	GON4L	4.6e-05	-	155762285	155764568	0	3	89,253,107,	0,1026,2176	-4.34	-3.73	7.4
chr1	155765114	155765713	GON4L	3.5e-06	-	155765114	155765713	0	1	599,	0	-5.46	-4.65	11.1
chr1	155766458	155767473	GON4L	0.015	-	155766458	155767473	0	2	251,49,	0,966	-1.81	-1.38	5.07
chr1	155900293	155900592	RIT1	2.8e-07	-	155900293	155900592	0	1	299,	0	-6.56	-5.52	6.37
chr1	155910752	155911352	RIT1	0.00035	-	155910752	155911352	0	3	52,38,110,	0,125,490	-3.45	-2.95	3.6
chr1	155913241	155913492	KIAA0907	1.3e-05	-	155913241	155913492	0	1	251,	0	-4.88	-4.19	3.22
chr1	155913989	155914190	KIAA0907	6.3e-05	-	155913989	155914190	0	1	201,	0	-4.2	-3.62	3
chr1	155947736	155951972	ARHGEF2	1.9e-06	-	155947736	155951972	0	6	279,184,444,51,36,54,	0,2562,3092,3746,4004,4182	-5.72	-4.86	4.68
chr1	155952692	155957758	ARHGEF2	1.9e-06	-	155952692	155957758	0	3	136,68,46,	0,2209,5020	-5.72	-4.86	1.66
chr1	155969240	155978156	ARHGEF2	5.9e-07	-	155969240	155978156	0	2	60,90,	0,8826	-6.23	-5.26	2.3
chr1	156009145	156009292	SSR2	0.00065	-	156009145	156009292	0	1	147,	0	-3.19	-2.71	4.63
chr1	156036184	156036432	UBQLN4	2.5e-12	-	156036184	156036432	0	1	248,	0	-11.6	-9.66	4.27
chr1	156076542	156077340	MEX3A	0.0006	-	156076542	156077340	0	1	798,	0	-3.22	-2.73	10.5
chr1	156249322	156249472	SMG5	2.8e-08	-	156249322	156249472	0	1	150,	0	-7.56	-6.31	3.15
chr1	156265948	156266346	SMG5	4e-13	-	156265948	156266346	0	1	398,	0	-12.4	-10.4	4.68
chr1	156533089	156534087	IQGAP3	4.3e-05	-	156533089	156534087	0	3	17,103,79,	0,683,919	-4.37	-3.76	5.07
chr1	156566447	156572505	IQGAP3	0.00038	-	156566447	156572505	0	3	99,88,13,	0,2928,6045	-3.42	-2.92	6.54
chr1	156594699	156595777	GPATCH4	3.4e-07	-	156594699	156595777	0	1	1078,	0	-6.47	-5.44	7.37
chr1	156670052	156670847	NES	1.2e-05	-	156670052	156670847	0	1	795,	0	-4.91	-4.22	7.86
chr1	156670995	156672236	NES	0.0011	-	156670995	156672236	0	1	1241,	0	-2.96	-2.49	9.44
chr1	156673079	156673476	NES	0.0085	-	156673079	156673476	0	2	126,23,	0,374	-2.07	-1.64	2.6
chr1	156723226	156724209	ISG20L2	3.8e-08	-	156723226	156724209	0	2	236,62,	0,921	-7.42	-6.19	7.38
chr1	156726963	156727657	ISG20L2	3.8e-08	-	156726963	156727657	0	1	694,	0	-7.42	-6.19	10.3
chr1	156743305	156745144	HDGF	4e-07	-	156743305	156745144	0	4	150,227,186,137,	0,346,857,1702	-6.4	-5.39	6.86
chr1	156809749	156813940	SH2D2A	6.9e-05	-	156809749	156813940	0	2	58,93,	0,4098	-4.16	-3.58	2.25
chr1	156814226	156815089	SH2D2A	6.9e-05	-	156814226	156815089	0	2	98,53,	0,810	-4.16	-3.58	3.77
chr1	156815187	156816699	SH2D2A	6.9e-05	-	156815187	156816699	0	3	34,142,25,	0,818,1487	-4.16	-3.58	2.31
chr1	157124914	157125412	ETV3	3.5e-09	-	157124914	157125412	0	1	498,	0	-8.45	-7	7.83
chr1	157125709	157125958	ETV3	3.5e-09	-	157125709	157125958	0	1	249,	0	-8.45	-7	7
chr1	157135694	157138392	ETV3	0.00076	-	157135694	157138392	0	3	14,59,77,	0,612,2621	-3.12	-2.65	4
chr1	159920433	159923478	TAGLN2	2.1e-05	-	159920433	159923478	0	2	104,43,	0,3002	-4.67	-4.01	6.07
chr1	160030303	160030453	PIGM	2.4e-05	-	160030303	160030453	0	1	150,	0	-4.62	-3.42	3.5
chr1	160031197	160031397	PIGM	2.4e-05	-	160031197	160031397	0	1	200,	0	-4.62	-3.97	1.78
chr1	160031644	160031943	PIGM	2.4e-05	-	160031644	160031943	0	1	299,	0	-4.62	-3.97	3
chr1	160092426	160092576	IGSF8	0.00098	-	160092426	160092576	0	1	150,	0	-3.01	-2.54	2.74
chr1	160093150	160094872	IGSF8	0.00049	-	160093150	160094872	0	3	181,462,4,	0,559,1718	-3.31	-2.82	3.4
chr1	160217360	160218375	DCAF8	4.6e-10	-	160217360	160218375	0	2	348,52,	0,963	-9.34	-7.73	4.98
chr1	160239815	160262410	DCAF8	1.1e-07	-	160239815	160262410	0	4	555,75,74,294,	0,4144,21469,22301	-6.94	-5.82	6.04
chr1	160282428	160285101	PEX19	3.7e-07	-	160282428	160285101	0	4	74,166,110,47,	0,515,1101,2626	-6.43	-5.42	3.87
chr1	161039399	161040236	USF1	2e-10	-	161039399	161040236	0	2	610,35,	0,802	-9.69	-8.02	5.7
chr1	161042177	161043359	USF1	1.1e-06	-	161042177	161043359	0	4	40,116,50,92,	0,377,655,1090	-5.95	-5.04	2.36
chr1	161100802	161118027	PFDN2	0.0001	-	161100802	161118027	0	4	57,124,89,76,	0,1245,1484,17149	-3.98	-3.43	6.05
chr1	161122120	161123120	DEDD	1.6e-05	-	161122120	161123120	0	2	403,46,	0,954	-4.79	-4.12	4.27
chr1	167935787	167936035	MPC2	6.5e-08	-	167935787	167936035	0	1	248,	0	-7.19	-6.01	8.5
chr1	169465553	169465803	SLC19A2	5.5e-05	-	169465553	169465803	0	1	250,	0	-4.26	-3.67	2.19
chr1	169485820	169485970	SLC19A2	0.0012	-	169485820	169485970	0	1	150,	0	-2.93	-2.46	2.44
chr1	169793414	169793611	METTL18	0.00013	-	169793414	169793611	0	1	197,	0	-3.89	-3.34	8.91
chr1	169854518	169854668	SCYL3	0.00025	-	169854518	169854668	0	1	150,	0	-3.6	-3.08	1.5
chr1	169854767	169854917	SCYL3	0.00025	-	169854767	169854917	0	1	150,	0	-3.6	-3.08	2.33
chr1	172441606	172441757	PIGC	0.0032	-	172441606	172441757	0	1	151,	0	-2.5	-2.06	4.27
chr1	172442405	172442806	PIGC	0.00013	-	172442405	172442806	0	1	401,	0	-3.9	-3.36	10.3
chr1	173800295	173803336	CENPL	0.00011	-	173800295	173803336	0	2	224,374,	0,2667	-3.97	-3.42	7.25
chr1	175159618	175159967	KIAA0040	0.0011	-	175159618	175159967	0	1	349,	0	-2.94	-2.47	2.17
chr1	175160462	175160860	KIAA0040	0.0003	-	175160462	175160860	0	1	398,	0	-3.52	-3.01	3
chr1	175166622	175192799	KIAA0040	0.0003	-	175166622	175192799	0	3	115,74,160,	0,10988,26017	-3.52	-3.01	3.8
chr1	179107775	179108376	ABL2	2e-05	-	179107775	179108376	0	1	601,	0	-4.7	-4.04	6.2
chr1	179108475	179109025	ABL2	2e-05	-	179108475	179109025	0	1	550,	0	-4.7	-4.04	6.11
chr1	179846160	179846661	TOR1AIP2	0.00049	-	179846160	179846661	0	1	501,	0	-3.31	-2.82	6
chr1	179865203	179865853	TOR1AIP2	6e-06	-	179865203	179865853	0	1	650,	0	-5.22	-4.46	7
chr1	180502201	180502593	ACBD6	3.7e-08	-	180502201	180502593	0	1	392,	0	-7.43	-6.2	8.84
chr1	180973657	180973807	STX6	0.00023	-	180973657	180973807	0	1	150,	0	-3.64	-3.13	2.92
chr1	180976193	180976592	STX6	8.1e-05	-	180976193	180976592	0	1	399,	0	-4.09	-3.52	8.12
chr1	183633140	183635742	ARPC5	1.7e-07	-	183633140	183635742	0	2	23,226,	0,2376	-6.76	-5.68	8.6
chr1	184693980	184694430	EDEM3	1.4e-07	-	184693980	184694430	0	1	450,	0	-6.85	-5.74	6.33
chr1	184795006	184795903	FAM129A	1.7e-08	-	184795006	184795903	0	1	897,	0	-7.77	-6.48	8.5
chr1	193016246	193018505	UCHL5	0.0011	-	193016246	193018505	0	2	149,101,	0,2158	-2.97	-2.5	2.1
chr1	193059220	193059759	UCHL5	1.5e-05	-	193059220	193059759	0	2	173,127,	0,412	-4.81	-4.14	7
chr1	193059857	193060007	UCHL5	1.5e-05	-	193059857	193060007	0	1	150,	0	-4.81	-4.14	2.71
chr1	200407041	200407441	ZNF281	4.2e-06	-	200407041	200407441	0	1	400,	0	-5.38	-4.59	7.67
chr1	200407640	200407791	ZNF281	4.2e-06	-	200407640	200407791	0	1	151,	0	-5.38	-4.59	1.67
chr1	200407939	200408190	ZNF281	4.2e-06	-	200407939	200408190	0	1	251,	0	-5.38	-4.59	2.71
chr1	200408288	200408439	ZNF281	4.2e-06	-	200408288	200408439	0	1	151,	0	-5.38	-4.59	3.18
chr1	200408538	200409587	ZNF281	4.2e-06	-	200408538	200409587	0	1	1049,	0	-5.38	-4.59	6.45
chr1	200553390	200553740	KIF14	1.3e-05	-	200553390	200553740	0	1	350,	0	-4.89	-4.2	3.91
chr1	200589329	200592142	KIF14	3e-05	-	200589329	200592142	0	3	40,148,63,	0,795,2750	-4.53	-3.89	2.21
chr1	200617666	200618365	KIF14	4.7e-05	-	200617666	200618365	0	1	699,	0	-4.33	-3.73	5.78
chr1	200618513	200618713	KIF14	4.7e-05	-	200618513	200618713	0	1	200,	0	-4.33	-3.73	3.44
chr1	200620534	200620684	KIF14	4.7e-05	-	200620534	200620684	0	1	150,	0	-4.33	-3.73	3.43
chr1	200665995	200666144	DDX59	5e-06	-	200665995	200666144	0	1	149,	0	-5.3	-4.53	2.67
chr1	200666439	200666736	DDX59	5e-06	-	200666439	200666736	0	1	297,	0	-5.3	-4.53	2
chr1	201899474	201899723	LMOD1	1e-10	-	201899474	201899723	0	1	249,	0	-9.99	-8.27	4.75
chr1	201900119	201900368	LMOD1	1e-10	-	201900119	201900368	0	1	249,	0	-9.99	-7.82	4.5
chr1	201900466	201946439	LMOD1	1e-10	-	201900466	201946439	0	2	285,360,	0,45613	-9.99	-8.27	3.67
chr1	202147111	202148647	PTPN7	3.5e-08	-	202147111	202148647	0	1	1536,	0	-7.45	-6.21	8.86
chr1	202158272	202159500	PTPN7	0.00029	-	202158272	202159500	0	2	29,220,	0,1008	-3.54	-3.03	3.25
chr1	202728799	202730962	KDM5B	4.4e-07	-	202728799	202730962	0	3	374,321,54,	0,907,2109	-6.36	-5.36	5.66
chr1	202731924	202735477	KDM5B	5.9e-08	-	202731924	202735477	0	3	15,486,49,	0,1476,3504	-7.23	-6.04	5.35
chr1	202880961	202889058	RABIF	2.1e-06	-	202880961	202889058	0	2	262,86,	0,8011	-5.67	-4.82	7.23
chr1	204406100	204409528	PPP1R15B	8.7e-09	-	204406100	204409528	0	2	213,37,	0,3391	-8.06	-6.7	6.61
chr1	204409626	204410075	PPP1R15B	8.7e-09	-	204409626	204410075	0	1	449,	0	-8.06	-6.7	5.24
chr1	204410472	204411170	PPP1R15B	1e-06	-	204410472	204411170	0	1	698,	0	-6	-5.08	5.67
chr1	204411269	204411817	PPP1R15B	1e-06	-	204411269	204411817	0	1	548,	0	-6	-5.08	4.56
chr1	205083424	205084016	TMEM81	1.1e-05	-	205083424	205084016	0	1	592,	0	-4.94	-4.24	4.07
chr1	205084163	205084312	TMEM81	1.1e-05	-	205084163	205084312	0	1	149,	0	-4.94	-4.24	2.64
chr1	205147326	205147676	DSTYK	6.9e-06	-	205147326	205147676	0	1	350,	0	-5.16	-4.41	7
chr1	205163949	205187737	DSTYK	1.7e-06	-	205163949	205187737	0	3	6,670,320,	0,5213,23468	-5.77	-4.9	8.42
chr1	205616389	205616640	ELK4	4.3e-05	-	205616389	205616640	0	1	251,	0	-4.37	-3.76	3.88
chr1	205620045	205620396	ELK4	7.4e-06	-	205620045	205620396	0	1	351,	0	-5.13	-4.39	8.56
chr1	205620495	205620746	ELK4	7.4e-06	-	205620495	205620746	0	1	251,	0	-5.13	-4.39	2.46
chr1	205632121	205632322	ELK4	0.0011	-	205632121	205632322	0	1	201,	0	-2.97	-1.97	2.17
chr1	205718237	205749995	NUCKS1	7.9e-11	-	205718237	205749995	0	7	242,150,153,56,106,50,39,	0,1289,2263,5688,9462,11334,31719	-10.1	-8.33	3.03
chr1	205769482	205769733	RAB29	0.00072	-	205769482	205769733	0	1	251,	0	-3.14	-2.66	5.8
chr1	205799804	205812997	SLC41A1	1.3e-05	-	205799804	205812997	0	4	26,108,1018,190,	0,1148,10265,13003	-4.9	-4.21	6.1
chr1	207021494	207021693	C1orf116	8.5e-09	-	207021494	207021693	0	1	199,	0	-8.07	-6.19	2
chr1	207021940	207022387	C1orf116	8.5e-09	-	207021940	207022387	0	1	447,	0	-8.07	-6.7	6
chr1	207023079	207024932	C1orf116	8.5e-09	-	207023079	207024932	0	2	401,46,	0,1807	-8.07	-6.7	6.36
chr1	207048526	207049672	YOD1	1.5e-10	-	207048526	207049672	0	1	1146,	0	-9.82	-8.12	6.82
chr1	209782872	209784482	C1orf74	6.3e-06	-	209782872	209784482	0	2	837,105,	0,1505	-5.2	-4.45	7.2
chr1	211575333	211575875	SLC30A1	0.00029	-	211575333	211575875	0	1	542,	0	-3.54	-3.03	8.37
chr1	211576169	211578363	SLC30A1	0.0004	-	211576169	211578363	0	2	120,373,	0,1821	-3.4	-2.9	4.07
chr1	211663406	211663556	NEK2	8.9e-05	-	211663406	211663556	0	1	150,	0	-4.05	-3.48	2.86
chr1	211666680	211666830	NEK2	8.9e-05	-	211666680	211666830	0	1	150,	0	-4.05	-3.48	2
chr1	211667176	211669207	NEK2	2.5e-05	-	211667176	211669207	0	2	55,95,	0,1936	-4.61	-3.96	2.6
chr1	211675431	211675630	NEK2	1.9e-05	-	211675431	211675630	0	1	199,	0	-4.73	-4.07	5.85
chr1	211941839	211944810	INTS7	9.8e-07	-	211941839	211944810	0	2	272,27,	0,2944	-6.01	-5.09	5.84
chr1	212021131	212035561	INTS7	7.4e-05	-	212021131	212035561	0	2	81,218,	0,14212	-4.13	-3.56	4.8
chr1	212364972	212365222	TMEM206	9.8e-05	-	212364972	212365222	0	1	250,	0	-4.01	-3.45	3.25
chr1	212686808	212696986	BATF3	9.5e-07	-	212686808	212696986	0	2	171,26,	0,10152	-6.02	-5.09	6
chr1	212726352	212727201	NSL1	4.1e-06	-	212726352	212727201	0	1	849,	0	-5.39	-4.59	9
chr1	212738423	212739571	NSL1	2.5e-05	-	212738423	212739571	0	2	263,38,	0,1110	-4.6	-3.96	3.11
chr1	212791547	212791797	NSL1	2.5e-05	-	212791547	212791797	0	1	250,	0	-4.6	-3.96	7.62
chr1	212856752	212857841	FLVCR1-AS1	6.5e-08	-	212856752	212857841	0	2	420,76,	0,1013	-7.19	-6.01	3.67
chr1	219915260	219918364	SLC30A10	2.5e-07	-	219915260	219918364	0	2	688,110,	0,2994	-6.61	-5.56	8
chr1	219984238	219987371	EPRS	5.5e-05	-	219984238	219987371	0	2	19,230,	0,2903	-4.26	-3.67	2.06
chr1	219997062	219997212	EPRS	0.0015	-	219997062	219997212	0	1	150,	0	-2.81	-2.35	1.76
chr1	220007326	220018474	EPRS	5.1e-05	-	220007326	220018474	0	3	12,111,26,	0,3619,11122	-4.29	-3.7	1.68
chr1	220266574	220266972	AURKAPS1	1.8e-09	-	220266574	220266972	0	1	398,	0	-8.74	-7.24	5
chr1	223780690	223784160	TP53BP2	4.1e-05	-	223780690	223784160	0	2	204,46,	0,3424	-4.39	-3.77	7.13
chr1	223795968	223796468	TP53BP2	6.3e-06	-	223795968	223796468	0	1	500,	0	-5.2	-4.45	4.68
chr1	225846570	225847166	TMEM63A	4e-06	-	225846570	225847166	0	2	362,133,	0,463	-5.4	-4.6	3.12
chr1	225920073	225920320	PYCR2	0.0052	-	225920073	225920320	0	1	247,	0	-2.28	-1.84	2.7
chr1	225985324	225991293	SDE2	1e-08	-	225985324	225991293	0	3	199,493,51,	0,2571,5918	-7.99	-6.64	9.33
chr1	226146658	226154744	ACBD3	2e-11	-	226146658	226154744	0	3	163,285,98,	0,5676,7988	-10.7	-8.9	10.2
chr1	226159340	226164909	ACBD3	2e-11	-	226159340	226164909	0	3	18,159,121,	0,2190,5448	-10.7	-8.9	6.59
chr1	226232386	226232585	LIN9	4.5e-05	-	226232386	226232585	0	1	199,	0	-4.35	-3.74	3.5
chr1	226994146	226994346	CDC42BPA	0.0003	-	226994146	226994346	0	1	200,	0	-3.52	-3.01	2.34
chr1	227028847	227029246	CDC42BPA	1.4e-06	-	227028847	227029246	0	1	399,	0	-5.85	-4.96	6.89
chr1	227080929	227101196	CDC42BPA	6.2e-05	-	227080929	227101196	0	3	88,106,205,	0,10956,20062	-4.21	-3.63	4
chr1	227112366	227112864	CDC42BPA	6.2e-05	-	227112366	227112864	0	2	56,194,	0,304	-4.21	-3.63	2.37
chr1	227317626	227317976	CDC42BPA	4.2e-06	-	227317626	227317976	0	1	350,	0	-5.38	-4.59	11.3
chr1	227732236	227732939	JMJD4	2.2e-06	-	227732236	227732939	0	2	440,59,	0,644	-5.65	-4.8	8.41
chr1	227733998	227735012	JMJD4	0.0089	-	227733998	227735012	0	3	34,166,1,	0,652,1013	-2.05	-1.61	2.26
chr1	228100872	228101804	C1orf35	1.9e-05	-	228100872	228101804	0	3	382,135,70,	0,466,862	-4.71	-4.05	6.87
chr1	228106773	228108059	MRPL55	4e-11	-	228106773	228108059	0	3	145,202,83,	0,894,1203	-10.4	-8.62	3.88
chr1	228108466	228109264	MRPL55	5e-09	-	228108466	228109264	0	3	8,67,116,	0,488,682	-8.3	-6.88	4.28
chr1	228394472	228394872	TRIM11	0.00014	-	228394472	228394872	0	1	400,	0	-3.84	-3.3	6.25
chr1	228394970	228401007	TRIM11	8.1e-06	-	228394970	228401007	0	4	282,101,23,44,	0,1976,2172,5993	-5.09	-4.36	5.84
chr1	228457512	228457661	HIST3H2A	0.00076	-	228457512	228457661	0	1	149,	0	-3.12	-2.64	2.63
chr1	229325130	229342145	CCSAP	1.2e-09	-	229325130	229342145	0	3	281,269,47,	0,1607,16968	-8.93	-7.4	7.37
chr1	229342393	229342941	CCSAP	0.00012	-	229342393	229342941	0	2	120,30,	0,518	-3.91	-3.36	6
chr1	229594012	229599255	TAF5L	9.1e-08	-	229594012	229599255	0	2	1082,62,	0,5181	-7.04	-5.9	10.1
chr1	229599503	229599703	TAF5L	0.0054	-	229599503	229599703	0	1	200,	0	-2.27	-1.83	2.67
chr1	229602138	229602636	TAF5L	0.00045	-	229602138	229602636	0	1	498,	0	-3.35	-2.86	2.86
chr1	230838860	230839010	C1orf198	0.00051	-	230838860	230839010	0	1	150,	0	-3.29	-2.8	3.12
chr1	230843450	230843749	C1orf198	0.00035	-	230843450	230843749	0	1	299,	0	-3.46	-2.96	5
chr1	231019755	231020106	FAM89A	7.6e-06	-	231019755	231020106	0	1	351,	0	-5.12	-4.38	11.8
chr1	231224260	231226977	C1orf131	0	-	231224260	231226977	0	4	154,53,87,5,	0,1210,2478,2712	#NAME?	#NAME?	5.26
chr1	231239003	231241137	C1orf131	0	-	231239003	231241137	0	2	185,114,	0,2020	#NAME?	#NAME?	2.71
chr1	231335625	231336375	EXOC8	2.1e-07	-	231335625	231336375	0	1	750,	0	-6.67	-5.61	11.4
chr1	231336473	231337323	EXOC8	2.1e-07	-	231336473	231337323	0	1	850,	0	-6.67	-5.61	9.33
chr1	231337472	231337872	EXOC8	4.5e-07	-	231337472	231337872	0	1	400,	0	-6.35	-5.36	13
chr1	231366199	231366449	EGLN1	1.5e-05	-	231366199	231366449	0	1	250,	0	-4.83	-4.15	3.59
chr1	231374047	231421346	EGLN1	1.5e-05	-	231374047	231421346	0	2	52,349,	0,46950	-4.83	-4.15	7.61
chr1	231421745	231421896	EGLN1	1.5e-05	-	231421745	231421896	0	1	151,	0	-4.83	-4.15	6
chr1	234373237	234373545	LOC101927765	1.3e-13	-	234373237	234373545	0	2	166,123,	0,185	-12.9	-10.8	2.77
chr1	234607045	234608682	IRF2BP2	1e-10	-	234607045	234608682	0	2	807,236,	0,1401	-10	-8.28	10.5
chr1	235131773	235135675	RBM34	0.00013	-	235131773	235135675	0	2	224,24,	0,3878	-3.88	-3.34	7.74
chr1	235160608	235161207	RBM34	5e-05	-	235160608	235161207	0	3	39,175,34,	0,284,565	-4.3	-3.7	9.11
chr1	235181947	235182597	ARID4B	1.5e-05	-	235181947	235182597	0	1	650,	0	-4.83	-4.15	6.81
chr1	235213786	235220536	ARID4B	1.5e-05	-	235213786	235220536	0	3	240,176,235,	0,6006,6515	-4.83	-4.15	8.23
chr1	235229254	235231131	ARID4B	1.5e-05	-	235229254	235231131	0	2	131,19,	0,1858	-4.83	-4.15	2.67
chr1	235252759	235257169	ARID4B	1.5e-05	-	235252759	235257169	0	3	50,91,10,	0,2900,4400	-4.83	-4.15	4.75
chr1	241593844	241594143	OPN3	1.2e-05	-	241593844	241594143	0	1	299,	0	-4.93	-4.23	8.5
chr1	241594291	241594689	OPN3	3.1e-06	-	241594291	241594689	0	1	398,	0	-5.51	-4.7	2.45
chr1	241633740	241634885	CHML	2.4e-08	-	241633740	241634885	0	1	1145,	0	-7.62	-6.35	5.42
chr1	241634984	241635930	CHML	2.4e-08	-	241634984	241635930	0	1	946,	0	-7.62	-6.35	7.27
chr1	243164386	243164885	CEP170	3.2e-05	-	243164386	243164885	0	1	499,	0	-4.49	-3.86	4.33
chr1	243165133	243165382	CEP170	3.2e-05	-	243165133	243165382	0	1	249,	0	-4.49	-3.86	3.92
chr1	243165481	243169639	CEP170	3.2e-05	-	243165481	243169639	0	2	635,12,	0,4146	-4.49	-3.86	5.17
chr1	243191040	243191488	CEP170	0.00035	-	243191040	243191488	0	1	448,	0	-3.45	-2.95	5.83
chr1	244854446	244856140	HNRNPU	1e-15	-	244854446	244856140	0	4	57,72,185,237,	0,526,977,1457	-15	-12.7	1.92
chr1	244862639	244864525	HNRNPU	1e-15	-	244862639	244864525	0	2	91,909,	0,977	-15	-12.7	7.25
chr1	246540957	246541156	TFB2M	4e-06	-	246540957	246541156	0	1	199,	0	-5.4	-4.61	3.26
chr1	246565964	246566263	TFB2M	1.5e-06	-	246565964	246566263	0	1	299,	0	-5.82	-4.94	2.33
chr1	246840843	246840994	AHCTF1	3.5e-06	-	246840843	246840994	0	1	151,	0	-5.46	-4.65	2.33
chr1	246849642	246850191	AHCTF1	3.5e-06	-	246849642	246850191	0	1	549,	0	-5.46	-4.65	10
chr1	246850590	246850840	AHCTF1	3.5e-06	-	246850590	246850840	0	1	250,	0	-5.46	-4.65	5.14
chr1	246850939	246851239	AHCTF1	3.5e-06	-	246850939	246851239	0	1	300,	0	-5.46	-4.65	5
chr1	247100307	247100951	ZNF669	0.00026	-	247100307	247100951	0	1	644,	0	-3.58	-3.06	3.57
chr1	247101198	247101758	ZNF669	0.00026	-	247101198	247101758	0	2	121,28,	0,532	-3.58	-3.06	2.6
chr1	247300418	247308558	ZNF496	4.9e-07	-	247300418	247308558	0	2	858,84,	0,8056	-6.31	-5.32	23.2
chr1	248811296	248811545	SH3BP5L	0.00032	-	248811296	248811545	0	1	249,	0	-3.49	-2.99	3.19
chr1	248812042	248825238	SH3BP5L	1.6e-05	-	248812042	248825238	0	6	328,174,162,129,63,486,	0,946,2406,4491,4779,12710	-4.79	-4.12	10.6
chr1	248850102	248850351	ZNF692	6.2e-10	-	248850102	248850351	0	1	249,	0	-9.21	-7.62	6.29
chr1	248855594	248855882	ZNF692	6.2e-06	-	248855594	248855882	0	2	41,158,	0,130	-5.21	-4.46	1.65
chr2	3379723	3387913	TRAPPC12	0.0001	+	3379723	3387913	0	2	153,294,	0,7896	-3.99	-3.44	5
chr2	3388159	3388308	TRAPPC12	0.0071	+	3388159	3388308	0	1	149,	0	-2.15	-1.72	5.57
chr2	3388456	3388605	TRAPPC12	0.0095	+	3388456	3388605	0	1	149,	0	-2.02	-1.59	3.6
chr2	3443788	3460284	TRAPPC12	6e-05	+	3443788	3460284	0	3	103,73,22,	0,13832,16474	-4.22	-3.63	2.26
chr2	3477790	3479472	TRAPPC12	1.9e-05	+	3477790	3479472	0	3	5,88,254,	0,1055,1428	-4.72	-4.05	2.23
chr2	3559623	3561358	RNASEH1-AS1	1.4e-08	+	3559623	3561358	0	2	106,42,	0,1693	-7.85	-6.53	2.6
chr2	8682079	8682372	ID2	2.5e-09	+	8682079	8682372	0	1	293,	0	-8.6	-7.12	12.1
chr2	8682895	8683966	ID2	1.6e-06	+	8682895	8683966	0	2	11,282,	0,789	-5.8	-4.93	3.95
chr2	10047758	10048508	KLF11	1.1e-06	+	10047758	10048508	0	1	750,	0	-5.95	-5.04	6.31
chr2	10052288	10052589	KLF11	1.1e-06	+	10052288	10052589	0	1	301,	0	-5.95	-5.04	3.55
chr2	10449825	10450154	LOC101929715	0.0051	+	10449825	10450154	0	2	46,102,	0,227	-2.29	-1.32	2.25
chr2	10784013	10784363	ATP6V1C2	3.2e-06	+	10784013	10784363	0	1	350,	0	-5.5	-4.69	2.95
chr2	12717762	12718159	TRIB2	0.00017	+	12717762	12718159	0	1	397,	0	-3.76	-3.23	6.4
chr2	12718257	12718456	TRIB2	0.00017	+	12718257	12718456	0	1	199,	0	-3.76	-3.23	3.1
chr2	12723335	12741049	TRIB2	1.1e-08	+	12723335	12741049	0	2	217,724,	0,16990	-7.97	-6.63	11
chr2	14632933	14634188	FAM84A	6.3e-11	+	14632933	14634188	0	2	4,245,	0,1010	-10.2	-8.48	8
chr2	14634485	14634685	FAM84A	6.3e-11	+	14634485	14634685	0	1	200,	0	-10.2	-8.03	2.67
chr2	14635031	14635280	FAM84A	6.3e-11	+	14635031	14635280	0	1	249,	0	-10.2	-8.48	8.25
chr2	14635378	14635627	FAM84A	6.3e-11	+	14635378	14635627	0	1	249,	0	-10.2	-8.48	4
chr2	14635139	14635287	LOC653602	2e-08	+	14635139	14635287	0	1	148,	0	-7.69	-6.41	9.75
chr2	14635384	14635581	LOC653602	2e-08	+	14635384	14635581	0	1	197,	0	-7.69	-6.41	3.43
chr2	14649643	14649791	LOC653602	2e-08	+	14649643	14649791	0	1	148,	0	-7.69	-5.89	7
chr2	17781430	17781829	GEN1	0.00021	+	17781430	17781829	0	1	399,	0	-3.67	-3.15	3.33
chr2	17783820	17784170	GEN1	0.00079	+	17783820	17784170	0	1	350,	0	-3.1	-2.62	6.25
chr2	20447515	20447763	RHOB	6.5e-05	+	20447515	20447763	0	1	248,	0	-4.19	-3.61	3.5
chr2	20447910	20448208	RHOB	6.5e-05	+	20447910	20448208	0	1	298,	0	-4.19	-3.61	6
chr2	20448602	20448801	RHOB	6.5e-05	+	20448602	20448801	0	1	199,	0	-4.19	-3.61	5
chr2	23999776	24000026	UBXN2A	1.6e-06	+	23999776	24000026	0	1	250,	0	-5.79	-4.92	7.57
chr2	24707247	24707745	NCOA1	0.00025	+	24707247	24707745	0	1	498,	0	-3.61	-3.09	5.55
chr2	24758102	24769112	NCOA1	9.3e-05	+	24758102	24769112	0	4	54,90,57,892,	0,4584,9976,10118	-4.03	-3.47	3.94
chr2	24769757	24770155	NCOA1	5.5e-05	+	24769757	24770155	0	1	398,	0	-4.26	-3.67	4.93
chr2	24819480	24820080	CENPO	6.8e-08	+	24819480	24820080	0	1	600,	0	-7.17	-5.99	5.16
chr2	24820229	24820429	CENPO	1.1e-09	+	24820229	24820429	0	1	200,	0	-8.94	-7.4	7.09
chr2	24820628	24820829	CENPO	2e-05	+	24820628	24820829	0	1	201,	0	-4.7	-4.04	3.5
chr2	26034108	26034507	RAB10	7.2e-10	+	26034108	26034507	0	1	399,	0	-9.14	-7.58	5.19
chr2	26187716	26188665	GAREML	5.8e-07	+	26187716	26188665	0	1	949,	0	-6.24	-5.26	7.67
chr2	26389058	26389309	EPT1	1.7e-06	+	26389058	26389309	0	1	251,	0	-5.77	-4.9	6.2
chr2	26778210	26778558	SLC35F6	1.2e-06	+	26778210	26778558	0	1	348,	0	-5.93	-5.02	6.83
chr2	27040436	27040850	TMEM214	1.9e-05	+	27040436	27040850	0	2	60,140,	0,274	-4.71	-4.05	3.4
chr2	27051671	27052989	AGBL5	3.3e-09	+	27051671	27052989	0	2	122,77,	0,1241	-8.48	-7.02	6.67
chr2	27055941	27056674	AGBL5	2.3e-05	+	27055941	27056674	0	2	197,52,	0,681	-4.64	-3.99	1.75
chr2	27082664	27082914	EMILIN1	0.00021	+	27082664	27082914	0	1	250,	0	-3.67	-2.61	3.5
chr2	27083013	27083213	EMILIN1	0.00021	+	27083013	27083213	0	1	200,	0	-3.67	-2.61	5
chr2	27083311	27083611	EMILIN1	0.00021	+	27083311	27083611	0	1	300,	0	-3.67	-2.61	5.33
chr2	27083709	27084009	EMILIN1	0.00021	+	27083709	27084009	0	1	300,	0	-3.67	-3.15	6
chr2	27085270	27085800	EMILIN1	0.00021	+	27085270	27085800	0	2	27,123,	0,407	-3.67	-2.61	2.5
chr2	27086892	27092373	KHK	6.3e-05	+	27086892	27092373	0	2	459,42,	0,5439	-4.2	-3.62	4.5
chr2	27370595	27370746	SNX17	0.00017	+	27370595	27370746	0	1	151,	0	-3.77	-3.24	5.82
chr2	27581828	27582077	C2orf16	6.9e-08	+	27581828	27582077	0	1	249,	0	-7.16	-5.45	2.75
chr2	27602535	27607947	ZNF512	3.6e-05	+	27602535	27607947	0	3	26,168,103,	0,604,5309	-4.44	-3.82	1.51
chr2	27621190	27621438	ZNF512	6.8e-06	+	27621190	27621438	0	1	248,	0	-5.17	-4.43	2.92
chr2	27642472	27650403	GPN1	1.9e-07	+	27642472	27650403	0	3	47,108,289,	0,5363,7642	-6.72	-5.64	4.44
chr2	27664163	27664362	SLC4A1AP	0.0028	+	27664163	27664362	0	1	199,	0	-2.56	-2.11	1.43
chr2	27665130	27667301	SLC4A1AP	0.014	+	27665130	27667301	0	2	165,34,	0,2137	-1.85	-1.42	2.3
chr2	27682330	27685206	SLC4A1AP	0.0065	+	27682330	27685206	0	2	29,170,	0,2706	-2.19	-1.75	3.41
chr2	27774509	27779553	MRPL33	0.0013	+	27774509	27779553	0	2	21,121,	0,4923	-2.88	-2.41	2.51
chr2	28412304	28412804	FOSL2	0.00022	+	28412304	28412804	0	1	500,	0	-3.65	-3.13	16
chr2	28894741	28902004	WDR43	0.0032	+	28894741	28902004	0	2	182,18,	0,7245	-2.49	-2.04	3.35
chr2	28927582	28929610	WDR43	0.0018	+	28927582	28929610	0	2	118,32,	0,1996	-2.74	-2.29	1.85
chr2	28942361	28946927	WDR43	4.3e-08	+	28942361	28946927	0	3	20,50,328,	0,4088,4238	-7.37	-6.16	6.54
chr2	32357376	32377627	BIRC6	0.0013	+	32357376	32377627	0	2	110,40,	0,20211	-2.87	-1.88	3.25
chr2	32414802	32414952	BIRC6	0.0001	+	32414802	32414952	0	1	150,	0	-4	-3.44	1.75
chr2	32415051	32416149	BIRC6	0.0001	+	32415051	32416149	0	1	1098,	0	-4	-3.44	5.5
chr2	32499667	32499817	BIRC6	0.001	+	32499667	32499817	0	1	150,	0	-3	-2.53	2.6
chr2	32611559	32617901	BIRC6	0.00013	+	32611559	32617901	0	2	23,177,	0,6165	-3.9	-3.36	3.81
chr2	37248177	37248375	NDUFAF7	0.00052	+	37248177	37248375	0	1	198,	0	-3.28	-2.79	4.25
chr2	37248767	37248915	NDUFAF7	0.0074	+	37248767	37248915	0	1	148,	0	-2.13	-1.69	1.26
chr2	38666108	38675966	GALM	0.0045	+	38666108	38675966	0	2	243,55,	0,9803	-2.35	-1.91	3.38
chr2	38734170	38734568	GALM	0.00042	+	38734170	38734568	0	1	398,	0	-3.38	-2.88	5.89
chr2	38781519	38781816	GEMIN6	7.6e-06	+	38781519	38781816	0	1	297,	0	-5.12	-4.38	10.1
chr2	42329817	42330165	EML4	5.2e-06	+	42329817	42330165	0	1	348,	0	-5.28	-4.51	4.35
chr2	44201212	44201961	PPM1B	1.1e-05	+	44201212	44201961	0	1	749,	0	-4.94	-4.24	12.5
chr2	46479661	46480704	TMEM247	2.1e-05	+	46479661	46480704	0	2	41,300,	0,743	-4.67	-4.01	3.38
chr2	46576624	46581095	RHOQ	7.6e-05	+	46576624	46581095	0	2	32,168,	0,4303	-4.12	-3.55	6
chr2	46758820	46759119	SOCS5	1.8e-06	+	46758820	46759119	0	1	299,	0	-5.75	-4.88	5.5
chr2	46759316	46759862	SOCS5	1.8e-06	+	46759316	46759862	0	1	546,	0	-5.75	-4.88	9
chr2	47403165	47403314	MSH2	1.8e-07	+	47403165	47403314	0	1	149,	0	-6.75	-5.67	4.35
chr2	47410244	47412434	MSH2	1.6e-05	+	47410244	47412434	0	2	128,21,	0,2169	-4.8	-4.12	1.76
chr2	47795929	47798925	MSH6	3.2e-06	+	47795929	47798925	0	2	134,315,	0,2681	-5.49	-4.68	3.3
chr2	47799023	47799671	MSH6	0.00016	+	47799023	47799671	0	1	648,	0	-3.8	-3.27	6.02
chr2	47799770	47799920	MSH6	0.01	+	47799770	47799920	0	1	150,	0	-1.99	-1.55	2.04
chr2	47800616	47803428	MSH6	1.3e-09	+	47800616	47803428	0	2	539,9,	0,2803	-8.89	-7.37	8.11
chr2	48328649	48346645	FOXN2	1e-06	+	48328649	48346645	0	2	53,445,	0,17551	-5.98	-5.06	13
chr2	48375073	48375422	FOXN2	3.3e-06	+	48375073	48375422	0	1	349,	0	-5.48	-4.67	4
chr2	53767791	53767939	CHAC2	4e-16	+	53767791	53767939	0	1	148,	0	-15.4	-13.1	3.4
chr2	53774267	53774464	CHAC2	4e-16	+	53774267	53774464	0	1	197,	0	-15.4	-13.1	3.25
chr2	54558495	54558795	SPTBN1	6.5e-08	+	54558495	54558795	0	1	300,	0	-7.19	-6.01	9.75
chr2	54626092	54628105	SPTBN1	2.6e-07	+	54626092	54628105	0	2	142,9,	0,2004	-6.59	-5.54	1.3
chr2	54628986	54629236	SPTBN1	2.6e-07	+	54628986	54629236	0	1	250,	0	-6.59	-5.54	2.47
chr2	54629534	54629685	SPTBN1	2.6e-07	+	54629534	54629685	0	1	151,	0	-6.59	-5.54	3.11
chr2	54629972	54643072	SPTBN1	2.6e-07	+	54629972	54643072	0	5	57,757,203,91,90,	0,882,2593,7740,13010	-6.59	-5.54	6.36
chr2	54644364	54645406	SPTBN1	2.6e-07	+	54644364	54645406	0	2	222,178,	0,864	-6.59	-5.54	3.13
chr2	54646305	54653676	SPTBN1	2.6e-07	+	54646305	54653676	0	5	170,131,205,375,68,	0,825,2680,3309,7303	-6.59	-5.54	8.7
chr2	54655190	54659253	SPTBN1	2.6e-07	+	54655190	54659253	0	4	18,85,197,100,	0,723,2659,3963	-6.59	-5.54	5
chr2	55282367	55282564	PRORSD1P	5e-11	+	55282367	55282564	0	1	197,	0	-10.3	-8.1	3
chr2	55282660	55282857	PRORSD1P	5e-11	+	55282660	55282857	0	1	197,	0	-10.3	-8.55	2.4
chr2	55283687	55283835	PRORSD1P	5e-11	+	55283687	55283835	0	1	148,	0	-10.3	-8.55	2.33
chr2	55284177	55284324	PRORSD1P	5e-11	+	55284177	55284324	0	1	147,	0	-10.3	-8.55	4.17
chr2	55544052	55544346	CFAP36	1.1e-05	+	55544052	55544346	0	2	22,127,	0,167	-4.94	-4.24	2
chr2	61177767	61178264	AHSA2	0.00017	+	61177767	61178264	0	1	497,	0	-3.76	-3.23	4.69
chr2	61178760	61185512	AHSA2	3.6e-05	+	61178760	61185512	0	4	411,86,89,11,	0,2559,5951,6741	-4.44	-3.82	8.15
chr2	61905714	61905858	COMMD1	0.0013	+	61905714	61905858	0	1	144,	0	-2.89	-2.43	3.3
chr2	62222332	62223232	B3GNT2	5.8e-08	+	62222332	62223232	0	1	900,	0	-7.24	-6.05	7.5
chr2	63055506	63055655	OTX1	0.00052	+	63055506	63055655	0	1	149,	0	-3.28	-2.26	6
chr2	63056149	63056496	OTX1	0.00052	+	63056149	63056496	0	1	347,	0	-3.28	-2.8	3.33
chr2	64551482	64551632	AFTPH	1.5e-05	+	64551482	64551632	0	1	150,	0	-4.83	-4.15	3
chr2	64551730	64552079	AFTPH	1.5e-05	+	64551730	64552079	0	1	349,	0	-4.83	-4.15	2.75
chr2	64552227	64552426	AFTPH	1.5e-05	+	64552227	64552426	0	1	199,	0	-4.83	-4.15	2.82
chr2	64552574	64552873	AFTPH	1.5e-05	+	64552574	64552873	0	1	299,	0	-4.83	-4.15	4.25
chr2	64552972	64553320	AFTPH	1.5e-05	+	64552972	64553320	0	1	348,	0	-4.83	-4.15	5.25
chr2	65018647	65021478	SLC1A4	3.5e-05	+	65018647	65021478	0	2	32,567,	0,2264	-4.46	-3.84	7.43
chr2	65056459	65071479	CEP68	1.7e-07	+	65056459	65071479	0	3	69,403,26,	0,12939,14994	-6.76	-5.68	6.08
chr2	65072124	65072969	CEP68	1.5e-05	+	65072124	65072969	0	1	845,	0	-4.82	-4.14	10.1
chr2	66391903	66392249	LOC729348	2.2e-06	+	66391903	66392249	0	1	346,	0	-5.65	-4.8	2.61
chr2	68157872	68158120	PNO1	3e-08	+	68157872	68158120	0	1	248,	0	-7.52	-6.28	4.55
chr2	68173406	68174873	PNO1	9.1e-05	+	68173406	68174873	0	2	11,139,	0,1328	-4.04	-3.48	2.83
chr2	68822376	68826677	ARHGAP25	1.5e-06	+	68822376	68826677	0	2	496,691,	0,3610	-5.81	-4.94	6.46
chr2	69788066	69807921	ANXA4	3.5e-05	+	69788066	69807921	0	4	75,95,114,16,	0,16466,18318,19839	-4.45	-3.83	6.71
chr2	69829685	69830085	GMCL1	1.9e-06	+	69829685	69830085	0	1	400,	0	-5.71	-4.85	7.56
chr2	69893942	69903187	SNRNP27	4e-15	+	69893942	69903187	0	5	76,121,113,80,7,	0,1151,2493,3434,9238	-14.4	-12.2	2.87
chr2	69937272	69938323	MXD1	0.00081	+	69937272	69938323	0	2	122,227,	0,824	-3.09	-2.61	8.82
chr2	69940260	69940509	MXD1	0.0028	+	69940260	69940509	0	1	249,	0	-2.56	-2.11	3.9
chr2	70087602	70087903	PCBP1	1e-14	+	70087602	70087903	0	1	301,	0	-14	-11.8	8.49
chr2	70088302	70088602	PCBP1	1e-14	+	70088302	70088602	0	1	300,	0	-14	-11.8	2.97
chr2	70277052	70277452	PCYOX1	2.6e-06	+	70277052	70277452	0	1	400,	0	-5.59	-4.76	6.67
chr2	71068472	71071748	NAGK	0.00011	+	71068472	71071748	0	4	240,85,99,63,	0,2029,2268,3213	-3.97	-3.41	6.75
chr2	71130661	71134640	MPHOSPH10	1.3e-05	+	71130661	71134640	0	4	93,679,158,15,	0,2236,3286,3964	-4.89	-4.2	6.77
chr2	71134738	71138630	MPHOSPH10	0.00085	+	71134738	71138630	0	2	59,141,	0,3751	-3.07	-2.6	1.92
chr2	71348754	71349504	ZNF638	0.00011	+	71348754	71349504	0	1	750,	0	-3.97	-3.42	6.76
chr2	71349753	71350053	ZNF638	0.0098	+	71349753	71350053	0	1	300,	0	-2.01	-1.57	2.16
chr2	71422859	71423808	ZNF638	4e-06	+	71422859	71423808	0	1	949,	0	-5.4	-4.61	10.2
chr2	71426462	71428593	ZNF638	4e-06	+	71426462	71428593	0	2	952,47,	0,2084	-5.4	-4.61	5.82
chr2	72887722	72892063	SPR	2.2e-08	+	72887722	72892063	0	3	14,291,717,	0,591,3624	-7.66	-6.38	6.65
chr2	73225652	73226191	SMYD5	2.9e-10	+	73225652	73226191	0	2	49,396,	0,143	-9.54	-7.89	5.58
chr2	73986453	74046717	TET3	5.8e-06	+	73986453	74046717	0	3	253,57,440,	0,16656,59824	-5.24	-4.48	12.7
chr2	74046816	74047067	TET3	5.8e-06	+	74046816	74047067	0	1	251,	0	-5.24	-4.48	1.96
chr2	74048114	74048315	TET3	0.003	+	74048114	74048315	0	1	201,	0	-2.53	-2.08	3.7
chr2	74099604	74100534	TET3	6.3e-08	+	74099604	74100534	0	2	8,142,	0,788	-7.2	-6.02	2.5
chr2	74100833	74102182	TET3	6.3e-08	+	74100833	74102182	0	1	1349,	0	-7.2	-6.02	9.56
chr2	74103230	74103381	TET3	0.00076	+	74103230	74103381	0	1	151,	0	-3.12	-2.64	2.91
chr2	74148130	74148898	BOLA3-AS1	0.00015	+	74148130	74148898	0	2	348,201,	0,567	-3.83	-3.29	6.62
chr2	74149147	74149347	BOLA3-AS1	0.00015	+	74149147	74149347	0	1	200,	0	-3.83	-3.29	2.15
chr2	74455119	74455496	INO80B	0.0019	+	74455119	74455496	0	2	55,91,	0,286	-2.73	-2.27	3.73
chr2	74456123	74457427	INO80B	0.0032	+	74456123	74457427	0	2	149,94,	0,1210	-2.49	-2.05	4.67
chr2	74455120	74455499	INO80B-WBP1	0.00011	+	74455120	74455499	0	2	54,94,	0,285	-3.94	-3.39	3.91
chr2	74456129	74457436	INO80B-WBP1	0.003	+	74456129	74457436	0	2	143,103,	0,1204	-2.52	-2.07	4.07
chr2	74457828	74459935	INO80B-WBP1	0.0098	+	74457828	74459935	0	3	32,103,63,	0,1814,2044	-2.01	-1.57	1.74
chr2	74483122	74490336	TTC31	4.8e-10	+	74483122	74490336	0	4	13,89,103,93,	0,199,6902,7121	-9.32	-7.72	4.14
chr2	74490435	74491618	TTC31	4.8e-10	+	74490435	74491618	0	5	38,84,57,81,138,	0,220,692,859,1045	-9.32	-7.72	3.29
chr2	74502716	74502967	LBX2-AS1	1.6e-06	+	74502716	74502967	0	1	251,	0	-5.8	-4.93	8.33
chr2	74503066	74503366	LBX2-AS1	1.6e-06	+	74503066	74503366	0	1	300,	0	-5.8	-4.93	6.5
chr2	74503465	74503916	LBX2-AS1	1.6e-06	+	74503465	74503916	0	1	451,	0	-5.8	-4.93	4.54
chr2	74504265	74504416	LBX2-AS1	1.6e-06	+	74504265	74504416	0	1	151,	0	-5.8	-4.93	2
chr2	74529854	74530305	HTRA2	0.00028	+	74529854	74530305	0	1	451,	0	-3.55	-3.04	7.27
chr2	74530708	74531047	HTRA2	0.00051	+	74530708	74531047	0	2	113,137,	0,202	-3.29	-2.8	2.37
chr2	74555159	74555307	DOK1	0.0085	+	74555159	74555307	0	1	148,	0	-2.07	-1.63	3.77
chr2	74556421	74557355	DOK1	5.9e-06	+	74556421	74557355	0	1	934,	0	-5.23	-4.47	9.34
chr2	74832854	74833154	HK2	0.0023	+	74832854	74833154	0	1	300,	0	-2.63	-2.17	2.43
chr2	74834152	74834503	HK2	4.1e-05	+	74834152	74834503	0	1	351,	0	-4.39	-3.78	2.79
chr2	74880369	74881711	HK2	0.0003	+	74880369	74881711	0	2	200,1,	0,1341	-3.53	-3.02	2.02
chr2	74890856	74891107	HK2	3.4e-05	+	74890856	74891107	0	1	251,	0	-4.47	-3.85	4.43
chr2	74891205	74891456	HK2	3.4e-05	+	74891205	74891456	0	1	251,	0	-4.47	-3.85	2.23
chr2	74958697	74959344	POLE4	2.9e-07	+	74958697	74959344	0	2	195,4,	0,643	-6.54	-5.5	5.5
chr2	75655129	75655379	MRPL19	2.5e-11	+	75655129	75655379	0	1	250,	0	-10.6	-8.83	2.14
chr2	84905686	84906579	TMSB10	0	+	84905686	84906579	0	3	32,115,191,	0,316,702	#NAME?	#NAME?	2.26
chr2	85543703	85543851	MAT2A	5.4e-07	+	85543703	85543851	0	1	148,	0	-6.27	-5.29	2.05
chr2	85544737	85544886	MAT2A	1.4e-06	+	85544737	85544886	0	1	149,	0	-5.85	-4.96	1.79
chr2	85544983	85545132	MAT2A	2.1e-09	+	85544983	85545132	0	1	149,	0	-8.68	-7.19	3.92
chr2	85577587	85581645	VAMP8	0	+	85577587	85581645	0	3	62,159,70,	0,1421,3988	#NAME?	#NAME?	6.74
chr2	85595761	85596574	RNF181	0.00095	+	85595761	85596574	0	2	88,56,	0,757	-3.02	-2.54	3.79
chr2	86106231	86108526	PTCD3	0.00022	+	86106231	86108526	0	3	120,53,27,	0,2118,2268	-3.66	-3.14	3.4
chr2	86140760	86141060	PTCD3	0.00037	+	86140760	86141060	0	1	300,	0	-3.43	-2.93	4
chr2	86141159	86141359	PTCD3	0.00037	+	86141159	86141359	0	1	200,	0	-3.43	-2.93	2.14
chr2	86212266	86212712	MRPL35	3.1e-05	+	86212266	86212712	0	1	446,	0	-4.51	-3.88	7.9
chr2	86441461	86442190	KDM3A	5.6e-06	+	86441461	86442190	0	2	27,173,	0,556	-5.25	-4.49	4.29
chr2	86466400	86466848	KDM3A	5.6e-08	+	86466400	86466848	0	1	448,	0	-7.25	-6.06	7.68
chr2	86773354	86773554	RMND5A	0.00014	+	86773354	86773554	0	1	200,	0	-3.84	-3.3	2.74
chr2	86774500	86775199	RMND5A	7.6e-07	+	86774500	86775199	0	1	699,	0	-6.12	-5.17	5.04
chr2	86985760	86986161	RGPD2	2.5e-05	+	86985760	86986161	0	1	401,	0	-4.6	-3.95	4.5
chr2	86986360	86986561	RGPD2	2.5e-05	+	86986360	86986561	0	1	201,	0	-4.6	-3.95	2.36
chr2	86986860	86987311	RGPD2	2.5e-05	+	86986860	86987311	0	1	451,	0	-4.6	-3.95	3
chr2	86985853	86986154	RGPD1	5.1e-05	+	86985853	86986154	0	1	301,	0	-4.29	-3.7	3.67
chr2	86986402	86986553	RGPD1	5.1e-05	+	86986402	86986553	0	1	151,	0	-4.29	-3.7	2.5
chr2	86986802	86987302	RGPD1	5.1e-05	+	86986802	86987302	0	1	500,	0	-4.29	-3.7	2.56
chr2	86987551	86987702	RGPD1	5.1e-05	+	86987551	86987702	0	1	151,	0	-4.29	-3.15	2.8
chr2	88574761	88574912	LOC101928371	4.4e-08	+	88574761	88574912	0	1	151,	0	-7.36	-6.14	2.17
chr2	88575010	88575311	LOC101928371	4.4e-08	+	88575010	88575311	0	1	301,	0	-7.36	-6.14	4.6
chr2	96021454	96023089	FAHD2CP	3.6e-05	+	96021454	96023089	0	2	11,416,	0,1219	-4.44	-3.82	10.5
chr2	96208564	96208813	STARD7-AS1	2.9e-05	+	96208564	96208813	0	1	249,	0	-4.54	-3.91	6.27
chr2	96271222	96271572	CIAO1	7.2e-08	+	96271222	96271572	0	1	350,	0	-7.14	-5.97	6.39
chr2	96326685	96327274	ITPRIPL1	1.7e-07	+	96326685	96327274	0	1	589,	0	-6.78	-5.69	5
chr2	96327371	96327666	ITPRIPL1	1.7e-07	+	96327371	96327666	0	1	295,	0	-6.78	-5.69	5.33
chr2	96328058	96328255	ITPRIPL1	1.7e-07	+	96328058	96328255	0	1	197,	0	-6.78	-5.69	6
chr2	96536824	96549395	ARID5A	2.3e-06	+	96536824	96549395	0	3	6,116,75,	0,10577,12496	-5.63	-4.79	3.6
chr2	96550602	96552536	ARID5A	2.3e-06	+	96550602	96552536	0	2	131,1438,	0,496	-5.63	-4.79	7.33
chr2	96817196	96817495	CNNM3	0.00076	+	96817196	96817495	0	1	299,	0	-3.12	-2.65	6.78
chr2	97245217	97245765	ANKRD36	0.0006	+	97245217	97245765	0	1	548,	0	-3.22	-2.73	6.33
chr2	98608628	98609906	UNC50	1.3e-07	+	98608628	98609906	0	2	98,151,	0,1127	-6.9	-5.79	4.5
chr2	99337370	99376610	EIF5B	1.9e-09	+	99337370	99376610	0	10	219,126,85,673,218,151,99,90,75,264,	0,22865,23094,23777,26274,26900,31122,32021,34285,38976	-8.72	-7.23	14
chr2	99399315	99399565	EIF5B	2.1e-08	+	99399315	99399565	0	1	250,	0	-7.68	-6.4	4.69
chr2	100563004	100569584	PDCL3	0.00028	+	100563004	100569584	0	4	69,127,91,7,	0,3498,5926,6573	-3.56	-3.05	2.36
chr2	101269328	101269625	CNOT11	3.6e-06	+	101269328	101269625	0	1	297,	0	-5.44	-4.64	2.15
chr2	101825384	101831735	MAP4K4	0.0059	+	101825384	101831735	0	3	45,91,15,	0,4119,6336	-2.23	-1.79	1.78
chr2	101839917	101859782	MAP4K4	2.3e-08	+	101839917	101859782	0	6	77,73,211,162,87,140,	0,2691,4183,16059,19078,19725	-7.63	-6.36	9.45
chr2	101864025	101866445	MAP4K4	1.7e-05	+	101864025	101866445	0	3	26,107,18,	0,904,2402	-4.77	-4.1	1.88
chr2	101869629	101870377	MAP4K4	1.7e-05	+	101869629	101870377	0	2	168,83,	0,665	-4.77	-4.1	3.27
chr2	101891490	101891741	MAP4K4	0.0012	+	101891490	101891741	0	1	251,	0	-2.91	-2.44	2.62
chr2	102451970	102452416	IL18RAP	3.8e-05	+	102451970	102452416	0	1	446,	0	-4.42	-3.81	3.6
chr2	102533423	102533673	SLC9A4	2e-13	+	102533423	102533673	0	1	250,	0	-12.7	-10.7	4.86
chr2	102533772	102533972	SLC9A4	2e-13	+	102533772	102533972	0	1	200,	0	-12.7	-10.7	2.96
chr2	102620135	102657711	SLC9A2	0.0012	+	102620135	102657711	0	2	2,148,	0,37428	-2.92	-1.92	3
chr2	102708222	102708720	SLC9A2	3.2e-05	+	102708222	102708720	0	1	498,	0	-4.5	-3.87	6.33
chr2	102708868	102709067	SLC9A2	3.2e-05	+	102708868	102709067	0	1	199,	0	-4.5	-3.87	2.6
chr2	105851882	105893138	NCK2	1.8e-06	+	105851882	105893138	0	4	15,242,722,157,	0,3165,29445,41099	-5.75	-4.89	5.72
chr2	105893434	105893830	NCK2	4.9e-05	+	105893434	105893830	0	1	396,	0	-4.31	-3.71	3.65
chr2	108763552	108763703	RANBP2	8.1e-06	+	108763552	108763703	0	1	151,	0	-5.09	-4.36	1.7
chr2	108763801	108764101	RANBP2	8.1e-06	+	108763801	108764101	0	1	300,	0	-5.09	-4.36	2.27
chr2	108764649	108764799	RANBP2	8.1e-06	+	108764649	108764799	0	1	150,	0	-5.09	-4.36	2.22
chr2	108764997	108766045	RANBP2	8.1e-06	+	108764997	108766045	0	1	1048,	0	-5.09	-4.36	7.18
chr2	108766442	108766742	RANBP2	8.1e-06	+	108766442	108766742	0	1	300,	0	-5.09	-4.36	3.76
chr2	108766991	108767141	RANBP2	8.1e-06	+	108766991	108767141	0	1	150,	0	-5.09	-4.36	2.23
chr2	108767439	108768088	RANBP2	8.1e-06	+	108767439	108768088	0	1	649,	0	-5.09	-4.36	5.71
chr2	108768186	108768387	RANBP2	8.1e-06	+	108768186	108768387	0	1	201,	0	-5.09	-4.36	5.27
chr2	108781363	108782211	RANBP2	4.9e-06	+	108781363	108782211	0	2	66,84,	0,764	-5.31	-4.53	1.25
chr2	108782536	108783818	RANBP2	4.9e-06	+	108782536	108783818	0	2	326,223,	0,1059	-5.31	-4.53	4.07
chr2	109836497	109836697	RGPD6	0.00023	+	109836497	109836697	0	1	200,	0	-3.63	-3.11	2.75
chr2	109837193	109837443	RGPD6	0.00023	+	109837193	109837443	0	1	250,	0	-3.63	-3.11	5.5
chr2	109836128	109836279	RGPD8	0.00027	+	109836128	109836279	0	1	151,	0	-3.57	-2.52	5
chr2	109836528	109836729	RGPD8	0.00027	+	109836528	109836729	0	1	201,	0	-3.57	-3.06	2.36
chr2	109837178	109837479	RGPD8	0.00027	+	109837178	109837479	0	1	301,	0	-3.57	-3.06	3.33
chr2	112528723	112529220	TTL	4.4e-07	+	112528723	112529220	0	1	497,	0	-6.36	-5.36	18.6
chr2	112531999	112532298	TTL	0.00071	+	112531999	112532298	0	1	299,	0	-3.15	-2.67	2
chr2	112573790	112575863	POLR1B	1.2e-06	+	112573790	112575863	0	2	25,1017,	0,1056	-5.91	-5	7.4
chr2	112584485	112584906	CHCHD5	0.00058	+	112584485	112584906	0	2	164,35,	0,386	-3.24	-2.76	4.5
chr2	112658897	112659702	SLC20A1	5e-12	+	112658897	112659702	0	2	197,499,	0,306	-11.3	-9.42	5.53
chr2	113174032	113183421	PSD4	5e-08	+	113174032	113183421	0	2	22,1076,	0,8313	-7.3	-6.1	17.8
chr2	113186090	113192464	PSD4	0.00019	+	113186090	113192464	0	2	165,85,	0,6289	-3.72	-3.19	6.53
chr2	113198875	113201853	PSD4	1.5e-05	+	113198875	113201853	0	3	9,144,696,	0,207,2282	-4.83	-4.15	6.24
chr2	113239809	113240009	PAX8-AS1	6e-06	+	113239809	113240009	0	1	200,	0	-5.22	-4.47	8.88
chr2	113240256	113240605	PAX8-AS1	4.9e-05	+	113240256	113240605	0	1	349,	0	-4.31	-3.71	7.7
chr2	113265979	113266178	PAX8-AS1	0.00058	+	113265979	113266178	0	1	199,	0	-3.24	-2.75	3.18
chr2	113588615	113595702	WASH2P	0.0065	+	113588615	113595702	0	4	88,99,147,10,	0,6447,6753,7077	-2.19	-1.76	2.55
chr2	113597500	113598938	WASH2P	1.1e-06	+	113597500	113598938	0	3	138,69,332,	0,897,1106	-5.97	-5.05	8.11
chr2	113890082	113890233	ACTR3	1.4e-07	+	113890082	113890233	0	1	151,	0	-6.86	-5.76	2.44
chr2	117817606	117821192	DDX18	1.4e-06	+	117817606	117821192	0	3	122,144,32,	0,2042,3554	-5.86	-4.96	2.42
chr2	117830692	117830842	DDX18	0.00013	+	117830692	117830842	0	1	150,	0	-3.89	-3.35	1.84
chr2	119230884	119245815	STEAP3	0.00055	+	119230884	119245815	0	3	150,68,327,	0,8478,14604	-3.26	-2.77	6.17
chr2	119263178	119263426	STEAP3	0.00032	+	119263178	119263426	0	1	248,	0	-3.5	-2.99	3.85
chr2	119264266	119264415	STEAP3	0.0012	+	119264266	119264415	0	1	149,	0	-2.93	-2.47	2.64
chr2	119264513	119264810	STEAP3	0.0012	+	119264513	119264810	0	1	297,	0	-2.93	-2.47	2.9
chr2	119264908	119265058	STEAP3	0.0012	+	119264908	119265058	0	1	150,	0	-2.93	-2.47	3.05
chr2	119368278	119372353	DBI	7.9e-12	+	119368278	119372353	0	3	27,63,109,	0,2461,3966	-11.1	-9.2	1.51
chr2	119681124	119681969	TMEM177	8.5e-06	+	119681124	119681969	0	1	845,	0	-5.07	-4.35	7.15
chr2	120289656	120293334	RALB	2.3e-06	+	120289656	120293334	0	2	101,194,	0,3484	-5.64	-4.79	4.71
chr2	121649753	121650153	NIFK-AS1	3.1e-05	+	121649753	121650153	0	1	400,	0	-4.51	-3.88	4.67
chr2	121650638	121651188	NIFK-AS1	3.1e-05	+	121650638	121651188	0	1	550,	0	-4.51	-3.88	9.5
chr2	126696035	126696527	GYPC	1.9e-05	+	126696035	126696527	0	1	492,	0	-4.73	-4.07	8.37
chr2	127702254	127702748	SFT2D3	4.4e-06	+	127702254	127702748	0	1	494,	0	-5.36	-4.58	7
chr2	128187495	128190096	UGGT1	1.1e-10	+	128187495	128190096	0	2	119,380,	0,2221	-9.97	-8.26	12.3
chr2	128191739	128191889	UGGT1	0.00022	+	128191739	128191889	0	1	150,	0	-3.65	-3.13	3.12
chr2	130138668	130139215	MED15P9	0.0004	+	130138668	130139215	0	1	547,	0	-3.4	-2.9	7.75
chr2	130182270	130190580	MZT2B	1e-05	+	130182270	130190580	0	3	182,149,112,	0,356,8198	-4.98	-4.27	3.53
chr2	130346243	130346574	IMP4	5.5e-05	+	130346243	130346574	0	2	31,219,	0,112	-4.26	-3.67	11.2
chr2	130372431	130373625	PTPN18	5.1e-07	+	130372431	130373625	0	3	52,75,469,	0,441,725	-6.29	-5.31	4.57
chr2	130373723	130373872	PTPN18	5.1e-07	+	130373723	130373872	0	1	149,	0	-6.29	-5.31	2.79
chr2	130373971	130374319	PTPN18	5.1e-07	+	130373971	130374319	0	1	348,	0	-6.29	-5.31	2.2
chr2	131299222	131299720	LOC440910	0.00087	+	131299222	131299720	0	1	498,	0	-3.06	-2.59	7.13
chr2	131520279	131521377	LOC150776	2e-16	+	131520279	131521377	0	1	1098,	0	-15.7	-13.3	10.4
chr2	134254358	134254509	MGAT5	0.0015	+	134254358	134254509	0	1	151,	0	-2.81	-2.35	2.67
chr2	134441841	134449125	MGAT5	6.8e-06	+	134441841	134449125	0	2	74,477,	0,6807	-5.17	-4.42	5.33
chr2	134449324	134449525	MGAT5	8.3e-05	+	134449324	134449525	0	1	201,	0	-4.08	-3.52	3.75
chr2	134449724	134449924	MGAT5	8.3e-05	+	134449724	134449924	0	1	200,	0	-4.08	-3.52	4.25
chr2	134953429	134953628	CCNT2	4.7e-06	+	134953429	134953628	0	1	199,	0	-5.33	-4.55	2.92
chr2	134953777	134954126	CCNT2	4.7e-06	+	134953777	134954126	0	1	349,	0	-5.33	-4.55	2.13
chr2	134954423	134954623	CCNT2	4.7e-06	+	134954423	134954623	0	1	200,	0	-5.33	-4.55	6.5
chr2	135135318	135135912	RAB3GAP1	3.2e-08	+	135135318	135135912	0	2	1,349,	0,245	-7.49	-6.25	5.08
chr2	135163045	135168914	RAB3GAP1	1.4e-08	+	135163045	135168914	0	4	56,103,21,370,	0,1548,4647,5499	-7.84	-6.52	5.8
chr2	135741717	135741966	UBXN4	1.5e-05	+	135741717	135741966	0	1	249,	0	-4.82	-4.14	3.83
chr2	135761840	135772526	UBXN4	1e-10	+	135761840	135772526	0	4	71,55,165,107,	0,7928,8730,10579	-10	-8.28	3.28
chr2	135780321	135782883	UBXN4	5.5e-06	+	135780321	135782883	0	2	64,135,	0,2427	-5.26	-4.5	3
chr2	135985273	135985421	DARS-AS1	0.0019	+	135985273	135985421	0	1	148,	0	-2.71	-1.72	3.4
chr2	151463226	151463427	RIF1	0.0038	+	151463226	151463427	0	1	201,	0	-2.42	-1.97	5.62
chr2	151463775	151464225	RIF1	7.6e-06	+	151463775	151464225	0	1	450,	0	-5.12	-4.39	4.58
chr2	151464423	151464823	RIF1	1.9e-05	+	151464423	151464823	0	1	400,	0	-4.73	-4.07	5.05
chr2	151465072	151465472	RIF1	1.9e-05	+	151465072	151465472	0	1	400,	0	-4.73	-4.07	4.42
chr2	151465571	151465971	RIF1	1.9e-05	+	151465571	151465971	0	1	400,	0	-4.73	-4.07	3.28
chr2	151474900	151475201	RIF1	6.5e-06	+	151474900	151475201	0	1	301,	0	-5.19	-4.44	3.43
chr2	157257877	157259020	GALNT5	3.8e-06	+	157257877	157259020	0	1	1143,	0	-5.42	-4.62	8.17
chr2	157259119	157259418	GALNT5	3.8e-06	+	157259119	157259418	0	1	299,	0	-5.42	-4.62	2.82
chr2	158457177	158533288	PKP4	0.0059	+	158457177	158533288	0	2	41,109,	0,76002	-2.23	-1.79	1.85
chr2	158621418	158625422	PKP4	8.5e-08	+	158621418	158625422	0	2	3,545,	0,3459	-7.07	-5.92	3.97
chr2	158680582	158680881	PKP4	2.3e-05	+	158680582	158680881	0	1	299,	0	-4.64	-3.99	3.82
chr2	159615342	159616127	LOC643072	7.9e-14	+	159615342	159616127	0	2	111,381,	0,404	-13.1	-11	5.5
chr2	161137004	161179744	TANK	0.00045	+	161137004	161179744	0	3	59,59,131,	0,23423,42609	-3.35	-2.85	1.96
chr2	161231040	161235477	TANK	3.3e-06	+	161231040	161235477	0	2	511,136,	0,4301	-5.48	-4.67	8.5
chr2	168802481	168824702	NOSTRIN	1.1e-05	+	168802481	168824702	0	3	192,86,69,	0,9085,22152	-4.97	-4.26	4.5
chr2	169504928	169505570	BBS5	0.00015	+	169504928	169505570	0	1	642,	0	-3.81	-3.28	5.83
chr2	169630891	169637498	PPIG	3.2e-16	+	169630891	169637498	0	5	96,168,88,137,1086,	0,874,2268,5200,5521	-15.5	-13.2	7
chr2	169697960	169701218	PHOSPHO2	8.3e-06	+	169697960	169701218	0	2	22,273,	0,2985	-5.08	-4.35	7.29
chr2	169735084	169736124	PHOSPHO2-KLHL23	0.00011	+	169735084	169736124	0	1	1040,	0	-3.97	-3.42	5.5
chr2	169741478	169749610	PHOSPHO2-KLHL23	3.2e-06	+	169741478	169749610	0	2	59,189,	0,7943	-5.49	-4.68	4.64
chr2	169735317	169736112	KLHL23	5e-07	+	169735317	169736112	0	1	795,	0	-6.3	-5.31	6.07
chr2	169741467	169749601	KLHL23	5e-07	+	169741467	169749601	0	2	70,180,	0,7954	-6.3	-5.31	4.75
chr2	169807001	169811712	SSB	6e-06	+	169807001	169811712	0	7	70,72,43,141,187,141,45,	0,1480,1858,3281,3856,4181,4666	-5.22	-4.46	2.3
chr2	171522508	171522707	CYBRD1	0.0037	+	171522508	171522707	0	1	199,	0	-2.43	-1.99	2
chr2	171554671	171554820	CYBRD1	0.00079	+	171554671	171554820	0	1	149,	0	-3.1	-2.63	2.65
chr2	171687750	171692835	DYNC1I2	6.3e-07	+	171687750	171692835	0	3	123,117,59,	0,2396,5026	-6.2	-5.24	4.12
chr2	172077860	172080760	METAP1D	4e-06	+	172077860	172080760	0	4	34,48,79,433,	0,1354,2267,2467	-5.4	-4.61	13.5
chr2	172085479	172085728	DLX1	4.6e-06	+	172085479	172085728	0	1	249,	0	-5.34	-4.56	5.33
chr2	172085876	172086788	DLX1	4.6e-06	+	172085876	172086788	0	2	114,135,	0,777	-5.34	-4.56	2.86
chr2	172088680	172089227	DLX1	4.6e-06	+	172088680	172089227	0	1	547,	0	-5.34	-4.56	4
chr2	174719849	174719998	H3F3AP4	0.0006	+	174719849	174719998	0	1	149,	0	-3.22	-2.74	2.05
chr2	177212792	177215659	HNRNPA3	1.2e-09	+	177212792	177215659	0	2	79,121,	0,2746	-8.92	-7.39	1.55
chr2	177216538	177219540	HNRNPA3	1.2e-09	+	177216538	177219540	0	7	54,96,81,141,123,68,133,	0,137,321,1166,2498,2708,2869	-8.92	-7.39	3.03
chr2	178112472	178112767	RBM45	0.00029	+	178112472	178112767	0	1	295,	0	-3.54	-3.03	8
chr2	178538887	178539687	TTN-AS1	7.4e-05	+	178538887	178539687	0	1	800,	0	-4.13	-3.56	7.11
chr2	178539835	178542304	TTN-AS1	7.4e-05	+	178539835	178542304	0	3	55,63,83,	0,271,2386	-4.13	-3.56	2.5
chr2	181892014	181892752	SSFA2	5.4e-05	+	181892014	181892752	0	2	263,138,	0,600	-4.27	-3.68	8.1
chr2	181901859	181902459	SSFA2	1.7e-05	+	181901859	181902459	0	1	600,	0	-4.77	-4.1	5.83
chr2	181915344	181916343	SSFA2	7.6e-07	+	181915344	181916343	0	1	999,	0	-6.12	-5.17	5.33
chr2	181921959	181928257	SSFA2	2.5e-06	+	181921959	181928257	0	2	453,97,	0,6201	-5.6	-4.76	4.88
chr2	186501353	186504066	ZC3H15	0.00015	+	186501353	186504066	0	3	72,92,35,	0,1142,2678	-3.83	-3.29	1.64
chr2	186505450	186505841	ZC3H15	0.00015	+	186505450	186505841	0	2	147,102,	0,289	-3.83	-3.29	1.33
chr2	186506810	186508815	ZC3H15	0.00015	+	186506810	186508815	0	2	26,273,	0,1732	-3.83	-3.29	3.25
chr2	189441432	189448382	WDR75	0.0018	+	189441432	189448382	0	2	146,4,	0,6946	-2.74	-2.28	3.33
chr2	189475213	189475413	WDR75	1.8e-09	+	189475213	189475413	0	1	200,	0	-8.74	-7.24	4.39
chr2	189661447	189661597	ASNSD1	0.00052	+	189661447	189661597	0	1	150,	0	-3.28	-2.8	2
chr2	189666044	189666292	ASNSD1	0.00052	+	189666044	189666292	0	1	248,	0	-3.28	-2.8	3.27
chr2	189666735	189666934	ASNSD1	0.0014	+	189666735	189666934	0	1	199,	0	-2.84	-2.38	2
chr2	189667229	189667477	ASNSD1	0.0014	+	189667229	189667477	0	1	248,	0	-2.84	-2.38	7.17
chr2	190180891	190200255	C2orf88	1.4e-07	+	190180891	190200255	0	2	237,559,	0,18805	-6.86	-5.75	7.65
chr2	190659249	190659846	NAB1	9.1e-07	+	190659249	190659846	0	1	597,	0	-6.04	-5.11	6.8
chr2	190690283	190690482	NAB1	3.9e-05	+	190690283	190690482	0	1	199,	0	-4.41	-3.79	5.5
chr2	191678121	191678419	NABP1	0.00056	+	191678121	191678419	0	1	298,	0	-3.25	-2.76	2.38
chr2	191678666	191679100	NABP1	0.0005	+	191678666	191679100	0	2	39,111,	0,323	-3.3	-2.81	1.71
chr2	197706000	197706250	MARS2	8.9e-08	+	197706000	197706250	0	1	250,	0	-7.05	-5.9	2.62
chr2	197706348	197707195	MARS2	8.9e-08	+	197706348	197707195	0	1	847,	0	-7.05	-5.9	8.25
chr2	198083864	198084114	PLCL1	2.3e-06	+	198083864	198084114	0	1	250,	0	-5.63	-4.79	4.1
chr2	198084361	198084710	PLCL1	2.3e-06	+	198084361	198084710	0	1	349,	0	-5.63	-4.79	3.2
chr2	198085255	198085604	PLCL1	2.3e-06	+	198085255	198085604	0	1	349,	0	-5.63	-4.79	4.57
chr2	198085702	198085952	PLCL1	2.3e-06	+	198085702	198085952	0	1	250,	0	-5.63	-4.79	4.11
chr2	198101295	198146903	PLCL1	2.5e-06	+	198101295	198146903	0	3	65,110,124,	0,2531,45484	-5.61	-4.77	6.91
chr2	200571277	200571875	SGOL2	2.6e-05	+	200571277	200571875	0	1	598,	0	-4.59	-3.95	5.46
chr2	200572023	200572422	SGOL2	2.6e-05	+	200572023	200572422	0	1	399,	0	-4.59	-3.95	3.71
chr2	200573217	200573516	SGOL2	2.6e-05	+	200573217	200573516	0	1	299,	0	-4.59	-3.95	2.5
chr2	200889425	200892288	NIF3L1	9.3e-06	+	200889425	200892288	0	2	227,371,	0,2492	-5.03	-4.31	3
chr2	201116153	201116304	CFLAR	5.2e-05	+	201116153	201116304	0	1	151,	0	-4.28	-3.69	3.8
chr2	201116402	201130093	CFLAR	5.2e-05	+	201116402	201130093	0	3	79,356,365,	0,2143,13326	-4.28	-3.69	6.33
chr2	201136985	201138283	CFLAR	5.2e-05	+	201136985	201138283	0	1	1298,	0	-4.28	-3.69	3.36
chr2	201138532	201138832	CFLAR	5.2e-05	+	201138532	201138832	0	1	300,	0	-4.28	-3.69	2.67
chr2	201139181	201139381	CFLAR	5.2e-05	+	201139181	201139381	0	1	200,	0	-4.28	-3.69	2.1
chr2	201160553	201160903	CFLAR	0.0003	+	201160553	201160903	0	1	350,	0	-3.52	-3.02	4.09
chr2	201165600	201165851	CFLAR	5.5e-06	+	201165600	201165851	0	1	251,	0	-5.26	-4.49	3.4
chr2	201165950	201166200	CFLAR	5.5e-06	+	201165950	201166200	0	1	250,	0	-5.26	-4.49	2.03
chr2	201166399	201166999	CFLAR	5.5e-06	+	201166399	201166999	0	1	600,	0	-5.26	-4.49	3.38
chr2	201168395	201168596	CFLAR	0.00013	+	201168395	201168596	0	1	201,	0	-3.88	-3.34	4
chr2	201169293	201169843	CFLAR	0.00013	+	201169293	201169843	0	1	550,	0	-3.88	-3.34	4.83
chr2	201209121	201209321	CASP10	0.00054	+	201209121	201209321	0	1	200,	0	-3.27	-2.79	3.33
chr2	201219240	201219640	CASP10	0.0011	+	201219240	201219640	0	1	400,	0	-2.97	-2.5	5.57
chr2	201221335	201221536	CASP10	0.014	+	201221335	201221536	0	1	201,	0	-1.84	-1.41	2.38
chr2	202300239	202303416	NOP58	4.6e-09	+	202300239	202303416	0	3	128,137,31,	0,2681,3146	-8.34	-6.91	2.89
chr2	206766668	206767368	FASTKD2	6.6e-06	+	206766668	206767368	0	1	700,	0	-5.18	-4.43	4.67
chr2	207529941	207555684	CREB1	3.5e-05	+	207529941	207555684	0	2	193,57,	0,25686	-4.46	-3.83	3.75
chr2	207577571	207597229	CREB1	3.5e-05	+	207577571	207597229	0	2	84,316,	0,19342	-4.46	-3.83	5
chr2	208325713	208328213	PIKFYVE	2.5e-05	+	208325713	208328213	0	2	716,34,	0,2466	-4.6	-3.95	3.57
chr2	208354612	208355506	PIKFYVE	5.5e-05	+	208354612	208355506	0	2	33,317,	0,577	-4.26	-3.67	4.44
chr2	216415117	216416305	SMARCAL1	0.00015	+	216415117	216416305	0	2	398,49,	0,1139	-3.82	-3.28	3.67
chr2	218271518	218272839	PNKD	5.8e-06	+	218271518	218272839	0	2	31,270,	0,1051	-5.24	-4.48	1.81
chr2	218344995	218345645	PNKD	8.1e-06	+	218344995	218345645	0	1	650,	0	-5.09	-4.36	9.5
chr2	218394967	218395117	SLC11A1	7.9e-12	+	218394967	218395117	0	1	150,	0	-11.1	-9.21	2.43
chr2	218593808	218594605	RQCD1	3.6e-09	+	218593808	218594605	0	2	47,498,	0,299	-8.44	-6.99	6.29
chr2	218738455	218740149	TTLL4	6.9e-05	+	218738455	218740149	0	2	708,92,	0,1602	-4.16	-3.58	4.67
chr2	219181715	219182648	FAM134A	1.5e-09	+	219181715	219182648	0	2	60,636,	0,297	-8.83	-7.32	6.7
chr2	219208477	219209455	ZFAND2B	2.7e-05	+	219208477	219209455	0	4	9,68,73,194,	0,94,499,784	-4.57	-3.93	2.65
chr2	219234195	219235131	ANKZF1	1.8e-06	+	219234195	219235131	0	2	93,306,	0,630	-5.74	-4.88	9.25
chr2	219235711	219236045	ANKZF1	0.00012	+	219235711	219236045	0	2	164,36,	0,298	-3.93	-3.38	4.15
chr2	219248550	219248848	STK16	2.6e-06	+	219248550	219248848	0	1	298,	0	-5.58	-4.75	4.5
chr2	219250088	219250238	STK16	8.1e-05	+	219250088	219250238	0	1	150,	0	-4.09	-3.52	2.75
chr2	219419025	219420844	DES	3.2e-15	+	219419025	219420844	0	5	15,61,96,162,17,	0,1069,1225,1469,1802	-14.5	-12.3	4.69
chr2	219425989	219426639	DES	3.2e-15	+	219425989	219426639	0	1	650,	0	-14.5	-12.3	7.65
chr2	219496824	219497016	LOC100996693	1.4e-05	+	219496824	219497016	0	1	192,	0	-4.84	-3.59	3.33
chr2	219514568	219514968	ASIC4	0.00014	+	219514568	219514968	0	1	400,	0	-3.86	-3.32	8
chr2	219572379	219574776	INHA	7.1e-05	+	219572379	219574776	0	2	263,83,	0,2314	-4.15	-3.58	5
chr2	219574874	219575023	INHA	7.1e-05	+	219574874	219575023	0	1	149,	0	-4.15	-3.58	1.93
chr2	219608068	219608717	STK11IP	3.4e-06	+	219608068	219608717	0	2	362,135,	0,514	-5.47	-4.66	5.67
chr2	223957503	223959985	MRPL44	5.6e-05	+	223957503	223959985	0	2	148,452,	0,2030	-4.25	-3.66	4.93
chr2	223963887	223967015	MRPL44	5.6e-05	+	223963887	223967015	0	2	47,153,	0,2975	-4.25	-3.66	2
chr2	230327227	230357854	SP140L	0.00016	+	230327227	230357854	0	3	74,75,50,	0,1529,30577	-3.8	-3.26	8
chr2	230370935	230392119	SP140L	3.5e-05	+	230370935	230392119	0	7	32,54,66,81,75,105,33,	0,662,12574,14288,17623,18983,21151	-4.46	-3.84	3.78
chr2	230401702	230403187	SP140L	6.3e-08	+	230401702	230403187	0	2	105,390,	0,1095	-7.2	-6.02	10.2
chr2	231163713	231165919	PSMD1	6.8e-06	+	231163713	231165919	0	3	14,87,49,	0,1486,2157	-5.17	-4.42	3.19
chr2	231708572	231712961	PTMA	1.9e-06	+	231708572	231712961	0	5	179,72,97,74,158,	0,2775,3314,3870,4231	-5.71	-4.85	7.75
chr2	231786415	231788629	COPS7B	8.3e-05	+	231786415	231788629	0	2	123,75,	0,2139	-4.08	-3.51	3.67
chr2	231801152	231807825	COPS7B	8.3e-05	+	231801152	231807825	0	2	55,339,	0,6334	-4.08	-3.51	2.25
chr2	232550686	232557910	EIF4E2	1.6e-07	+	232550686	232557910	0	3	58,115,27,	0,5729,7197	-6.8	-5.71	7.07
chr2	232749058	232790713	GIGYF2	0.00013	+	232749058	232790713	0	7	24,112,112,41,66,180,16,	0,7164,11421,12337,27353,38091,41639	-3.88	-3.34	3.45
chr2	232790861	232791104	GIGYF2	0.00013	+	232790861	232791104	0	2	54,97,	0,146	-3.88	-3.34	2.07
chr2	232815653	232839856	GIGYF2	5.5e-08	+	232815653	232839856	0	5	84,162,159,237,8,	0,1217,4173,17203,24195	-7.26	-6.07	7.84
chr2	232850299	232856883	GIGYF2	9.8e-05	+	232850299	232856883	0	2	110,91,	0,6493	-4.01	-3.45	2
chr2	237760068	237764160	LRRFIP1	1.3e-06	+	237760068	237764160	0	2	137,1558,	0,2534	-5.89	-4.99	8
chr2	238035902	238041695	UBE2F	0.00011	+	238035902	238041695	0	2	38,408,	0,5385	-3.94	-3.39	3.13
chr2	238167022	238167219	FAM132B	8.5e-06	+	238167022	238167219	0	1	197,	0	-5.07	-4.35	5
chr2	238167956	238168448	FAM132B	4.1e-05	+	238167956	238168448	0	1	492,	0	-4.39	-3.78	3.8
chr2	238328709	238333997	TRAF3IP1	6.5e-07	+	238328709	238333997	0	4	120,417,72,38,	0,216,4114,5250	-6.19	-5.23	10.8
chr2	238352946	238398763	TRAF3IP1	0.00011	+	238352946	238398763	0	5	4,37,77,221,10,	0,226,3057,44512,45807	-3.96	-3.41	3.33
chr2	240577643	240578584	RNPEPL1	1.1e-09	+	240577643	240578584	0	1	941,	0	-8.95	-7.41	6.55
chr2	241150461	241157839	PPP1R7	3.9e-06	+	241150461	241157839	0	3	86,129,33,	0,3014,7345	-5.41	-4.62	14
chr2	241572839	241573389	BOK	3.2e-06	+	241572839	241573389	0	1	550,	0	-5.49	-4.68	6.5
chr2	241672257	241672907	ATG4B	8.7e-06	+	241672257	241672907	0	1	650,	0	-5.06	-4.34	6.14
chr2	241702090	241722982	ING5	4.1e-06	+	241702090	241722982	0	6	12,72,167,112,94,44,	0,2562,7125,9286,9887,20848	-5.39	-4.6	6.35
chr2	241723216	241725233	ING5	4.1e-06	+	241723216	241725233	0	2	55,245,	0,1772	-5.39	-4.6	8.4
chr2	241728131	241728482	ING5	0.00032	+	241728131	241728482	0	1	351,	0	-3.49	-2.99	4.43
chr2	241728581	241728931	ING5	0.00032	+	241728581	241728931	0	1	350,	0	-3.49	-2.99	5
chr2	241767826	241768173	D2HGDH	0.00013	+	241767826	241768173	0	1	347,	0	-3.88	-3.34	5.5
chr2	241768469	241768618	D2HGDH	0.0037	+	241768469	241768618	0	1	149,	0	-2.43	-1.98	3.89
chr2	241803986	241804187	GAL3ST2	1.4e-05	+	241803986	241804187	0	1	201,	0	-4.86	-4.18	6.25
chr2	242159967	242160114	LOC728323	0.00026	+	242159967	242160114	0	1	147,	0	-3.59	-3.07	3.5
chr2	242160210	242160357	LOC728323	0.00026	+	242160210	242160357	0	1	147,	0	-3.59	-3.07	2.23
chr2	669404	669782	TMEM18	0.00028	-	669404	669782	0	2	271,26,	0,352	-3.55	-3.04	6
chr2	3189411	3192514	TSSC1	0.0021	-	3189411	3192514	0	2	97,101,	0,3002	-2.68	-2.23	2.94
chr2	3545722	3548708	RNASEH1	4.6e-09	-	3545722	3548708	0	3	149,125,69,	0,2208,2917	-8.34	-6.91	5.29
chr2	8730248	8731542	KIDINS220	4.2e-09	-	8730248	8731542	0	1	1294,	0	-8.38	-6.95	6.07
chr2	8858546	8858843	MBOAT2	4e-07	-	8858546	8858843	0	1	297,	0	-6.4	-5.39	6.78
chr2	9405883	9406625	ITGB1BP1	4.9e-06	-	9405883	9406625	0	1	742,	0	-5.31	-4.53	4.33
chr2	9490020	9490515	ADAM17	1.1e-06	-	9490020	9490515	0	1	495,	0	-5.97	-5.05	7.7
chr2	9630305	9631006	YWHAQ	2.1e-09	-	9630305	9631006	0	2	229,66,	0,635	-8.68	-7.18	6.4
chr2	10571964	10589114	NOL10	5e-05	-	10571964	10589114	0	3	226,103,72,	0,5671,17078	-4.3	-3.7	4.11
chr2	10589213	10589700	NOL10	5e-05	-	10589213	10589700	0	2	77,123,	0,364	-4.3	-3.7	1.96
chr2	10682056	10689987	NOL10	0.00035	-	10682056	10689987	0	3	13,46,192,	0,2510,7739	-3.46	-2.96	5.86
chr2	10784036	10784942	PDIA6	1e-05	-	10784036	10784942	0	2	290,9,	0,897	-5	-4.29	3.82
chr2	11446123	11446274	E2F6	0.0023	-	11446123	11446274	0	1	151,	0	-2.63	-2.17	4.82
chr2	17683760	17700218	SMC6	8.7e-05	-	17683760	17700218	0	4	3,146,138,11,	0,11391,12528,16447	-4.06	-3.49	3.07
chr2	17716218	17717125	SMC6	0.00024	-	17716218	17717125	0	3	46,165,38,	0,522,869	-3.62	-3.1	1.5
chr2	17718173	17725286	SMC6	0.00024	-	17718173	17725286	0	4	50,99,120,30,	0,2766,2968,7083	-3.62	-3.1	2.54
chr2	17745943	17753730	SMC6	0.0036	-	17745943	17753730	0	3	8,87,105,	0,7034,7682	-2.44	-2	2
chr2	18555122	18555772	RDH14	1.3e-06	-	18555122	18555772	0	1	650,	0	-5.88	-4.98	10.4
chr2	18555120	18555768	NT5C1B-RDH14	7.1e-07	-	18555120	18555768	0	1	648,	0	-6.15	-5.19	10.8
chr2	19898023	19901935	TTC32	0.0013	-	19898023	19901935	0	2	12,230,	0,3682	-2.87	-2.41	4.5
chr2	20051537	20051685	LAPTM4A	1.9e-05	-	20051537	20051685	0	1	148,	0	-4.72	-4.05	3.83
chr2	20618881	20623925	HS1BP3	3.4e-06	-	20618881	20623925	0	2	364,30,	0,5014	-5.47	-4.67	5.29
chr2	23751708	23751859	ATAD2B	0.0013	-	23751708	23751859	0	1	151,	0	-2.89	-2.42	3.2
chr2	23757480	23758080	ATAD2B	1.8e-05	-	23757480	23758080	0	1	600,	0	-4.74	-4.08	10.2
chr2	23869733	23884844	ATAD2B	0.00012	-	23869733	23884844	0	4	28,76,117,80,	0,6095,10905,15031	-3.92	-3.37	2.78
chr2	24029485	24029635	C2orf44	0.00078	-	24029485	24029635	0	1	150,	0	-3.11	-2.63	8.65
chr2	24030782	24030933	C2orf44	0.017	-	24030782	24030933	0	1	151,	0	-1.78	-1.35	1.27
chr2	24038875	24047376	C2orf44	0.00072	-	24038875	24047376	0	2	637,63,	0,8438	-3.14	-2.66	5
chr2	24082889	24084422	TP53I3	7.2e-05	-	24082889	24084422	0	2	263,234,	0,1299	-4.14	-3.57	4.33
chr2	24271784	24275755	ITSN2	0.0018	-	24271784	24275755	0	2	157,43,	0,3928	-2.75	-2.29	3.64
chr2	24295758	24301195	ITSN2	0.00068	-	24295758	24301195	0	4	46,150,263,42,	0,2906,4150,5395	-3.17	-2.69	4.31
chr2	24819469	24820778	ADCY3	1.6e-07	-	24819469	24820778	0	2	645,55,	0,1254	-6.79	-5.7	4.84
chr2	24918586	24918737	ADCY3	0.0087	-	24918586	24918737	0	1	151,	0	-2.06	-1.63	5
chr2	25742521	25743568	ASXL2	4.5e-06	-	25742521	25743568	0	1	1047,	0	-5.35	-4.57	8.2
chr2	25743966	25744365	ASXL2	4.5e-06	-	25743966	25744365	0	1	399,	0	-5.35	-4.57	14.3
chr2	25771515	25806253	ASXL2	8.5e-05	-	25771515	25806253	0	3	25,151,25,	0,27869,34713	-4.07	-3.5	1.6
chr2	25878243	25878443	ASXL2	8.5e-05	-	25878243	25878443	0	1	200,	0	-4.07	-3.5	4.33
chr2	25927282	25927483	KIF3C	0.0036	-	25927282	25927483	0	1	201,	0	-2.44	-2	3.25
chr2	25928478	25928678	KIF3C	0.0001	-	25928478	25928678	0	1	200,	0	-4	-3.44	5.67
chr2	25954320	25956404	KIF3C	1.8e-05	-	25954320	25956404	0	3	65,123,62,	0,1220,2022	-4.75	-4.08	2.5
chr2	25980431	25981528	KIF3C	1.8e-05	-	25980431	25981528	0	1	1097,	0	-4.75	-4.08	5.25
chr2	25981626	25982076	KIF3C	1.8e-05	-	25981626	25982076	0	1	450,	0	-4.75	-4.08	5
chr2	27130853	27131002	PREB	0.00024	-	27130853	27131002	0	1	149,	0	-3.62	-3.11	1.43
chr2	27133127	27133666	PREB	2.5e-05	-	27133127	27133666	0	2	210,135,	0,404	-4.61	-3.96	2.78
chr2	27200030	27200179	SLC5A6	3e-07	-	27200030	27200179	0	1	149,	0	-6.53	-5.5	2
chr2	27200277	27200525	SLC5A6	3e-07	-	27200277	27200525	0	1	248,	0	-6.53	-5.5	3.35
chr2	27207601	27212258	SLC5A6	1.5e-09	-	27207601	27212258	0	3	189,67,239,	0,3865,4418	-8.81	-7.31	3.83
chr2	27307821	27308262	UCN	1.5e-09	-	27307821	27308262	0	2	87,103,	0,338	-8.83	-6.83	2.33
chr2	27326244	27326690	GTF3C2	2.1e-06	-	27326244	27326690	0	1	446,	0	-5.68	-4.83	3.5
chr2	27343047	27350388	GTF3C2	2.2e-07	-	27343047	27350388	0	3	100,271,75,	0,260,7266	-6.66	-5.6	5
chr2	27369100	27369977	EIF2B4	2.2e-08	-	27369100	27369977	0	3	112,136,102,	0,313,775	-7.65	-6.38	5.48
chr2	27377475	27377819	ZNF513	0.00079	-	27377475	27377819	0	1	344,	0	-3.1	-2.62	6.45
chr2	27378014	27378552	ZNF513	9.8e-05	-	27378014	27378552	0	2	357,86,	0,452	-4.01	-3.45	12
chr2	27381443	27381786	PPM1G	0.00016	-	27381443	27381786	0	1	343,	0	-3.79	-3.26	6.35
chr2	27383553	27385877	PPM1G	1.6e-05	-	27383553	27385877	0	4	47,141,416,131,	0,398,1119,2193	-4.8	-4.12	6.88
chr2	27626985	27627734	CCDC121	8.3e-07	-	27626985	27627734	0	1	749,	0	-6.08	-5.14	5
chr2	27653452	27655370	SUPT7L	0.00071	-	27653452	27655370	0	2	295,6,	0,1912	-3.15	-2.67	3.04
chr2	27657410	27661124	SUPT7L	2.4e-06	-	27657410	27661124	0	2	259,141,	0,3573	-5.62	-4.78	5.83
chr2	28869710	28870160	TRMT61B	1.3e-06	-	28869710	28870160	0	1	450,	0	-5.9	-5	6.6
chr2	32039280	32039675	DPY30	3.2e-08	-	32039280	32039675	0	3	46,72,83,	0,140,312	-7.49	-6.25	3.91
chr2	33585091	33585621	FAM98A	5.9e-07	-	33585091	33585621	0	2	353,92,	0,438	-6.23	-5.26	7.29
chr2	36578699	36581323	FEZ2	0.0019	-	36578699	36581323	0	2	166,34,	0,2590	-2.71	-2.26	4.62
chr2	37211890	37213906	CEBPZ	0.00093	-	37211890	37213906	0	3	149,58,43,	0,444,1973	-3.03	-2.55	2.11
chr2	37227632	37227832	CEBPZ	7.1e-06	-	37227632	37227832	0	1	200,	0	-5.15	-4.41	7.11
chr2	37227980	37228527	CEBPZ	7.6e-06	-	37227980	37228527	0	1	547,	0	-5.12	-4.38	7
chr2	37228625	37228974	CEBPZ	7.6e-06	-	37228625	37228974	0	1	349,	0	-5.12	-4.38	5.85
chr2	37231447	37231597	CEBPZ	7.6e-06	-	37231447	37231597	0	1	150,	0	-5.12	-4.38	4.71
chr2	38296038	38296188	ATL2	0.00013	-	38296038	38296188	0	1	150,	0	-3.9	-3.36	1.66
chr2	38298186	38298386	ATL2	0.0014	-	38298186	38298386	0	1	200,	0	-2.86	-2.4	3.44
chr2	38318983	38376232	ATL2	0.00023	-	38318983	38376232	0	3	36,245,117,	0,24284,57132	-3.63	-3.11	2.5
chr2	38602438	38602688	HNRNPLL	1.1e-05	-	38602438	38602688	0	1	250,	0	-4.97	-4.26	4.13
chr2	38602836	38602986	HNRNPLL	0.0045	-	38602836	38602986	0	1	150,	0	-2.35	-1.91	5
chr2	38750061	38751394	SRSF7	1.3e-06	-	38750061	38751394	0	2	133,166,	0,1167	-5.88	-4.98	4.08
chr2	39736608	39737057	THUMPD2	4.8e-06	-	39736608	39737057	0	1	449,	0	-5.32	-4.55	6.14
chr2	39769719	39770069	THUMPD2	8.1e-05	-	39769719	39770069	0	1	350,	0	-4.09	-3.53	4.5
chr2	43223898	43224497	ZFP36L2	4.5e-08	-	43223898	43224497	0	1	599,	0	-7.35	-6.14	9.11
chr2	43225295	43225445	ZFP36L2	0.0043	-	43225295	43225445	0	1	150,	0	-2.37	-1.93	1.61
chr2	45389328	45392973	SRBD1	7.9e-07	-	45389328	45392973	0	2	271,29,	0,3616	-6.1	-5.16	7.3
chr2	45599572	45599823	SRBD1	1.9e-06	-	45599572	45599823	0	1	251,	0	-5.72	-4.86	5.25
chr2	46512192	46512539	ATP6V1E2	0.0023	-	46512192	46512539	0	1	347,	0	-2.63	-2.17	5.11
chr2	46905066	46907881	MCFD2	6.8e-07	-	46905066	46907881	0	2	528,72,	0,2743	-6.17	-5.21	3.5
chr2	47162367	47170862	CALM2	1.3e-08	-	47162367	47170862	0	3	25,144,129,	0,151,8366	-7.87	-6.54	8.25
chr2	47807819	47808119	FBXO11	5.6e-06	-	47807819	47808119	0	1	300,	0	-5.25	-4.49	6.81
chr2	53853255	53853649	GPR75	0.00044	-	53853255	53853649	0	1	394,	0	-3.36	-2.86	5.2
chr2	53853942	53854090	GPR75	0.00044	-	53853942	53854090	0	1	148,	0	-3.36	-2.86	1.86
chr2	53864966	53865367	PSME4	1.3e-14	-	53864966	53865367	0	1	401,	0	-13.9	-11.7	6.55
chr2	54254175	54254675	TSPYL6	5.9e-06	-	54254175	54254675	0	1	500,	0	-5.23	-4.47	6
chr2	54254774	54255074	TSPYL6	5.9e-06	-	54254774	54255074	0	1	300,	0	-5.23	-4.47	3.62
chr2	54255273	54256222	TSPYL6	5.9e-06	-	54255273	54256222	0	1	949,	0	-5.23	-4.47	7.59
chr2	55049904	55050548	RTN4	1.4e-09	-	55049904	55050548	0	1	644,	0	-8.86	-7.34	6.05
chr2	55290880	55291080	CCDC88A	1.4e-05	-	55290880	55291080	0	1	200,	0	-4.85	-4.16	2.11
chr2	55295611	55296261	CCDC88A	1.4e-05	-	55295611	55296261	0	2	445,4,	0,646	-4.85	-4.16	4.9
chr2	55332674	55334822	CCDC88A	4e-05	-	55332674	55334822	0	2	19,729,	0,1419	-4.4	-3.78	4.38
chr2	55334921	55336787	CCDC88A	4e-05	-	55334921	55336787	0	2	243,107,	0,1759	-4.4	-3.78	2.94
chr2	55419621	55419871	CCDC88A	0.00051	-	55419621	55419871	0	1	250,	0	-3.29	-2.8	5.18
chr2	55598584	55599032	PPP4R3B	1.9e-06	-	55598584	55599032	0	1	448,	0	-5.71	-4.85	3.65
chr2	55617228	55617725	PPP4R3B	2.8e-08	-	55617228	55617725	0	1	497,	0	-7.55	-6.3	14.5
chr2	56173533	56173781	LOC100129434	0	-	56173533	56173781	0	1	248,	0	#NAME?	#NAME?	6.55
chr2	56173878	56174274	LOC100129434	0	-	56173878	56174274	0	1	396,	0	#NAME?	#NAME?	5.23
chr2	56174372	56174669	LOC100129434	0	-	56174372	56174669	0	1	297,	0	#NAME?	#NAME?	2.71
chr2	56174816	56175212	LOC100129434	0	-	56174816	56175212	0	1	396,	0	#NAME?	#NAME?	2.2
chr2	58159539	58159738	FANCL	5.9e-06	-	58159539	58159738	0	1	199,	0	-5.23	-4.47	3.21
chr2	61188151	61188700	USP34	9.8e-10	-	61188151	61188700	0	1	549,	0	-9.01	-7.47	6.84
chr2	61347933	61348333	USP34	1.2e-09	-	61347933	61348333	0	1	400,	0	-8.91	-7.39	7.67
chr2	61537884	61538034	XPO1	2.8e-09	-	61537884	61538034	0	1	150,	0	-8.56	-7.09	9.53
chr2	63404313	63404462	WDPCP	0.00032	-	63404313	63404462	0	1	149,	0	-3.5	-2.46	4.5
chr2	63588436	63588733	WDPCP	2.5e-05	-	63588436	63588733	0	1	297,	0	-4.6	-3.4	5
chr2	63893231	63893531	VPS54	2.3e-07	-	63893231	63893531	0	1	300,	0	-6.64	-5.59	6.44
chr2	63962081	63962381	VPS54	3e-05	-	63962081	63962381	0	1	300,	0	-4.53	-3.9	2.62
chr2	64631870	64632021	SERTAD2	0.0022	-	64631870	64632021	0	1	151,	0	-2.65	-2.2	2
chr2	64635868	64636818	SERTAD2	2.2e-06	-	64635868	64636818	0	1	950,	0	-5.66	-4.81	6.55
chr2	65088299	65088549	RAB1A	1.2e-06	-	65088299	65088549	0	1	250,	0	-5.91	-5	3.09
chr2	65129951	65130102	RAB1A	2.9e-08	-	65129951	65130102	0	1	151,	0	-7.54	-6.29	3.94
chr2	65313050	65316764	SPRED2	4.6e-06	-	65313050	65316764	0	2	1119,31,	0,3683	-5.34	-4.56	16.1
chr2	68130797	68131048	WDR92	3.7e-05	-	68130797	68131048	0	1	251,	0	-4.43	-3.81	5.67
chr2	68131147	68131348	WDR92	3.7e-05	-	68131147	68131348	0	1	201,	0	-4.43	-3.81	3
chr2	68157309	68157510	WDR92	3.5e-05	-	68157309	68157510	0	1	201,	0	-4.45	-3.83	4
chr2	68865826	68866075	BMP10	0.00046	-	68865826	68866075	0	1	249,	0	-3.34	-2.31	5
chr2	69963007	69963257	PCBP1-AS1	0.0033	-	69963007	69963257	0	1	250,	0	-2.48	-1.51	5
chr2	70181372	70181818	C2orf42	1.4e-05	-	70181372	70181818	0	1	446,	0	-4.85	-4.16	3.5
chr2	70288189	70293737	SNRPG	1.6e-11	-	70288189	70293737	0	3	3,23,120,	0,1160,5428	-10.8	-8.95	2.39
chr2	70296414	70296708	FAM136A	0.00039	-	70296414	70296708	0	1	294,	0	-3.41	-2.91	2.26
chr2	70297049	70297392	FAM136A	1.7e-05	-	70297049	70297392	0	1	343,	0	-4.77	-4.1	5.12
chr2	70300850	70302039	FAM136A	1.7e-05	-	70300850	70302039	0	2	130,115,	0,1074	-4.77	-4.1	4
chr2	70663531	70675166	ADD2	1.9e-06	-	70663531	70675166	0	5	204,129,86,148,83,	0,9346,9709,11146,11552	-5.71	-4.85	2.92
chr2	70676563	70678911	ADD2	0.00015	-	70676563	70678911	0	3	322,120,208,	0,1194,2140	-3.83	-3.29	3.78
chr2	70706231	70767624	ADD2	1e-06	-	70706231	70767624	0	3	211,119,21,	0,6834,61372	-5.99	-5.07	2.7
chr2	71109965	71124338	MCEE	0.00024	-	71109965	71124338	0	2	157,133,	0,14240	-3.62	-3.11	5.33
chr2	73228202	73228547	PRADC1	2.6e-05	-	73228202	73228547	0	1	345,	0	-4.59	-3.95	6.95
chr2	73958157	73981392	DGUOK-AS1	1.6e-06	-	73958157	73981392	0	2	50,284,	0,22951	-5.8	-4.92	6.25
chr2	74142290	74147866	BOLA3	8.3e-05	-	74142290	74147866	0	3	70,115,46,	0,2898,5530	-4.08	-3.52	2.47
chr2	74365232	74365655	DCTN1	3.2e-05	-	74365232	74365655	0	2	9,141,	0,282	-4.5	-3.87	3.12
chr2	74369168	74370636	DCTN1	1.3e-06	-	74369168	74370636	0	6	46,192,105,160,79,16,	0,131,796,1017,1297,1452	-5.87	-4.97	4.14
chr2	74370735	74371696	DCTN1	1.3e-06	-	74370735	74371696	0	3	90,198,160,	0,243,801	-5.87	-4.97	3.59
chr2	74426010	74426461	RTKN	0.0003	-	74426010	74426461	0	1	451,	0	-3.52	-3.01	3.33
chr2	74461206	74461456	MOGS	9.8e-05	-	74461206	74461456	0	1	250,	0	-4.01	-3.46	11.9
chr2	74461655	74462005	MOGS	0.0011	-	74461655	74462005	0	1	350,	0	-2.96	-2.49	6.59
chr2	74462353	74462953	MOGS	0.00036	-	74462353	74462953	0	1	600,	0	-3.44	-2.94	5.81
chr2	74473280	74473430	CCDC142	0.00018	-	74473280	74473430	0	1	150,	0	-3.75	-3.22	1.74
chr2	74474427	74474677	CCDC142	0.00018	-	74474427	74474677	0	1	250,	0	-3.75	-3.22	3.25
chr2	74481505	74482283	CCDC142	0.00065	-	74481505	74482283	0	2	33,467,	0,311	-3.19	-2.7	3.4
chr2	74482730	74483080	CCDC142	0.00065	-	74482730	74483080	0	1	350,	0	-3.19	-2.7	3.2
chr2	74502674	74502971	LBX2	9.1e-05	-	74502674	74502971	0	1	297,	0	-4.04	-3.48	4.5
chr2	74503068	74503267	LBX2	9.1e-05	-	74503068	74503267	0	1	199,	0	-4.04	-3.48	6.5
chr2	74507074	74507694	PCGF1	5.1e-09	-	74507074	74507694	0	2	73,119,	0,501	-8.29	-6.88	5.71
chr2	74529198	74529425	AUP1	0.0032	-	74529198	74529425	0	2	84,64,	0,163	-2.49	-2.04	1.95
chr2	80302123	80302320	LRRTM1	0.0012	-	80302123	80302320	0	1	197,	0	-2.92	-1.92	3
chr2	80302811	80303155	LRRTM1	0.0012	-	80302811	80303155	0	1	344,	0	-2.92	-2.45	6.6
chr2	85322199	85322748	TGOLN2	5.1e-05	-	85322199	85322748	0	1	549,	0	-4.29	-3.69	3.67
chr2	85326620	85327947	TGOLN2	1.6e-11	-	85326620	85327947	0	2	1065,31,	0,1296	-10.8	-8.99	10.4
chr2	85398749	85401278	CAPG	1.2e-05	-	85398749	85401278	0	3	33,150,114,	0,386,2415	-4.91	-4.21	2.28
chr2	85401574	85410344	CAPG	1.2e-05	-	85401574	85410344	0	4	109,173,36,28,	0,210,548,8742	-4.91	-4.21	6.33
chr2	85537662	85538054	PARTICL	0.00071	-	85537662	85538054	0	1	392,	0	-3.15	-2.67	5.43
chr2	85606591	85606988	C2orf68	0.0014	-	85606591	85606988	0	1	397,	0	-2.85	-2.39	6.4
chr2	85607929	85608178	C2orf68	0.00034	-	85607929	85608178	0	1	249,	0	-3.47	-2.97	2.64
chr2	85609536	85612056	C2orf68	0.003	-	85609536	85612056	0	3	50,119,179,	0,2131,2341	-2.53	-2.08	7.25
chr2	86021005	86021203	LOC90784	7.1e-06	-	86021005	86021203	0	1	198,	0	-5.15	-4.41	4.5
chr2	86021449	86021845	LOC90784	7.1e-06	-	86021449	86021845	0	1	396,	0	-5.15	-4.41	4.11
chr2	86022189	86022387	LOC90784	4.5e-07	-	86022189	86022387	0	1	198,	0	-6.35	-5.36	2.79
chr2	86022485	86022930	LOC90784	4.5e-07	-	86022485	86022930	0	1	445,	0	-6.35	-5.36	3.14
chr2	86026776	86027886	POLR1A	2.5e-06	-	86026776	86027886	0	2	747,2,	0,1108	-5.6	-4.76	10.4
chr2	86031395	86033759	POLR1A	1.1e-08	-	86031395	86033759	0	3	240,111,99,	0,876,2265	-7.95	-6.61	6.22
chr2	86505922	86563397	CHMP3	4.1e-08	-	86505922	86563397	0	6	27,115,122,180,61,94,	0,1556,4435,23295,36329,57381	-7.39	-6.17	4.45
chr2	86505908	86620406	RNF103-CHMP3	1.3e-07	-	86505908	86620406	0	6	41,115,122,180,61,77,	0,1570,4449,23309,36343,114421	-6.89	-5.78	4.62
chr2	86604091	86604542	RNF103	4.3e-05	-	86604091	86604542	0	1	451,	0	-4.37	-3.76	5.25
chr2	87782218	87782369	RGPD1	1.9e-05	-	87782218	87782369	0	1	151,	0	-4.71	-4.04	7.5
chr2	87782618	87783118	RGPD1	1.9e-05	-	87782618	87783118	0	1	500,	0	-4.71	-4.04	2.91
chr2	87783367	87783568	RGPD1	1.9e-05	-	87783367	87783568	0	1	201,	0	-4.71	-4.04	7
chr2	87783917	87784068	RGPD1	1.9e-05	-	87783917	87784068	0	1	151,	0	-4.71	-4.04	2.6
chr2	87782211	87782362	RGPD2	4.7e-05	-	87782211	87782362	0	1	151,	0	-4.33	-3.73	6
chr2	87782611	87783062	RGPD2	4.7e-05	-	87782611	87783062	0	1	451,	0	-4.33	-3.73	3.09
chr2	87783311	87783562	RGPD2	4.7e-05	-	87783311	87783562	0	1	251,	0	-4.33	-3.73	5.6
chr2	87783911	87784062	RGPD2	4.7e-05	-	87783911	87784062	0	1	151,	0	-4.33	-3.73	2.4
chr2	88027844	88028141	KRCC1	1.1e-05	-	88027844	88028141	0	1	297,	0	-4.95	-4.24	6.2
chr2	88028238	88028535	KRCC1	1.1e-05	-	88028238	88028535	0	1	297,	0	-4.95	-4.24	2.75
chr2	88570961	88574836	EIF2AK3	0.00058	-	88570961	88574836	0	2	80,171,	0,3704	-3.24	-2.76	5
chr2	88574985	88575336	EIF2AK3	0.00058	-	88574985	88575336	0	1	351,	0	-3.24	-2.76	4.38
chr2	88627375	88627526	EIF2AK3	0.0038	-	88627375	88627526	0	1	151,	0	-2.42	-1.45	3.67
chr2	91636961	91655404	LOC654342	1.8e-07	-	91636961	91655404	0	3	72,78,37,	0,17958,18406	-6.75	-5.67	5
chr2	94760434	94760685	FAM95A	0.0025	-	94760434	94760685	0	1	251,	0	-2.61	-2.16	2.75
chr2	95106432	95109999	MRPS5	2e-14	-	95106432	95109999	0	3	25,234,84,	0,1742,3483	-13.7	-11.6	4.49
chr2	95148295	95148443	ZNF514	6.9e-05	-	95148295	95148443	0	1	148,	0	-4.16	-3.59	1.85
chr2	95148590	95148788	ZNF514	6.9e-05	-	95148590	95148788	0	1	198,	0	-4.16	-3.59	2.5
chr2	95148886	95149183	ZNF514	6.9e-05	-	95148886	95149183	0	1	297,	0	-4.16	-3.59	2.5
chr2	95149329	95150168	ZNF514	6.9e-05	-	95149329	95150168	0	1	839,	0	-4.16	-3.59	6.63
chr2	95824796	95824996	LINC00342	9.8e-08	-	95824796	95824996	0	1	200,	0	-7.01	-5.87	4.08
chr2	95825441	95825790	LINC00342	9.8e-08	-	95825441	95825790	0	1	349,	0	-7.01	-5.87	2.62
chr2	95826136	95826584	LINC00342	7.6e-09	-	95826136	95826584	0	1	448,	0	-8.12	-6.74	4.09
chr2	95826732	95826981	LINC00342	7.6e-09	-	95826732	95826981	0	1	249,	0	-8.12	-6.74	3.1
chr2	96022242	96023199	GPAT2	0.0058	-	96022242	96023199	0	4	33,56,66,94,	0,425,715,863	-2.24	-1.8	9.43
chr2	96186501	96187252	STARD7	1.9e-07	-	96186501	96187252	0	2	413,36,	0,715	-6.72	-5.64	4.82
chr2	96208585	96208736	STARD7	2.4e-07	-	96208585	96208736	0	1	151,	0	-6.62	-5.57	7.8
chr2	96251804	96253003	TMEM127	4.8e-07	-	96251804	96253003	0	1	1199,	0	-6.32	-5.33	10.2
chr2	96253102	96253702	TMEM127	4.8e-07	-	96253102	96253702	0	1	600,	0	-6.32	-5.33	10.6
chr2	96593553	96593904	KANSL3	0.0081	-	96593553	96593904	0	1	351,	0	-2.09	-1.65	1.94
chr2	96594452	96595402	KANSL3	1.5e-07	-	96594452	96595402	0	1	950,	0	-6.83	-5.73	8.85
chr2	96839204	96839552	ANKRD23	1.2e-06	-	96839204	96839552	0	1	348,	0	-5.93	-5.02	3.65
chr2	96839782	96840473	ANKRD23	1.2e-06	-	96839782	96840473	0	4	43,99,99,58,	0,214,449,633	-5.93	-5.02	3.43
chr2	96842367	96843971	ANKRD23	1.2e-06	-	96842367	96843971	0	2	144,6,	0,1598	-5.93	-5.02	2.36
chr2	96860425	96860870	SEMA4C	1.1e-10	-	96860425	96860870	0	1	445,	0	-9.97	-8.26	5.29
chr2	96861017	96861216	SEMA4C	1.1e-10	-	96861017	96861216	0	1	199,	0	-9.97	-8.26	2.74
chr2	96876029	96897964	FAM178B	2.7e-07	-	96876029	96897964	0	6	279,153,78,126,102,51,	0,1860,2386,17896,19031,21884	-6.57	-5.53	4.94
chr2	96923498	96929318	FAM178B	2.7e-07	-	96923498	96929318	0	2	85,113,	0,5707	-6.57	-5.53	2
chr2	97775846	97792913	TMEM131	1.8e-07	-	97775846	97792913	0	2	172,528,	0,16539	-6.74	-5.66	7
chr2	98600450	98608518	COA5	1.2e-06	-	98600450	98608518	0	3	343,84,212,	0,3657,7856	-5.91	-5.01	3.44
chr2	99438679	99442334	REV1	1.4e-05	-	99438679	99442334	0	2	631,18,	0,3637	-4.86	-4.17	23
chr2	100391957	100392991	CHST10	2.8e-05	-	100391957	100392991	0	1	1034,	0	-4.55	-3.91	9.57
chr2	100393138	100393680	CHST10	7.8e-05	-	100393138	100393680	0	1	542,	0	-4.11	-3.54	4.45
chr2	102718239	102718437	MFSD9	7.1e-06	-	102718239	102718437	0	1	198,	0	-5.15	-4.41	3
chr2	102718534	102719174	MFSD9	7.1e-06	-	102718534	102719174	0	1	640,	0	-5.15	-4.41	4.5
chr2	105266632	105266832	TGFBRAP1	6e-05	-	105266632	105266832	0	1	200,	0	-4.22	-3.63	4.8
chr2	105266931	105267480	TGFBRAP1	6e-05	-	105266931	105267480	0	1	549,	0	-4.22	-3.63	7.25
chr2	105269440	105272889	TGFBRAP1	6e-05	-	105269440	105272889	0	2	265,35,	0,3414	-4.22	-3.63	2
chr2	105307909	105308209	TGFBRAP1	0.0011	-	105307909	105308209	0	1	300,	0	-2.96	-2.49	3
chr2	111367203	111429370	MIR4435-2HG	0.00022	-	111367203	111429370	0	2	372,62,	0,62105	-3.66	-3.14	4.38
chr2	111429561	111495019	MIR4435-2HG	0.00065	-	111429561	111495019	0	2	59,135,	0,65323	-3.19	-2.7	1.79
chr2	112216056	112230928	ZC3H8	0.00025	-	112216056	112230928	0	2	412,26,	0,14846	-3.6	-3.08	2.86
chr2	112234165	112238499	ZC3H8	0.00044	-	112234165	112238499	0	3	71,134,185,	0,2396,4149	-3.36	-2.86	3.75
chr2	112250257	112255038	ZC3H8	0.00044	-	112250257	112255038	0	2	15,131,	0,4650	-3.36	-2.86	1.86
chr2	113600105	113600842	DDX11L2	3.2e-05	-	113600105	113600842	0	1	737,	0	-4.49	-3.86	18.7
chr2	113611878	113612126	RPL23AP7	9.8e-08	-	113611878	113612126	0	1	248,	0	-7.01	-5.87	3.68
chr2	113621997	113626535	RPL23AP7	9.8e-08	-	113621997	113626535	0	4	19,49,121,58,	0,115,3611,4480	-7.01	-5.87	2.5
chr2	119245460	119245808	STEAP3-AS1	1.8e-05	-	119245460	119245808	0	1	348,	0	-4.74	-4.07	8.75
chr2	120218268	120218618	TMEM185B	0.0013	-	120218268	120218618	0	1	350,	0	-2.87	-2.41	2.27
chr2	120221711	120222161	TMEM185B	2.4e-05	-	120221711	120222161	0	1	450,	0	-4.62	-3.98	5.25
chr2	120222260	120222410	TMEM185B	2.4e-05	-	120222260	120222410	0	1	150,	0	-4.62	-3.98	3.04
chr2	127289475	127289811	ERCC3	0.00031	-	127289475	127289811	0	2	26,123,	0,213	-3.51	-3.01	2.57
chr2	127292792	127293880	ERCC3	1.3e-06	-	127292792	127293880	0	3	54,206,86,	0,720,1002	-5.87	-4.98	6.22
chr2	127496066	127505705	IWS1	0.00048	-	127496066	127505705	0	5	82,98,58,190,1022,	0,2073,6748,7320,8617	-3.32	-2.83	7
chr2	127706127	127720312	WDR33	1.1e-08	-	127706127	127720312	0	7	425,216,93,164,439,109,1048,	0,2549,3362,3565,7455,11027,13137	-7.96	-6.62	9.66
chr2	127770980	127811187	WDR33	0.00017	-	127770980	127811187	0	2	24,176,	0,40031	-3.78	-3.24	3.7
chr2	127846413	127846563	POLR2D	0.0014	-	127846413	127846563	0	1	150,	0	-2.85	-2.38	4.16
chr2	127846710	127847304	POLR2D	5.2e-05	-	127846710	127847304	0	1	594,	0	-4.28	-3.69	6.41
chr2	127847897	127848096	POLR2D	5.9e-05	-	127847897	127848096	0	1	199,	0	-4.23	-3.65	4.08
chr2	127863372	127863820	AMMECR1L	0.00012	-	127863372	127863820	0	1	448,	0	-3.92	-3.37	5
chr2	127864168	127864666	AMMECR1L	4.8e-05	-	127864168	127864666	0	1	498,	0	-4.32	-3.72	5.08
chr2	127864765	127865015	AMMECR1L	0.00028	-	127864765	127865015	0	1	250,	0	-3.56	-3.05	3.69
chr2	127873968	127874168	AMMECR1L	0.00035	-	127873968	127874168	0	1	200,	0	-3.46	-2.96	6.69
chr2	127941564	127941962	SAP130	8.7e-08	-	127941564	127941962	0	1	398,	0	-7.06	-5.91	4.23
chr2	127942060	127942469	SAP130	6.5e-08	-	127942060	127942469	0	2	104,46,	0,363	-7.19	-6.01	4.92
chr2	128266961	128318054	HS6ST1	0.00011	-	128266961	128318054	0	2	1909,18,	0,51075	-3.94	-3.39	7.3
chr2	130151589	130152732	SMPD4	1e-12	-	130151589	130152732	0	1	1143,	0	-12	-9.97	8.26
chr2	130341673	130342134	CCDC115	5.6e-07	-	130341673	130342134	0	3	76,104,120,	0,167,341	-6.25	-5.27	9.4
chr2	131484058	131492343	MZT2A	0	-	131484058	131492343	0	3	160,149,137,	0,7817,8148	#NAME?	#NAME?	7
chr2	144389205	144389953	ZEB2	4.5e-06	-	144389205	144389953	0	1	748,	0	-5.35	-4.56	10.6
chr2	144398940	144399240	ZEB2	4.5e-06	-	144398940	144399240	0	1	300,	0	-5.35	-4.56	3
chr2	144399438	144399638	ZEB2	4.5e-06	-	144399438	144399638	0	1	200,	0	-5.35	-4.56	3
chr2	147930795	147931046	ORC4	5.9e-07	-	147930795	147931046	0	1	251,	0	-6.23	-5.26	4
chr2	147931145	147931345	ORC4	5.9e-07	-	147931145	147931345	0	1	200,	0	-6.23	-5.26	1.77
chr2	147931494	147931894	ORC4	5.9e-07	-	147931494	147931894	0	1	400,	0	-6.23	-5.26	2.47
chr2	147932143	147932344	ORC4	5.9e-07	-	147932143	147932344	0	1	201,	0	-6.23	-5.26	3.9
chr2	152656078	152658995	PRPF40A	3e-10	-	152656078	152658995	0	3	320,132,48,	0,1810,2869	-9.53	-7.89	4.2
chr2	152663038	152663720	PRPF40A	3e-10	-	152663038	152663720	0	2	134,66,	0,616	-9.53	-7.89	1.7
chr2	152671326	152673008	PRPF40A	2e-07	-	152671326	152673008	0	3	55,165,31,	0,1132,1651	-6.69	-5.62	2.2
chr2	152716032	152717461	PRPF40A	2e-07	-	152716032	152717461	0	2	94,106,	0,1323	-6.69	-5.62	5
chr2	157737235	157738504	ACVR1	3.9e-08	-	157737235	157738504	0	2	430,65,	0,1204	-7.41	-6.19	12.4
chr2	166198671	166199071	SCN9A	4.3e-06	-	166198671	166199071	0	1	400,	0	-5.37	-4.58	7
chr2	166199219	166199569	SCN9A	4.3e-06	-	166199219	166199569	0	1	350,	0	-5.37	-4.58	3
chr2	166272471	166272671	SCN9A	5.1e-05	-	166272471	166272671	0	1	200,	0	-4.29	-3.14	3
chr2	166284575	166286336	SCN9A	3.3e-05	-	166284575	166286336	0	2	249,1,	0,1760	-4.48	-3.85	3.4
chr2	166311548	166311699	SCN9A	2.7e-05	-	166311548	166311699	0	1	151,	0	-4.57	-3.93	3.2
chr2	166375787	166375937	SCN9A	2.7e-05	-	166375787	166375937	0	1	150,	0	-4.57	-3.93	6.8
chr2	167815015	167862742	LOC105616981	3.4e-05	-	167815015	167862742	0	2	216,28,	0,47699	-4.47	-3.85	3.04
chr2	169546436	169546634	FASTKD1	0.018	-	169546436	169546634	0	1	198,	0	-1.74	-1.31	2.77
chr2	169571830	169573822	FASTKD1	7.9e-05	-	169571830	169573822	0	2	341,154,	0,1838	-4.1	-3.53	6.63
[truncated: 11,152 more rows]

## Sheet: Table S1D
Table S1D m6A Peaks in K562 NilotinibR Cells
chr	chromStart	chromEnd	name	score	strand	thickStart	thickEnd	itemRgb	blockCount	blockSizes	blockStarts	lg.p	lg.fdr	fold_enrchment
chr1	842307	842608	LINC01128	0.0028	+	842307	842608	0	1	301,	0	-2.56	-2.09	3.71
chr1	842856	843007	LINC01128	0.0028	+	842856	843007	0	1	151,	0	-2.56	-1.62	2.14
chr1	843106	843406	LINC01128	0.0028	+	843106	843406	0	1	300,	0	-2.56	-2.09	4
chr1	853407	854007	LINC01128	9.8e-05	+	853407	854007	0	1	600,	0	-4.01	-3.44	4.58
chr1	854105	854256	LINC01128	9.8e-05	+	854105	854256	0	1	151,	0	-4.01	-3.44	2.54
chr1	856251	857001	LINC01128	0.00026	+	856251	857001	0	1	750,	0	-3.59	-3.07	4
chr1	942789	944041	SAMD11	2.7e-07	+	942789	944041	0	4	269,125,111,134,	0,463,908,1118	-6.57	-5.5	7.67
chr1	1013513	1014444	ISG15	0	+	1013513	1014444	0	2	63,461,	0,470	#NAME?	#NAME?	3.56
chr1	1054969	1055669	AGRN	9.1e-07	+	1054969	1055669	0	1	700,	0	-6.04	-5.09	8.57
chr1	1232946	1233445	B3GALT6	7.9e-06	+	1232946	1233445	0	1	499,	0	-5.1	-4.35	4.6
chr1	1233594	1234940	B3GALT6	7.9e-06	+	1233594	1234940	0	1	1346,	0	-5.1	-4.35	6.73
chr1	1327600	1328747	CPTP	1.4e-06	+	1327600	1328747	0	1	1147,	0	-5.86	-4.95	10.6
chr1	1333676	1333923	TAS1R3	1.5e-06	+	1333676	1333923	0	1	247,	0	-5.83	-4.42	5.5
chr1	1334217	1334464	TAS1R3	1.5e-06	+	1334217	1334464	0	1	247,	0	-5.83	-4.42	5
chr1	1400697	1401297	LOC148413	7.1e-05	+	1400697	1401297	0	1	600,	0	-4.15	-3.56	6.05
chr1	1477314	1482608	ATAD3B	0.0001	+	1477314	1482608	0	6	36,102,60,70,166,64,	0,1329,1734,3552,4823,5230	-3.99	-3.42	3.85
chr1	1517286	1522744	ATAD3A	6.8e-07	+	1517286	1522744	0	6	126,60,70,166,70,1,	0,429,1634,2854,3261,5457	-6.17	-5.19	4.21
chr1	1615513	1623522	MIB2	0.00022	+	1615513	1623522	0	4	120,236,107,134,	0,351,994,7875	-3.65	-3.12	11.2
chr1	1623620	1627380	MIB2	0.00022	+	1623620	1627380	0	10	79,172,107,195,143,108,105,163,134,85,	0,153,1174,1370,1665,1925,3029,3216,3453,3675	-3.65	-3.12	3.57
chr1	2175257	2185296	PRKCZ	2.9e-09	+	2175257	2185296	0	3	56,116,375,	0,9325,9664	-8.54	-7.08	5.77
chr1	2229438	2229687	SKI	6.8e-06	+	2229438	2229687	0	1	249,	0	-5.17	-4.41	8.25
chr1	2304532	2306591	SKI	0.00011	+	2304532	2306591	0	3	53,231,15,	0,1487,2044	-3.97	-3.4	5
chr1	2306987	2307484	SKI	0.0023	+	2306987	2307484	0	1	497,	0	-2.63	-2.17	7.15
chr1	2307731	2307931	SKI	1.3e-05	+	2307731	2307931	0	1	200,	0	-4.88	-4.17	5.13
chr1	2308178	2308377	SKI	3.8e-05	+	2308178	2308377	0	1	199,	0	-4.42	-3.79	5.39
chr1	2403081	2403525	RER1	9.3e-06	+	2403081	2403525	0	1	444,	0	-5.03	-4.29	3.59
chr1	2404854	2405052	RER1	0.0021	+	2404854	2405052	0	1	198,	0	-2.68	-2.21	2.12
chr1	2556413	2556611	TNFRSF14	0.0033	+	2556413	2556611	0	1	198,	0	-2.48	-2.02	2.57
chr1	2561807	2563699	TNFRSF14	3.3e-07	+	2561807	2563699	0	3	8,32,552,	0,1057,1340	-6.48	-5.43	7.98
chr1	3463131	3473087	ARHGEF16	2.3e-07	+	3463131	3473087	0	6	541,46,170,57,161,10,	0,3016,4036,5748,6301,9946	-6.64	-5.55	5.83
chr1	3477875	3478519	ARHGEF16	2.3e-07	+	3477875	3478519	0	2	151,96,	0,548	-6.64	-5.55	2.2
chr1	3732868	3733764	TP73	1.4e-06	+	3732868	3733764	0	1	896,	0	-5.86	-4.95	7.62
chr1	3772808	3775480	SMIM1	1.7e-05	+	3772808	3775480	0	3	33,119,182,	0,254,2490	-4.78	-4.09	6.26
chr1	6440627	6444516	ESPN	0.0016	+	6440627	6444516	0	3	181,132,36,	0,306,3853	-2.79	-2.32	2.67
chr1	6452089	6460248	ESPN	4.7e-05	+	6452089	6460248	0	4	7,80,12,250,	0,5094,5271,7909	-4.33	-3.72	6.38
chr1	6580544	6582103	ZBTB48	1e-07	+	6580544	6582103	0	2	755,46,	0,1513	-6.98	-5.8	8.44
chr1	6588808	6589180	ZBTB48	1.7e-06	+	6588808	6589180	0	2	36,265,	0,107	-5.78	-4.89	8.87
chr1	6619835	6621901	PHF13	3.2e-11	+	6619835	6621901	0	2	502,491,	0,1575	-10.5	-8.69	8.3
chr1	6625257	6633416	THAP3	2.6e-06	+	6625257	6633416	0	5	35,193,66,126,621,	0,3241,5030,7112,7538	-5.58	-4.73	11.9
chr1	6634496	6635041	THAP3	4.7e-07	+	6634496	6635041	0	1	545,	0	-6.33	-5.32	2.73
chr1	6635238	6635586	THAP3	4.7e-07	+	6635238	6635586	0	1	348,	0	-6.33	-5.32	6.33
chr1	8325993	8330359	SLC45A1	0.00012	+	8325993	8330359	0	2	49,151,	0,4215	-3.91	-2.86	2.5
chr1	8330655	8330903	SLC45A1	0.00012	+	8330655	8330903	0	1	248,	0	-3.91	-2.86	7.5
chr1	9244935	9245286	H6PD	0.0003	+	9244935	9245286	0	1	351,	0	-3.52	-3	6.83
chr1	9245385	9246990	H6PD	0.0003	+	9245385	9246990	0	2	176,25,	0,1580	-3.52	-3	3.83
chr1	9262263	9264393	H6PD	0.0003	+	9262263	9264393	0	2	65,885,	0,1245	-3.52	-3	4.8
chr1	9264542	9265242	H6PD	0.0003	+	9264542	9265242	0	1	700,	0	-3.52	-3	4.88
chr1	9265341	9265542	H6PD	0.0003	+	9265341	9265542	0	1	201,	0	-3.52	-3	2
chr1	9268987	9269387	H6PD	8.9e-06	+	9268987	9269387	0	1	400,	0	-5.05	-4.31	7
chr1	9269736	9270186	H6PD	0.00065	+	9269736	9270186	0	1	450,	0	-3.19	-2.69	2.71
chr1	9270485	9270886	H6PD	3.1e-05	+	9270485	9270886	0	1	401,	0	-4.51	-3.87	3.8
chr1	9355750	9367701	SPSB1	5.5e-06	+	9355750	9367701	0	2	835,254,	0,11697	-5.26	-4.48	14.5
chr1	9613078	9613479	TMEM201	5.6e-06	+	9613078	9613479	0	1	401,	0	-5.25	-4.47	6.44
chr1	9613827	9614128	TMEM201	0.00042	+	9613827	9614128	0	1	301,	0	-3.38	-2.87	2.33
chr1	9717062	9720010	PIK3CD	0.0006	+	9717062	9720010	0	4	46,90,222,90,	0,474,1631,2858	-3.22	-2.72	3.4
chr1	9720202	9721166	PIK3CD	0.0006	+	9720202	9721166	0	4	40,51,168,40,	0,408,539,924	-3.22	-2.72	2.67
chr1	9726929	9727426	PIK3CD	8.5e-06	+	9726929	9727426	0	1	497,	0	-5.07	-4.33	6.19
chr1	9728319	9728568	PIK3CD	0.00039	+	9728319	9728568	0	1	249,	0	-3.41	-2.9	1.6
chr1	10033032	10033481	UBE4B	3.8e-06	+	10033032	10033481	0	1	449,	0	-5.42	-4.6	3.68
chr1	10178814	10180092	UBE4B	9.5e-09	+	10178814	10180092	0	3	4,147,198,	0,601,1080	-8.02	-6.63	2.98
chr1	10404197	10411466	PGD	0.00011	+	10404197	10411466	0	3	82,70,49,	0,3873,7220	-3.96	-3.39	1.76
chr1	10431178	10431378	APITD1	1.6e-05	+	10431178	10431378	0	1	200,	0	-4.8	-4.11	2
chr1	10440364	10442416	APITD1	1.6e-05	+	10440364	10442416	0	2	49,152,	0,1900	-4.8	-4.11	3.62
chr1	10434680	10442384	APITD1-CORT	2.8e-05	+	10434680	10442384	0	3	10,67,120,	0,5666,7584	-4.56	-3.91	3.9
chr1	10474945	10599295	PEX14	2.6e-05	+	10474945	10599295	0	4	57,48,85,58,	0,20328,61267,124292	-4.59	-3.93	8.03
chr1	10627357	10630316	PEX14	3.5e-06	+	10627357	10630316	0	2	6,786,	0,2173	-5.46	-4.63	11.4
chr1	11664242	11668793	FBXO6	0.00016	+	11664242	11668793	0	2	13,138,	0,4413	-3.79	-3.25	3.12
chr1	11750180	11750328	AGTRAP	2.4e-05	+	11750180	11750328	0	1	148,	0	-4.62	-3.96	3.75
chr1	11974746	11975393	PLOD1	1.4e-05	+	11974746	11975393	0	1	647,	0	-4.86	-4.16	6.32
chr1	11980429	11982064	MFN2	0.00076	+	11980429	11982064	0	2	55,95,	0,1540	-3.12	-2.63	3.17
chr1	12011574	12012719	MFN2	1.5e-05	+	12011574	12012719	0	1	1145,	0	-4.83	-4.14	4.16
chr1	12019533	12029115	MIIP	1e-05	+	12019533	12029115	0	5	19,196,348,85,83,	0,2111,2561,3299,9499	-4.98	-4.26	5.05
chr1	12142314	12143211	TNFRSF8	2.9e-05	+	12142314	12143211	0	1	897,	0	-4.54	-3.89	5.57
chr1	12143359	12143560	TNFRSF8	2.9e-05	+	12143359	12143560	0	1	201,	0	-4.54	-3.89	2
chr1	12143658	12143858	TNFRSF8	2.9e-05	+	12143658	12143858	0	1	200,	0	-4.54	-3.89	4
chr1	12143957	12144107	TNFRSF8	2.9e-05	+	12143957	12144107	0	1	150,	0	-4.54	-3.39	2
chr1	12207183	12207631	TNFRSF1B	0.0014	+	12207183	12207631	0	1	448,	0	-2.85	-2.37	5
chr1	12208574	12209121	TNFRSF1B	9.3e-07	+	12208574	12209121	0	1	547,	0	-6.03	-5.08	8.37
chr1	12275979	12276180	VPS13D	4.9e-05	+	12275979	12276180	0	1	201,	0	-4.31	-3.7	3.11
chr1	12276379	12276830	VPS13D	4.9e-05	+	12276379	12276830	0	1	451,	0	-4.31	-3.7	2.59
chr1	12276929	12277230	VPS13D	4.9e-05	+	12276929	12277230	0	1	301,	0	-4.31	-3.7	6.71
chr1	12277529	12277930	VPS13D	5.5e-05	+	12277529	12277930	0	1	401,	0	-4.26	-3.66	3.56
chr1	12282993	12283194	VPS13D	0.00032	+	12282993	12283194	0	1	201,	0	-3.49	-2.97	3.86
chr1	12508896	12509147	VPS13D	0.002	+	12508896	12509147	0	1	251,	0	-2.7	-2.24	3.86
chr1	13749406	13778775	PRDM2	4.1e-06	+	13749406	13778775	0	3	81,111,358,	0,23671,29011	-5.39	-4.58	5.75
chr1	13779124	13779374	PRDM2	4.1e-06	+	13779124	13779374	0	1	250,	0	-5.39	-4.58	2.4
chr1	13779623	13779873	PRDM2	4.1e-06	+	13779623	13779873	0	1	250,	0	-5.39	-4.58	2.93
chr1	13779972	13780372	PRDM2	4.1e-06	+	13779972	13780372	0	1	400,	0	-5.39	-4.58	3.56
chr1	13781170	13781570	PRDM2	7.1e-06	+	13781170	13781570	0	1	400,	0	-5.15	-4.39	3.46
chr1	13781719	13782119	PRDM2	7.1e-06	+	13781719	13782119	0	1	400,	0	-5.15	-4.39	2.82
chr1	13782318	13786900	PRDM2	7.1e-06	+	13782318	13786900	0	2	513,386,	0,4196	-5.15	-4.39	4.81
chr1	13788047	13816545	PRDM2	0.0037	+	13788047	13816545	0	2	32,119,	0,28379	-2.43	-1.5	1.75
chr1	15215042	15219931	TMEM51	2.1e-05	+	15215042	15219931	0	2	389,606,	0,4283	-4.68	-4.01	6.22
chr1	15220079	15220329	TMEM51	2.1e-05	+	15220079	15220329	0	1	250,	0	-4.68	-4.01	6.27
chr1	15341786	15358120	FHAD1	0.00069	+	15341786	15358120	0	6	107,108,108,108,108,11,	0,3296,3629,7255,11090,16323	-3.16	-2.67	3.8
chr1	15358219	15360614	FHAD1	0.00069	+	15358219	15360614	0	2	64,137,	0,2258	-3.16	-2.67	3.3
chr1	15365900	15369476	FHAD1	0.00069	+	15365900	15369476	0	3	33,160,107,	0,1562,3469	-3.16	-2.67	5.25
chr1	15382074	15397328	FHAD1	0.00069	+	15382074	15397328	0	2	119,32,	0,15222	-3.16	-2.67	2.42
chr1	15427208	15428764	EFHD2	0.00017	+	15427208	15428764	0	2	76,172,	0,1384	-3.78	-3.23	3.19
chr1	15660014	15660611	DDI2	2.1e-05	+	15660014	15660611	0	1	597,	0	-4.67	-4	3.5
chr1	15660709	15661007	DDI2	0.00058	+	15660709	15661007	0	1	298,	0	-3.24	-2.74	3.35
chr1	15660014	15660600	RSC1A1	1.2e-07	+	15660014	15660600	0	1	586,	0	-6.92	-5.76	3.62
chr1	15660697	15661673	RSC1A1	6.2e-05	+	15660697	15661673	0	1	976,	0	-4.21	-3.61	3.45
chr1	15725469	15728295	PLEKHM2	2.5e-08	+	15725469	15728295	0	4	76,819,70,29,	0,1544,2609,2797	-7.61	-6.29	10.3
chr1	15734172	15734421	PLEKHM2	1.7e-06	+	15734172	15734421	0	1	249,	0	-5.77	-4.88	3.18
chr1	15848113	15876442	SPEN	1.2e-08	+	15848113	15876442	0	3	37,321,241,	0,24702,28088	-7.93	-6.55	6.1
chr1	15922341	15929530	SPEN	1.3e-08	+	15922341	15929530	0	2	8,1440,	0,5749	-7.88	-6.52	7.54
chr1	15930178	15931327	SPEN	1.2e-05	+	15930178	15931327	0	1	1149,	0	-4.91	-4.2	2.78
chr1	15931725	15932624	SPEN	1.2e-05	+	15931725	15932624	0	1	899,	0	-4.91	-4.2	3.24
chr1	15932723	15933073	SPEN	1.2e-05	+	15932723	15933073	0	1	350,	0	-4.91	-4.2	2.44
chr1	15933172	15933323	SPEN	1.2e-05	+	15933172	15933323	0	1	151,	0	-4.91	-4.2	1.7
chr1	15933422	15933572	SPEN	1.2e-05	+	15933422	15933572	0	1	150,	0	-4.91	-4.2	1.27
chr1	15935168	15935319	SPEN	0.00012	+	15935168	15935319	0	1	151,	0	-3.93	-3.37	1.35
chr1	15939456	15940006	SPEN	1e-09	+	15939456	15940006	0	1	550,	0	-8.98	-7.44	8.47
chr1	16387122	16395374	SZRD1	5.9e-09	+	16387122	16395374	0	4	3,50,255,337,	0,4252,6105,7915	-8.23	-6.81	5.67
chr1	16440770	16448068	NECAP2	0.0012	+	16440770	16448068	0	4	83,101,105,9,	0,2861,7099,7289	-2.91	-2.43	9
chr1	16458899	16459940	NECAP2	0.00036	+	16458899	16459940	0	1	1041,	0	-3.44	-2.93	2.95
chr1	16930021	16938481	CROCC	6.3e-05	+	16930021	16938481	0	8	10,84,62,166,107,237,97,82,	0,102,264,407,1269,6615,7619,8378	-4.2	-3.61	5
chr1	16944109	16946843	CROCC	6.3e-05	+	16944109	16946843	0	4	173,145,147,83,	0,1352,2149,2651	-4.2	-3.61	5
chr1	16946941	16948803	CROCC	6.3e-05	+	16946941	16948803	0	3	50,194,5,	0,1389,1857	-4.2	-3.61	4
chr1	16951027	16953455	CROCC	6.3e-05	+	16951027	16953455	0	2	95,154,	0,2274	-4.2	-3.61	2.5
chr1	16954294	16955354	CROCC	6.3e-05	+	16954294	16955354	0	3	63,144,43,	0,439,1017	-4.2	-3.61	4.2
chr1	16955452	16960779	CROCC	6.3e-05	+	16955452	16960779	0	4	98,160,168,22,	0,544,3130,5305	-4.2	-3.61	4.33
chr1	16961126	16969136	CROCC	0.0001	+	16961126	16969136	0	6	4,170,121,164,216,21,	0,4596,4872,5281,7076,7989	-4	-3.43	5.5
chr1	16969234	16971522	CROCC	0.0001	+	16969234	16971522	0	5	106,150,201,132,58,	0,550,1018,1401,2230	-4	-3.43	4
chr1	17308243	17331144	PADI4	2e-07	+	17308243	17331144	0	2	71,176,	0,22725	-6.69	-5.59	7.33
chr1	19257977	19259140	MRTO4	0.00034	+	19257977	19259140	0	3	7,77,460,	0,499,703	-3.47	-2.95	11.2
chr1	19312739	19317648	PQLC2	0.00078	+	19312739	19317648	0	2	150,49,	0,4860	-3.11	-2.62	4.25
chr1	19327369	19328974	PQLC2	9.8e-06	+	19327369	19328974	0	2	43,403,	0,1202	-5.01	-4.28	7.92
chr1	19329072	19329221	PQLC2	9.8e-06	+	19329072	19329221	0	1	149,	0	-5.01	-4.28	3.16
chr1	19332081	19332230	PQLC2	0.0001	+	19332081	19332230	0	1	149,	0	-4	-3.44	8.4
chr1	19596976	19600801	MINOS1-NBL1	1.3e-05	+	19596976	19600801	0	2	133,15,	0,3810	-4.89	-4.18	7.57
chr1	19608003	19608447	RPS14P3	0.00025	+	19608003	19608447	0	1	444,	0	-3.6	-3.07	7.25
chr1	19657014	19657263	NBL1	2.6e-10	+	19657014	19657263	0	1	249,	0	-9.59	-7.96	2.6
chr1	19657660	19657810	NBL1	2.6e-10	+	19657660	19657810	0	1	150,	0	-9.59	-7.5	2
chr1	19906471	19907873	OTUD3	4.6e-06	+	19906471	19907873	0	2	145,304,	0,1098	-5.34	-4.54	7.33
chr1	20554274	20554772	FAM43B	1.1e-05	+	20554274	20554772	0	1	498,	0	-4.96	-4.24	8.25
chr1	20650673	20651019	PINK1	0.00014	+	20650673	20651019	0	1	346,	0	-3.84	-3.29	4.48
chr1	21822348	21822547	LDLRAD2	2.9e-06	+	21822348	21822547	0	1	199,	0	-5.54	-4.7	7.44
chr1	21823091	21823290	LDLRAD2	2.9e-06	+	21823091	21823290	0	1	199,	0	-5.54	-4.7	4.12
chr1	22030381	22030828	LINC00339	8.1e-06	+	22030381	22030828	0	1	447,	0	-5.09	-4.34	7.55
chr1	22490286	22490587	ZBTB40	0.00081	+	22490286	22490587	0	1	301,	0	-3.09	-2.61	2.75
chr1	22511709	22513049	ZBTB40	7.2e-06	+	22511709	22513049	0	2	425,126,	0,1214	-5.14	-4.38	8.5
chr1	22524354	22526462	ZBTB40	2.3e-05	+	22524354	22526462	0	2	90,261,	0,1847	-4.64	-3.98	6.11
chr1	22526561	22526911	ZBTB40	2.3e-05	+	22526561	22526911	0	1	350,	0	-4.64	-3.98	2.51
chr1	22527759	22528210	ZBTB40	0.00017	+	22527759	22528210	0	1	451,	0	-3.78	-3.24	3.43
chr1	22528808	22529459	ZBTB40	1.2e-05	+	22528808	22529459	0	1	651,	0	-4.92	-4.2	4.43
chr1	23019940	23050401	KDM1A	6.8e-06	+	23019940	23050401	0	4	7,166,60,15,	0,10528,24486,30446	-5.17	-4.4	2.9
chr1	23369019	23369416	ZNF436-AS1	9.3e-05	+	23369019	23369416	0	1	397,	0	-4.03	-3.45	4.14
chr1	23369662	23369811	ZNF436-AS1	9.3e-05	+	23369662	23369811	0	1	149,	0	-4.03	-3.45	1.43
chr1	23371095	23371491	ZNF436-AS1	6.9e-06	+	23371095	23371491	0	1	396,	0	-5.16	-4.4	4.5
chr1	23751166	23752491	TCEB3	2.2e-07	+	23751166	23752491	0	2	864,85,	0,1240	-6.65	-5.56	5.59
chr1	23757076	23759663	TCEB3	5.9e-05	+	23757076	23759663	0	2	49,152,	0,2435	-4.23	-3.63	4.63
chr1	23787298	23787495	PITHD1	2e-08	+	23787298	23787495	0	1	197,	0	-7.69	-6.36	2.41
chr1	23961035	23961637	PNRC2	6.3e-12	+	23961035	23961637	0	2	99,198,	0,404	-11.2	-9.28	1.87
chr1	24415804	24419639	NIPAL3	1.5e-05	+	24415804	24419639	0	2	100,349,	0,3486	-4.82	-4.12	3.09
chr1	24469249	24469449	NIPAL3	0.001	+	24469249	24469449	0	1	200,	0	-2.98	-2.5	2.2
chr1	24471091	24471291	NIPAL3	0.00083	+	24471091	24471291	0	1	200,	0	-3.08	-2.59	1.5
chr1	24745417	24797783	CLIC4	3.7e-07	+	24745417	24797783	0	2	208,42,	0,52324	-6.43	-5.39	10
chr1	25361773	25362116	TMEM50A	1.1e-09	+	25361773	25362116	0	1	343,	0	-8.95	-7.42	1.6
chr1	25458392	25458840	TMEM57	5.6e-06	+	25458392	25458840	0	1	448,	0	-5.25	-4.47	4.2
chr1	25485648	25489175	TMEM57	5.6e-06	+	25485648	25489175	0	2	147,3,	0,3524	-5.25	-4.47	2.23
chr1	25498367	25498617	TMEM57	5.6e-06	+	25498367	25498617	0	1	250,	0	-5.25	-4.47	2.39
chr1	25498914	25499114	TMEM57	0.0018	+	25498914	25499114	0	1	200,	0	-2.75	-2.28	2.86
chr1	25543733	25554863	LDLRAP1	1.3e-07	+	25543733	25554863	0	3	53,143,4,	0,10188,11126	-6.9	-5.75	2.86
chr1	25562667	25567693	LDLRAP1	1.3e-07	+	25562667	25567693	0	5	49,84,131,35,846,	0,402,993,2505,4180	-6.9	-5.75	6.29
chr1	25815632	25816181	SEPN1	2e-12	+	25815632	25816181	0	1	549,	0	-11.7	-9.71	3.37
chr1	26121898	26122599	PDIK1L	1.3e-05	+	26121898	26122599	0	1	701,	0	-4.87	-4.17	8.78
chr1	26169996	26170773	ZNF593	0.00026	+	26169996	26170773	0	3	187,63,199,	0,421,578	-3.58	-3.05	5.76
chr1	26255281	26255482	CEP85	5.9e-07	+	26255281	26255482	0	1	201,	0	-6.23	-5.24	2.57
chr1	26255581	26255832	CEP85	5.9e-07	+	26255581	26255832	0	1	251,	0	-6.23	-5.24	3.19
chr1	26259679	26268560	CEP85	1e-05	+	26259679	26268560	0	2	123,78,	0,8803	-5	-4.27	2.92
chr1	26269306	26277390	CEP85	1.2e-09	+	26269306	26277390	0	7	58,155,94,51,108,226,258,	0,153,1707,2714,5657,7228,7826	-8.92	-7.39	3.55
chr1	26280108	26281135	SH3BGRL3	9.1e-08	+	26280108	26281135	0	3	95,168,78,	0,656,949	-7.04	-5.86	3.52
chr1	26317919	26318057	CD52	1.1e-05	+	26317919	26318057	0	1	138,	0	-4.97	-4.25	6.8
chr1	26460123	26469119	DHDDS	4.7e-06	+	26460123	26469119	0	2	21,228,	0,8768	-5.33	-4.53	4.69
chr1	26472508	26474623	HMGN2	1.2e-08	+	26472508	26474623	0	5	119,45,30,51,52,	0,974,1194,1576,2063	-7.92	-6.55	6.11
chr1	26574083	26574581	RPS6KA1	2.5e-09	+	26574083	26574581	0	1	498,	0	-8.61	-7.14	8.85
chr1	26779065	26780763	ARID1A	1.1e-10	+	26779065	26780763	0	1	1698,	0	-9.95	-8.27	8.28
chr1	26794991	26797714	PIGV	0.00056	+	26794991	26797714	0	2	243,152,	0,2571	-3.25	-2.75	3
chr1	26853826	26854226	ZDHHC18	7.6e-07	+	26853826	26854226	0	1	400,	0	-6.12	-5.15	3
chr1	26854922	26855322	ZDHHC18	0.00043	+	26854922	26855322	0	1	400,	0	-3.37	-2.86	2.74
chr1	26921770	26946283	NUDC	0	+	26921770	26946283	0	9	159,78,204,66,117,195,84,119,154,	0,2318,19686,19982,20889,21100,23619,23797,24359	#NAME?	#NAME?	5.52
chr1	27306198	27306348	WDTC1	0.00098	+	27306198	27306348	0	1	150,	0	-3.01	-2.53	1.79
chr1	27335423	27335766	TMEM222	3.4e-06	+	27335423	27335766	0	1	343,	0	-5.47	-4.64	2.82
chr1	27843303	27850345	PPP1R8	1.2e-06	+	27843303	27850345	0	3	27,65,253,	0,3724,6789	-5.92	-5	4.7
chr1	27882236	27882880	THEMIS2	0.00035	+	27882236	27882880	0	1	644,	0	-3.45	-2.93	8.12
chr1	27885427	27886487	THEMIS2	0.00098	+	27885427	27886487	0	2	24,621,	0,439	-3.01	-2.52	6.5
chr1	27966749	27967050	XKR8	1.2e-05	+	27966749	27967050	0	1	301,	0	-4.92	-4.2	3
chr1	27967148	27967548	XKR8	1.2e-05	+	27967148	27967548	0	1	400,	0	-4.92	-4.2	4.75
chr1	28236090	28236576	ATPIF1	4e-11	+	28236090	28236576	0	2	180,216,	0,270	-10.4	-8.61	11.2
chr1	28237759	28237908	ATPIF1	0.00044	+	28237759	28237908	0	1	149,	0	-3.36	-2.85	1.89
chr1	28259550	28259849	SESN2	0.00054	+	28259550	28259849	0	1	299,	0	-3.27	-2.77	7.33
chr1	28280851	28281100	SESN2	9.8e-07	+	28280851	28281100	0	1	249,	0	-6.01	-5.06	5.13
chr1	28334491	28334886	MED18	1.7e-07	+	28334491	28334886	0	1	395,	0	-6.78	-5.66	7.7
chr1	28518284	28532330	RCC1	0.0001	+	28518284	28532330	0	5	24,82,93,188,160,	0,11573,12238,13518,13886	-4	-3.43	5
chr1	28537856	28538105	RCC1	2.8e-05	+	28537856	28538105	0	1	249,	0	-4.55	-3.9	1.68
chr1	28538451	28538750	RCC1	8.9e-07	+	28538451	28538750	0	1	299,	0	-6.05	-5.1	2.64
chr1	28553114	28560660	TRNAU1AP	0.00074	+	28553114	28560660	0	3	23,98,28,	0,525,7518	-3.13	-2.64	2.15
chr1	28577512	28577710	TRNAU1AP	0.0058	+	28577512	28577710	0	1	198,	0	-2.24	-1.79	2
chr1	28710576	28714755	GMEB1	8.3e-06	+	28710576	28714755	0	2	66,683,	0,3496	-5.08	-4.33	7.43
chr1	28742610	28743055	YTHDF2	3.6e-07	+	28742610	28743055	0	1	445,	0	-6.44	-5.4	4.48
chr1	28743202	28743895	YTHDF2	3.6e-07	+	28743202	28743895	0	1	693,	0	-6.44	-5.4	5.86
chr1	28768934	28769084	YTHDF2	3.6e-07	+	28768934	28769084	0	1	150,	0	-6.44	-5.4	3.77
chr1	28914755	28987767	EPB41	6e-08	+	28914755	28987767	0	2	13,337,	0,72675	-7.22	-6	7.58
chr1	30721393	30721693	MATN1-AS1	0.00021	+	30721393	30721693	0	1	300,	0	-3.68	-3.15	5.83
chr1	31346802	31364362	ZCCHC17	3.5e-05	+	31346802	31364362	0	3	16,146,331,	0,2026,17229	-4.46	-3.83	4.43
chr1	31364460	31364608	ZCCHC17	3.5e-05	+	31364460	31364608	0	1	148,	0	-4.46	-3.83	3.31
chr1	32036930	32037971	KHDRBS1	6.2e-08	+	32036930	32037971	0	2	113,137,	0,904	-7.21	-5.99	2.39
chr1	32179743	32195338	TXLNA	0	+	32179743	32195338	0	11	33,201,336,92,171,195,120,75,93,96,437,	0,570,1498,4781,8210,10311,12567,12913,13464,14321,15158	#NAME?	#NAME?	12.4
chr1	32200581	32203906	CCDC28B	7.2e-10	+	32200581	32203906	0	3	128,187,28,	0,1331,3297	-9.14	-7.58	5.19
chr1	32204003	32204340	CCDC28B	7.2e-10	+	32204003	32204340	0	2	42,155,	0,182	-9.14	-7.58	1.95
chr1	32205095	32205243	CCDC28B	9.3e-07	+	32205095	32205243	0	1	148,	0	-6.03	-5.08	2.2
chr1	32205933	32206734	IQCC	0.00051	+	32205933	32206734	0	3	30,144,226,	0,220,575	-3.29	-2.79	4.31
chr1	32207391	32208288	IQCC	5.5e-05	+	32207391	32208288	0	1	897,	0	-4.26	-3.66	7.23
chr1	32331768	32333026	HDAC1	2.6e-07	+	32331768	32333026	0	4	38,153,49,10,	0,321,932,1248	-6.59	-5.51	4.63
chr1	32826180	32826779	S100PBP	2.8e-07	+	32826180	32826779	0	1	599,	0	-6.55	-5.49	6.73
chr1	33299338	33299832	ZNF362	0.00036	+	33299338	33299832	0	1	494,	0	-3.44	-2.93	9.12
chr1	33472680	33479370	ZSCAN20	1.9e-05	+	33472680	33479370	0	2	7,192,	0,6498	-4.73	-4.05	4.4
chr1	33479568	33488576	ZSCAN20	1.9e-05	+	33479568	33488576	0	2	137,112,	0,8896	-4.73	-4.05	2.5
chr1	33489562	33491580	ZSCAN20	1.9e-05	+	33489562	33491580	0	2	40,556,	0,1462	-4.73	-4.05	5.5
chr1	33493262	33494609	ZSCAN20	1.9e-05	+	33493262	33494609	0	2	353,392,	0,955	-4.73	-4.05	8
chr1	33494757	33495403	ZSCAN20	1.9e-05	+	33494757	33495403	0	1	646,	0	-4.73	-4.05	6
chr1	34757399	34758319	GJB5	1.7e-06	+	34757399	34758319	0	1	920,	0	-5.78	-4.89	3.89
chr1	34793046	34795600	GJA4	9.8e-06	+	34793046	34795600	0	2	22,1404,	0,1150	-5.01	-4.28	6.64
chr1	35113523	35113921	ZMYM1	7.6e-05	+	35113523	35113921	0	1	398,	0	-4.12	-3.53	3
chr1	35558137	35561284	NCDN	2.2e-07	+	35558137	35561284	0	3	86,141,959,	0,969,2188	-6.66	-5.56	4.78
chr1	36092512	36093634	ADPRHL2	1.6e-05	+	36092512	36093634	0	2	10,538,	0,584	-4.79	-4.1	6.53
chr1	36171066	36172592	MAP7D1	5.6e-07	+	36171066	36172592	0	3	249,69,129,	0,446,1397	-6.25	-5.25	4.85
chr1	36176745	36179975	MAP7D1	2.6e-07	+	36176745	36179975	0	9	97,329,178,139,105,54,46,91,102,	0,1127,1673,1939,2175,2516,2766,2920,3128	-6.59	-5.52	14.2
chr1	36286554	36286953	THRAP3	2.7e-05	+	36286554	36286953	0	1	399,	0	-4.57	-3.92	3.04
chr1	36289089	36289687	THRAP3	1.4e-08	+	36289089	36289687	0	1	598,	0	-7.85	-6.49	7.62
chr1	36296682	36304211	THRAP3	3.5e-08	+	36296682	36304211	0	4	88,199,144,416,	0,4203,4870,7113	-7.46	-6.18	4.73
chr1	36319478	36321099	SH3D21	3.6e-06	+	36319478	36321099	0	4	58,1124,64,44,	0,196,1436,1577	-5.44	-4.62	7.86
chr1	37474616	37481608	ZC3H12A	2e-05	+	37474616	37481608	0	4	13,481,140,8,	0,842,5673,6984	-4.69	-4.02	3.5
chr1	37482944	37483291	ZC3H12A	2e-05	+	37482944	37483291	0	1	347,	0	-4.69	-4.02	6.25
chr1	37799781	37800521	MANEAL	1.1e-06	+	37799781	37800521	0	1	740,	0	-5.96	-5.03	6
chr1	37808141	37808575	C1orf122	1.7e-05	+	37808141	37808575	0	2	298,45,	0,389	-4.77	-4.08	12
chr1	37808671	37809113	C1orf122	1.7e-05	+	37808671	37809113	0	2	61,136,	0,306	-4.77	-4.08	4.5
chr1	38012711	38012862	UTP11L	3.2e-07	+	38012711	38012862	0	1	151,	0	-6.5	-5.45	10
chr1	39026389	39028852	NDUFS5	0.00022	+	39026389	39028852	0	2	13,130,	0,2333	-3.65	-3.12	4.3
chr1	39409553	39409753	KIAA0754	2.8e-05	+	39409553	39409753	0	1	200,	0	-4.55	-3.9	4
chr1	39410201	39410401	KIAA0754	2.8e-05	+	39410201	39410401	0	1	200,	0	-4.55	-3.9	3.75
chr1	39411148	39411697	KIAA0754	2.8e-05	+	39411148	39411697	0	1	549,	0	-4.55	-3.9	3.86
chr1	39411846	39412245	KIAA0754	2.8e-05	+	39411846	39412245	0	1	399,	0	-4.55	-3.9	3
chr1	39412444	39412594	KIAA0754	2.8e-05	+	39412444	39412594	0	1	150,	0	-4.55	-3.9	3.75
chr1	39414138	39414339	KIAA0754	0.00055	+	39414138	39414339	0	1	201,	0	-3.26	-2.28	2.67
chr1	40161368	40161619	RLF	0.0015	+	40161368	40161619	0	1	251,	0	-2.83	-2.36	4
chr1	40235871	40236322	RLF	0.0019	+	40235871	40236322	0	1	451,	0	-2.71	-2.24	6.25
chr1	40236421	40236622	RLF	0.0019	+	40236421	40236622	0	1	201,	0	-2.71	-2.24	2
chr1	40239020	40239271	RLF	1.4e-05	+	40239020	40239271	0	1	251,	0	-4.85	-4.15	4.47
chr1	40240020	40240471	RLF	0.0016	+	40240020	40240471	0	1	451,	0	-2.8	-2.32	4.45
chr1	40489575	40495019	ZFP69	0.00087	+	40489575	40495019	0	2	49,99,	0,5345	-3.06	-2.09	2.5
chr1	40495410	40495754	ZFP69	0.00087	+	40495410	40495754	0	1	344,	0	-3.06	-2.57	3
chr1	40509762	40514731	EXO5	2e-05	+	40509762	40514731	0	2	28,217,	0,4752	-4.7	-3.53	2.75
chr1	40515269	40515612	EXO5	2e-05	+	40515269	40515612	0	1	343,	0	-4.7	-4.03	3.4
chr1	40531660	40533166	ZNF684	2.3e-05	+	40531660	40533166	0	2	127,24,	0,1482	-4.63	-3.96	3.67
chr1	40540668	40546622	ZNF684	2.3e-05	+	40540668	40546622	0	3	44,96,61,	0,946,5893	-4.63	-3.46	1.5
chr1	40546771	40547171	ZNF684	2.3e-05	+	40546771	40547171	0	1	400,	0	-4.63	-3.96	4.2
chr1	40837786	40838703	KCNQ4	9.1e-05	+	40837786	40838703	0	2	8,393,	0,524	-4.04	-3.47	7
chr1	40840001	40840302	KCNQ4	0.0001	+	40840001	40840302	0	1	301,	0	-4	-3.43	1.88
chr1	41362328	41381799	FOXO6	1.2e-09	+	41362328	41381799	0	2	16,184,	0,19287	-8.93	-7.4	4.5
chr1	42683414	42696262	YBX1	1.7e-05	+	42683414	42696262	0	3	52,34,64,	0,10075,12784	-4.78	-4.09	1.55
chr1	42700816	42700966	YBX1	1.7e-05	+	42700816	42700966	0	1	150,	0	-4.78	-4.09	1.82
chr1	42767292	42767604	C1orf50	0.0012	+	42767292	42767604	0	2	98,96,	0,216	-2.93	-2.45	6.33
chr1	42774822	42775549	C1orf50	5.1e-05	+	42774822	42775549	0	2	46,341,	0,386	-4.29	-3.68	6.56
chr1	42842539	42843140	ERMAP	3.5e-08	+	42842539	42843140	0	1	601,	0	-7.45	-6.17	4.95
chr1	42849699	42851152	ZNF691	3.3e-06	+	42849699	42851152	0	2	43,203,	0,1250	-5.48	-4.65	8.9
chr1	42851249	42852181	ZNF691	3.3e-06	+	42851249	42852181	0	1	932,	0	-5.48	-4.65	6.06
chr1	42959097	42959244	SLC2A1-AS1	0.00063	+	42959097	42959244	0	1	147,	0	-3.2	-2.71	3.23
chr1	42973982	42974129	SLC2A1-AS1	0.0017	+	42973982	42974129	0	1	147,	0	-2.78	-2.31	2.12
chr1	43450402	43451701	SZT2	9.8e-07	+	43450402	43451701	0	1	1299,	0	-6.01	-5.07	6.65
chr1	43451800	43451951	SZT2	9.8e-07	+	43451800	43451951	0	1	151,	0	-6.01	-5.07	2.69
chr1	43603655	43604105	PTPRF	6.5e-05	+	43603655	43604105	0	1	450,	0	-4.19	-3.6	7.28
chr1	43667879	43669158	KDM4A	6.3e-06	+	43667879	43669158	0	2	140,59,	0,1220	-5.2	-4.43	2.71
chr1	43704328	43704676	KDM4A	1.1e-05	+	43704328	43704676	0	1	348,	0	-4.94	-4.22	5.82
chr1	43930173	43930422	ST3GAL3	5.1e-07	+	43930173	43930422	0	1	249,	0	-6.29	-5.28	5.71
chr1	43930817	43931066	ST3GAL3	9.1e-05	+	43930817	43931066	0	1	249,	0	-4.04	-3.46	4.75
chr1	43947004	43956444	IPO13	2e-12	+	43947004	43956444	0	3	680,737,125,	0,2412,9315	-11.7	-9.69	8.1
chr1	43969980	43970603	DPH2	6.2e-08	+	43969980	43970603	0	2	342,8,	0,615	-7.21	-5.99	7.04
chr1	43972292	43972672	DPH2	7.9e-05	+	43972292	43972672	0	2	42,258,	0,122	-4.1	-3.52	3.99
chr1	43985604	43990676	B4GALT2	2.7e-08	+	43985604	43990676	0	2	17,379,	0,4693	-7.57	-6.27	4.92
chr1	44218666	44219851	DMAP1	3e-05	+	44218666	44219851	0	4	89,186,72,46,	0,389,739,1139	-4.52	-3.88	3.16
chr1	44626365	44649681	RNF220	6e-07	+	44626365	44649681	0	9	33,43,44,133,97,87,56,79,21,	0,5977,9179,9664,18332,18629,18855,19044,23295	-6.22	-5.23	4.19
chr1	44762415	44767121	KIF2C	3.9e-05	+	44762415	44767121	0	4	36,114,124,25,	0,129,4410,4681	-4.41	-3.79	2.58
chr1	44813401	44813834	BTBD19	0.00018	+	44813401	44813834	0	2	98,197,	0,236	-3.74	-3.2	4.6
chr1	45343130	45343430	TOE1	6e-07	+	45343130	45343430	0	1	300,	0	-6.22	-5.23	6.56
chr1	45584037	45613179	NASP	2.6e-05	+	45584037	45613179	0	7	168,48,111,81,110,1017,11,	0,7185,18217,20898,22444,23283,29131	-4.59	-3.93	6.23
chr1	45616680	45617590	NASP	0.0035	+	45616680	45617590	0	2	23,128,	0,782	-2.46	-2	2.23
chr1	46034776	46036024	MAST2	1.3e-08	+	46034776	46036024	0	1	1248,	0	-7.88	-6.51	9.48
chr1	46219857	46220007	LURAP1	1.7e-05	+	46219857	46220007	0	1	150,	0	-4.77	-4.08	5.75
chr1	46442907	46445264	FAAHP1	6.3e-06	+	46442907	46445264	0	2	130,66,	0,2291	-5.2	-4.43	3.33
chr1	47179343	47180198	LINC00853	1.5e-07	+	47179343	47180198	0	2	95,331,	0,524	-6.83	-5.7	8.5
chr1	50968744	50969389	CDKN2C	1.2e-08	+	50968744	50969389	0	1	645,	0	-7.92	-6.54	10.5
chr1	50969586	50970053	CDKN2C	7.6e-05	+	50969586	50970053	0	2	313,84,	0,383	-4.12	-3.53	3.88
chr1	50970300	50974241	CDKN2C	1.2e-07	+	50970300	50974241	0	2	197,349,	0,3592	-6.91	-5.75	6.18
chr1	51270042	51271415	RNF11	3.6e-08	+	51270042	51271415	0	2	83,265,	0,1108	-7.44	-6.16	5.65
chr1	51729852	51730051	OSBPL9	3.7e-05	+	51729852	51730051	0	1	199,	0	-4.43	-3.81	5.25
chr1	51787358	51787734	OSBPL9	4.2e-06	+	51787358	51787734	0	2	130,20,	0,356	-5.38	-4.58	1.84
chr1	52411192	52416687	PRPF38A	2e-08	+	52411192	52416687	0	7	8,111,113,27,98,49,40,	0,1321,2686,3428,3569,4145,5455	-7.69	-6.36	2.45
chr1	52417676	52418023	PRPF38A	6.6e-07	+	52417676	52418023	0	1	347,	0	-6.18	-5.2	6.54
chr1	52771028	52771228	ZYG11B	1.9e-07	+	52771028	52771228	0	1	200,	0	-6.73	-5.62	3.47
chr1	52771377	52771728	ZYG11B	1.9e-07	+	52771377	52771728	0	1	351,	0	-6.73	-5.62	4.11
chr1	53962401	53967969	LRRC42	8.9e-05	+	53962401	53967969	0	3	8,85,305,	0,3894,5263	-4.05	-3.47	2.27
chr1	54609045	54609196	ACOT11	0.0035	+	54609045	54609196	0	1	151,	0	-2.45	-1.99	2.44
chr1	54609444	54609894	ACOT11	0.0035	+	54609444	54609894	0	1	450,	0	-2.45	-1.99	6.5
chr1	54653932	54659140	MROH7-TTC4	0.0028	+	54653932	54659140	0	2	225,26,	0,5182	-2.55	-2.09	5.5
chr1	54741455	54742255	MROH7-TTC4	7.2e-06	+	54741455	54742255	0	1	800,	0	-5.14	-4.38	7.59
chr1	54741707	54742157	TTC4	1e-06	+	54741707	54742157	0	1	450,	0	-5.98	-5.05	7.88
chr1	55064154	55064604	PCSK9	1.4e-05	+	55064154	55064604	0	1	450,	0	-4.84	-4.14	4.08
chr1	62436952	62437302	USP1	1.2e-05	+	62436952	62437302	0	1	350,	0	-4.92	-4.2	9
chr1	62444812	62445013	USP1	1e-05	+	62444812	62445013	0	1	201,	0	-5	-4.27	4.03
chr1	62445262	62447473	USP1	1e-05	+	62445262	62447473	0	2	167,133,	0,2078	-5	-4.27	3.29
chr1	64691608	64691959	CACHD1	3.2e-06	+	64691608	64691959	0	1	351,	0	-5.5	-4.67	6.25
chr1	64692058	64692208	CACHD1	3.2e-06	+	64692058	64692208	0	1	150,	0	-5.5	-4.67	2.33
chr1	64777723	64778071	RAVER2	0.00035	+	64777723	64778071	0	1	348,	0	-3.46	-2.94	8.33
chr1	64832883	64833033	RAVER2	1.1e-05	+	64832883	64833033	0	1	150,	0	-4.96	-4.24	2.59
chr1	66948230	66958879	MIER1	2.8e-05	+	66948230	66958879	0	3	10,162,29,	0,9828,10620	-4.55	-3.91	3.4
chr1	66984578	66984829	MIER1	2.8e-05	+	66984578	66984829	0	1	251,	0	-4.55	-3.91	4.9
chr1	67685176	67685522	GADD45A	0	+	67685176	67685522	0	1	346,	0	#NAME?	#NAME?	14.2
chr1	67687697	67688042	GADD45A	0	+	67687697	67688042	0	1	345,	0	#NAME?	#NAME?	5.07
chr1	70205731	70221812	SRSF11	3.6e-07	+	70205731	70221812	0	2	49,201,	0,15880	-6.44	-5.4	4.54
chr1	70239493	70250822	SRSF11	2.4e-09	+	70239493	70250822	0	6	27,132,90,96,139,215,	0,5190,7324,10458,10871,11114	-8.62	-7.15	3.74
chr1	77917991	77918228	NEXN	3.1e-10	+	77917991	77918228	0	2	47,104,	0,133	-9.51	-7.89	3.7
chr1	77926574	77929450	NEXN	3.1e-10	+	77926574	77929450	0	3	37,177,135,	0,141,2741	-9.51	-7.89	3.14
chr1	77933326	77942697	NEXN	3.1e-10	+	77933326	77942697	0	4	153,222,186,237,	0,2496,8696,9134	-9.51	-7.89	3.83
chr1	78004951	78013476	DNAJB4	5e-13	+	78004951	78013476	0	2	370,426,	0,8099	-12.3	-10.2	4.71
chr1	84479236	84482930	RPF1	6.2e-08	+	84479236	84482930	0	3	273,57,16,	0,1719,3678	-7.21	-5.99	5.56
chr1	89583660	89584009	LRRC8B	4.3e-07	+	89583660	89584009	0	1	349,	0	-6.37	-5.35	4.78
chr1	89584108	89584606	LRRC8B	4.3e-07	+	89584108	89584606	0	1	498,	0	-6.37	-5.35	5.64
chr1	89592885	89593134	LRRC8B	4.3e-07	+	89592885	89593134	0	1	249,	0	-6.37	-5.35	3.57
chr1	89713322	89713522	LRRC8C	9.5e-07	+	89713322	89713522	0	1	200,	0	-6.02	-5.08	2.8
chr1	89713620	89713770	LRRC8C	9.5e-07	+	89713620	89713770	0	1	150,	0	-6.02	-5.08	2.29
chr1	89714515	89714963	LRRC8C	9.5e-07	+	89714515	89714963	0	1	448,	0	-6.02	-5.08	3.75
chr1	89933662	89934059	LRRC8D	8.5e-06	+	89933662	89934059	0	1	397,	0	-5.07	-4.32	3.2
chr1	89934354	89935096	LRRC8D	2.1e-09	+	89934354	89935096	0	1	742,	0	-8.67	-7.18	5
chr1	89935194	89935689	LRRC8D	2.1e-09	+	89935194	89935689	0	1	495,	0	-8.67	-7.18	12.3
chr1	91520270	91524329	CDC7	2.3e-07	+	91520270	91524329	0	2	9,289,	0,3770	-6.64	-5.55	2.86
chr1	93079284	93110231	MTF2	6.6e-05	+	93079284	93110231	0	2	247,2,	0,30945	-4.18	-3.59	2.56
chr1	93136693	93137142	MTF2	1.7e-07	+	93136693	93137142	0	1	449,	0	-6.77	-5.65	5.64
chr1	93346216	93346809	DR1	1e-13	+	93346216	93346809	0	1	593,	0	-13	-10.8	2.74
chr1	95230992	95244655	TMEM56-RWDD3	5e-12	+	95230992	95244655	0	2	2,445,	0,13218	-11.3	-9.34	7.23
chr1	95244262	95244658	RWDD3	3e-06	+	95244262	95244658	0	1	396,	0	-5.52	-4.68	7.17
chr1	100266256	100268194	RTCA	5.2e-06	+	100266256	100268194	0	4	164,101,39,43,	0,267,1243,1895	-5.28	-4.5	2.09
chr1	104073119	104073265	LOC100129138	0.00052	+	104073119	104073265	0	1	146,	0	-3.28	-2.78	3.33
chr1	104073409	104073603	LOC100129138	0.00052	+	104073409	104073603	0	1	194,	0	-3.28	-2.78	4
chr1	107056693	107057970	PRMT6	3.5e-08	+	107056693	107057970	0	1	1277,	0	-7.45	-6.17	14
chr1	108699180	108700071	PRPF38B	7.1e-07	+	108699180	108700071	0	1	891,	0	-6.15	-5.17	4.75
chr1	108746662	108752280	STXBP3	7.6e-09	+	108746662	108752280	0	2	124,24,	0,5594	-8.12	-6.72	3.84
chr1	108929725	108929925	GPSM2	0.00069	+	108929725	108929925	0	1	200,	0	-3.16	-2.66	4.88
chr1	109094532	109095033	TMEM167B	1.5e-05	+	109094532	109095033	0	1	501,	0	-4.81	-4.12	3.5
chr1	109213892	109215009	SARS	5.6e-08	+	109213892	109215009	0	2	236,463,	0,654	-7.25	-6.02	8.5
chr1	109237733	109238082	SARS	2.3e-07	+	109237733	109238082	0	1	349,	0	-6.64	-5.55	3.17
chr1	109250468	109252916	CELSR2	4.4e-07	+	109250468	109252916	0	1	2448,	0	-6.36	-5.33	6.26
chr1	109253015	109258557	CELSR2	4.4e-07	+	109253015	109258557	0	2	374,126,	0,5416	-6.36	-5.33	4
chr1	109272869	109273308	CELSR2	0.00023	+	109272869	109273308	0	2	158,143,	0,296	-3.63	-3.1	2.75
chr1	109274257	109274757	CELSR2	3.3e-09	+	109274257	109274757	0	1	500,	0	-8.48	-7.03	9.21
chr1	109491185	109491533	ATXN7L2	0.00028	+	109491185	109491533	0	1	348,	0	-3.55	-3.03	5.29
chr1	109494134	109494284	CYB561D1	0.0055	+	109494134	109494284	0	1	150,	0	-2.26	-1.81	2.6
chr1	109495879	109496227	CYB561D1	0.00027	+	109495879	109496227	0	1	348,	0	-3.57	-3.04	4
chr1	109548613	109548813	GNAI3	8.1e-08	+	109548613	109548813	0	1	200,	0	-7.09	-5.89	7
chr1	109592345	109592545	GNAI3	6.3e-08	+	109592345	109592545	0	1	200,	0	-7.2	-5.98	6.1
chr1	109656173	109656755	GSTM4	3.4e-05	+	109656173	109656755	0	2	252,44,	0,538	-4.47	-3.83	1.92
chr1	109665107	109665304	GSTM4	1.7e-06	+	109665107	109665304	0	1	197,	0	-5.76	-4.87	4.21
chr1	109921980	109923797	CSF1	1.8e-06	+	109921980	109923797	0	2	14,632,	0,1185	-5.75	-4.86	5.13
chr1	109928859	109930001	CSF1	2.4e-07	+	109928859	109930001	0	1	1142,	0	-6.62	-5.54	11.1
chr1	110043172	110043739	STRIP1	9.1e-05	+	110043172	110043739	0	2	98,101,	0,466	-4.04	-3.46	1.91
chr1	110051826	110053999	STRIP1	1.3e-07	+	110051826	110053999	0	2	61,335,	0,1838	-6.9	-5.74	8.14
chr1	110339968	110340466	RBM15	0.00039	+	110339968	110340466	0	1	498,	0	-3.41	-2.9	5.44
chr1	110340863	110342206	RBM15	2.6e-05	+	110340863	110342206	0	1	1343,	0	-4.59	-3.94	7.36
chr1	111744434	111746262	FAM212B-AS1	0.00011	+	111744434	111746262	0	2	95,203,	0,1625	-3.96	-3.4	5.25
chr1	111746460	111746609	FAM212B-AS1	0.00011	+	111746460	111746609	0	1	149,	0	-3.96	-2.9	4.5
chr1	111765945	111767132	DDX20	4.4e-08	+	111765945	111767132	0	1	1187,	0	-7.36	-6.1	9.39
chr1	112956414	112956803	SLC16A1-AS1	0.00025	+	112956414	112956803	0	1	389,	0	-3.61	-3.08	4
chr1	112957093	112957239	SLC16A1-AS1	0.0051	+	112957093	112957239	0	1	146,	0	-2.29	-1.37	3.5
chr1	113123905	113124255	LRIG2	0.00052	+	113123905	113124255	0	1	350,	0	-3.28	-2.78	4.44
chr1	113641962	113642312	MAGI3	0.0042	+	113641962	113642312	0	1	350,	0	-2.38	-1.92	9.67
chr1	113683134	113683284	MAGI3	3.1e-05	+	113683134	113683284	0	1	150,	0	-4.51	-3.87	3
chr1	113683532	113683981	MAGI3	3.1e-05	+	113683532	113683981	0	1	449,	0	-4.51	-3.87	4.21
chr1	113911444	113912342	DCLRE1B	1e-06	+	113911444	113912342	0	1	898,	0	-5.99	-5.05	11.1
chr1	113929472	113940521	HIPK1	2.1e-09	+	113929472	113940521	0	2	60,140,	0,10909	-8.67	-7.18	3.67
chr1	113940669	113941366	HIPK1	2.1e-09	+	113940669	113941366	0	1	697,	0	-8.67	-7.18	5.17
chr1	115651413	115663955	VANGL1	2.5e-07	+	115651413	115663955	0	3	71,133,295,	0,8227,12247	-6.61	-5.53	4.79
chr1	115685359	115691698	VANGL1	6.2e-06	+	115685359	115691698	0	2	168,580,	0,5759	-5.21	-4.44	7
chr1	116134991	116135240	MAB21L3	4.1e-07	+	116134991	116135240	0	1	249,	0	-6.39	-5.36	5.95
chr1	116910220	116941932	PTGFRN	0.0041	+	116910220	116941932	0	2	32,218,	0,31494	-2.39	-1.93	3.7
chr1	116949370	116961538	PTGFRN	2.3e-05	+	116949370	116961538	0	2	202,296,	0,11872	-4.64	-3.98	6.19
chr1	116967077	116967227	PTGFRN	0.00029	+	116967077	116967227	0	1	150,	0	-3.54	-3.02	2.8
chr1	116986829	116987128	PTGFRN	1.5e-05	+	116986829	116987128	0	1	299,	0	-4.83	-4.13	4.96
chr1	117075010	117076222	TTF2	4.6e-08	+	117075010	117076222	0	2	849,43,	0,1169	-7.34	-6.09	9.29
chr1	117367462	117367663	MAN1A2	1.7e-06	+	117367462	117367663	0	1	201,	0	-5.77	-4.88	3.25
chr1	117367811	117368311	MAN1A2	1.7e-06	+	117367811	117368311	0	1	500,	0	-5.77	-4.88	4.29
chr1	117368410	117405617	MAN1A2	1.7e-06	+	117368410	117405617	0	3	75,256,69,	0,33775,37138	-5.77	-4.88	2.48
chr1	117522954	117523104	MAN1A2	0.017	+	117522954	117523104	0	1	150,	0	-1.77	-1.33	2.82
chr1	117622967	117623913	FAM46C	1.3e-06	+	117622967	117623913	0	1	946,	0	-5.87	-4.95	6.63
chr1	117624161	117624311	FAM46C	1.3e-06	+	117624161	117624311	0	1	150,	0	-5.87	-4.95	2.67
chr1	117952582	117954009	WDR3	7.1e-07	+	117952582	117954009	0	4	80,51,66,3,	0,363,893,1424	-6.15	-5.17	3.18
chr1	117959332	117959532	WDR3	1.2e-06	+	117959332	117959532	0	1	200,	0	-5.92	-5	3.69
chr1	119063006	119063193	WARS2-IT1	7.9e-13	+	119063006	119063193	0	1	187,	0	-12.1	-10.1	4.85
chr1	119140395	119140595	LOC101929147	1.3e-06	+	119140395	119140595	0	1	200,	0	-5.87	-4.96	4.2
chr1	119141795	119150629	LOC101929147	1.3e-06	+	119141795	119150629	0	3	18,117,65,	0,5157,8769	-5.87	-4.96	4.2
chr1	119150922	119151122	LOC101929147	1.3e-06	+	119150922	119151122	0	1	200,	0	-5.87	-4.96	3.91
chr1	119183059	119183209	LOC101929147	7.1e-06	+	119183059	119183209	0	1	150,	0	-5.15	-4.39	1.92
chr1	119711942	119721247	PHGDH	2.4e-06	+	119711942	119721247	0	2	218,78,	0,9227	-5.62	-4.76	3.15
chr1	119723398	119734683	PHGDH	2.4e-06	+	119723398	119734683	0	4	43,55,99,50,	0,3452,3605,11235	-5.62	-4.76	2.09
chr1	120913229	120952617	LINC00623	5.6e-05	+	120913229	120952617	0	2	221,179,	0,39209	-4.25	-3.65	5.56
chr1	120952716	120952916	LINC00623	5.6e-05	+	120952716	120952916	0	1	200,	0	-4.25	-3.65	1.89
chr1	121185061	121187189	SRGAP2C	4.8e-05	+	121185061	121187189	0	2	63,285,	0,1843	-4.32	-3.71	4
chr1	121374070	121382708	SRGAP2C	0.00017	+	121374070	121382708	0	3	116,129,5,	0,755,8633	-3.76	-3.22	2.94
chr1	121386584	121387959	SRGAP2C	2.2e-05	+	121386584	121387959	0	2	23,326,	0,1049	-4.66	-3.99	3.42
chr1	143792936	143793329	LOC388692	0	+	143792936	143793329	0	1	393,	0	#NAME?	#NAME?	3.8
chr1	143793426	143793722	LOC388692	0	+	143793426	143793722	0	1	296,	0	#NAME?	#NAME?	3.6
chr1	143792964	143793312	FAM231D	2.2e-07	+	143792964	143793312	0	1	348,	0	-6.65	-5.56	5.25
chr1	143794105	143794255	FAM231D	2.2e-07	+	143794105	143794255	0	1	150,	0	-6.65	-5.56	2
chr1	143972638	143974815	SRGAP2D	1.9e-09	+	143972638	143974815	0	2	128,272,	0,1905	-8.72	-7.23	4.89
chr1	144068156	144068406	SRGAP2D	1.9e-09	+	144068156	144068406	0	1	250,	0	-8.72	-7.23	2.2
chr1	145095999	145096449	FAM72D	1.6e-15	+	145095999	145096449	0	1	450,	0	-14.8	-12.5	22.4
chr1	145670215	145670365	GPR89A	3.2e-05	+	145670215	145670365	0	1	150,	0	-4.49	-3.85	3.38
chr1	145919845	145920573	GNRHR2	0.00089	+	145919845	145920573	0	2	55,240,	0,488	-3.05	-2.57	2.44
chr1	145977487	145978411	POLR3GL	0.00021	+	145977487	145978411	0	4	52,74,114,51,	0,290,495,873	-3.68	-3.14	5.41
chr1	147284459	147286390	CHD1L	9.8e-07	+	147284459	147286390	0	3	40,164,93,	0,864,1838	-6.01	-5.06	2.37
chr1	147619102	147619802	BCL9	0.00083	+	147619102	147619802	0	1	700,	0	-3.08	-2.59	4
chr1	147620400	147620650	BCL9	0.00083	+	147620400	147620650	0	1	250,	0	-3.08	-2.59	2.33
chr1	147624321	147625220	BCL9	8.7e-05	+	147624321	147625220	0	1	899,	0	-4.06	-3.48	4.33
chr1	147992979	147993226	GPR89B	1.3e-05	+	147992979	147993226	0	1	247,	0	-4.9	-4.18	2.76
chr1	148931907	148932291	LOC653513	3e-08	+	148931907	148932291	0	2	16,179,	0,205	-7.53	-6.23	1.62
chr1	149607210	149646753	LINC00869	3e-06	+	149607210	149646753	0	2	344,155,	0,39388	-5.53	-4.69	6.11
chr1	149646901	149647101	LINC00869	3e-06	+	149646901	149647101	0	1	200,	0	-5.53	-4.69	3
chr1	149647200	149647400	LINC00869	3e-06	+	149647200	149647400	0	1	200,	0	-5.53	-4.69	2.4
chr1	149851254	149851546	HIST2H2AA4	7.8e-05	+	149851254	149851546	0	1	292,	0	-4.11	-3.53	3.92
chr1	149851254	149851546	HIST2H2AA3	7.8e-05	+	149851254	149851546	0	1	292,	0	-4.11	-3.53	3.92
chr1	149887119	149887266	HIST2H2AC	2.9e-05	+	149887119	149887266	0	1	147,	0	-4.54	-3.89	2.47
chr1	150158833	150159573	PLEKHO1	9.1e-07	+	150158833	150159573	0	1	740,	0	-6.04	-5.09	10.9
chr1	150293891	150294090	MRPS21	3.2e-05	+	150293891	150294090	0	1	199,	0	-4.5	-3.86	11.8
chr1	150471034	150471185	RPRD2	5.9e-06	+	150471034	150471185	0	1	151,	0	-5.23	-4.45	2.83
chr1	150471532	150471882	RPRD2	5.9e-06	+	150471532	150471882	0	1	350,	0	-5.23	-4.45	3.14
chr1	150472031	150472480	RPRD2	5.9e-06	+	150472031	150472480	0	1	449,	0	-5.23	-4.45	4.93
chr1	150472828	150473128	RPRD2	5.9e-06	+	150472828	150473128	0	1	300,	0	-5.23	-4.45	2.88
chr1	150505601	150507260	TARS2	1.5e-07	+	150505601	150507260	0	2	104,345,	0,1314	-6.81	-5.68	8.53
chr1	150959318	150961179	SETDB1	3.2e-06	+	150959318	150961179	0	2	29,617,	0,1244	-5.5	-4.67	7.48
chr1	151033922	151034371	PRUNE	1.1e-05	+	151033922	151034371	0	1	449,	0	-4.96	-4.24	8
chr1	151060360	151067517	MLLT11	3.2e-12	+	151060360	151067517	0	2	193,299,	0,6858	-11.5	-9.51	8.69
chr1	151117456	151118189	GABPB2	0.00012	+	151117456	151118189	0	2	60,233,	0,500	-3.92	-3.36	6.8
chr1	151159209	151159602	TNFAIP8L2	0.00026	+	151159209	151159602	0	1	393,	0	-3.59	-3.07	7.92
chr1	151166120	151167177	SCNM1	4.2e-05	+	151166120	151167177	0	4	132,71,89,57,	0,350,813,1000	-4.38	-3.76	8.8
chr1	151286064	151287262	ZNF687	6e-07	+	151286064	151287262	0	2	10,988,	0,210	-6.22	-5.23	6.4
chr1	151287360	151288059	ZNF687	6e-07	+	151287360	151288059	0	1	699,	0	-6.22	-5.23	9.6
chr1	151561795	151562649	TUFT1	6.5e-06	+	151561795	151562649	0	3	61,75,65,	0,295,789	-5.19	-4.42	2.8
chr1	151569725	151574375	TUFT1	6.5e-06	+	151569725	151574375	0	2	45,106,	0,4544	-5.19	-4.42	2.08
chr1	151574986	151579724	TUFT1	6.5e-06	+	151574986	151579724	0	3	19,106,76,	0,3734,4662	-5.19	-4.42	2.43
chr1	151581032	151581784	TUFT1	6.5e-06	+	151581032	151581784	0	2	10,141,	0,611	-5.19	-4.42	2.86
chr1	151581982	151582233	TUFT1	6.5e-06	+	151581982	151582233	0	1	251,	0	-5.19	-4.42	4.17
chr1	151763066	151766663	OAZ3	6.8e-05	+	151763066	151766663	0	3	101,86,9,	0,413,3588	-4.17	-3.58	6.83
chr1	153628445	153630656	S100A1	0.00035	+	153628445	153630656	0	2	51,148,	0,2063	-3.45	-2.93	7.67
chr1	153634079	153634326	CHTOP	5.9e-06	+	153634079	153634326	0	1	247,	0	-5.23	-4.45	12.6
chr1	153642284	153645371	CHTOP	1.3e-06	+	153642284	153645371	0	3	145,138,308,	0,942,2779	-5.88	-4.96	8
chr1	154324578	154324878	AQP10	3.4e-06	+	154324578	154324878	0	1	300,	0	-5.47	-4.64	7.44
chr1	154348971	154349468	ATP8B2	1.5e-10	+	154348971	154349468	0	1	497,	0	-9.83	-8.16	9.19
chr1	154349914	154350063	ATP8B2	0.00038	+	154349914	154350063	0	1	149,	0	-3.42	-2.9	3.11
chr1	154988072	154988813	FLAD1	0.00017	+	154988072	154988813	0	1	741,	0	-3.76	-3.21	5.56
chr1	155014060	155016826	ZBTB7B	3.7e-07	+	155014060	155016826	0	3	33,1160,607,	0,594,2159	-6.43	-5.39	7.58
chr1	155068972	155069360	EFNA4	0.00015	+	155068972	155069360	0	1	388,	0	-3.83	-3.28	4.67
chr1	155134322	155134568	EFNA1	2.2e-05	+	155134322	155134568	0	1	246,	0	-4.66	-4	5.82
chr1	155209247	155210593	MTX1	0.012	+	155209247	155210593	0	3	85,70,46,	0,1098,1300	-1.92	-1.48	4.8
chr1	155213489	155213739	MTX1	9.5e-06	+	155213489	155213739	0	1	250,	0	-5.02	-4.28	3.07
chr1	155309908	155312284	FDPS	0.00017	+	155309908	155312284	0	3	57,163,30,	0,134,2346	-3.78	-3.23	2.62
chr1	155320416	155320566	FDPS	0.002	+	155320416	155320566	0	1	150,	0	-2.69	-2.22	1.81
chr1	155326729	155328244	RUSC1	2.6e-05	+	155326729	155328244	0	2	403,95,	0,1420	-4.58	-3.93	3.56
chr1	155562961	155563110	ASH1L-AS1	5.1e-05	+	155562961	155563110	0	1	149,	0	-4.29	-3.68	5
chr1	155563207	155563600	ASH1L-AS1	5.1e-05	+	155563207	155563600	0	1	393,	0	-4.29	-3.68	8.58
chr1	155610365	155611041	MSTO1	0.0019	+	155610365	155611041	0	2	195,3,	0,673	-2.72	-2.25	4.2
chr1	155613741	155614328	MSTO1	5.4e-05	+	155613741	155614328	0	2	25,270,	0,317	-4.27	-3.67	3.87
chr1	155614524	155614869	MSTO1	0.00076	+	155614524	155614869	0	1	345,	0	-3.12	-2.63	4.55
chr1	155610286	155611056	MSTO2P	0.0024	+	155610286	155611056	0	3	46,136,18,	0,138,752	-2.62	-2.15	4.62
chr1	155613735	155614329	MSTO2P	7.6e-05	+	155613735	155614329	0	2	31,268,	0,326	-4.12	-3.54	3.88
chr1	155614477	155614825	MSTO2P	0.0021	+	155614477	155614825	0	1	348,	0	-2.67	-2.21	5.06
chr1	156054822	156058413	LAMTOR2	1e-05	+	156054822	156058413	0	4	135,163,90,99,	0,440,3155,3492	-4.98	-4.25	3.31
chr1	156114696	156115192	LMNA	4.1e-06	+	156114696	156115192	0	1	496,	0	-5.39	-4.58	11.8
chr1	156126891	156137010	LMNA	1e-06	+	156126891	156137010	0	8	24,157,126,171,126,221,223,90,	0,3725,7511,7913,8295,9009,9322,10029	-5.99	-5.05	4.61
chr1	156194130	156199954	SLC25A44	4.5e-05	+	156194130	156199954	0	3	117,161,120,	0,1882,5704	-4.35	-3.73	4.06
chr1	156200151	156200450	SLC25A44	0.00054	+	156200151	156200450	0	1	299,	0	-3.27	-2.77	5.22
chr1	156210412	156210661	SLC25A44	0.00054	+	156210412	156210661	0	1	249,	0	-3.27	-2.77	3.39
chr1	156212547	156212697	SLC25A44	0.00031	+	156212547	156212697	0	1	150,	0	-3.51	-2.99	3.21
chr1	156233664	156239682	PMF1	0.00011	+	156233664	156239682	0	3	64,196,135,	0,2623,5883	-3.96	-3.4	3.15
chr1	156233665	156236416	PMF1-BGLAP	3.5e-05	+	156233665	156236416	0	2	63,129,	0,2622	-4.45	-3.82	3.26
chr1	156242258	156243035	BGLAP	1.6e-09	+	156242258	156243035	0	4	37,39,70,3,	0,294,503,774	-8.79	-6.82	1.8
chr1	156285196	156285687	TMEM79	0.00013	+	156285196	156285687	0	1	491,	0	-3.89	-3.33	5.36
chr1	156291609	156292051	TMEM79	0.00012	+	156291609	156292051	0	1	442,	0	-3.91	-3.35	7
chr1	156625380	156625627	HAPLN2	0.0014	+	156625380	156625627	0	1	247,	0	-2.85	-2.38	2.8
chr1	156642047	156646824	BCAN	2.3e-07	+	156642047	156646824	0	3	228,99,24,	0,3999,4753	-6.63	-5.54	6.53
chr1	156646923	156647606	BCAN	2.3e-07	+	156646923	156647606	0	2	252,99,	0,584	-6.63	-5.54	4.43
chr1	156728766	156733434	RRNAD1	1.3e-06	+	156728766	156733434	0	5	449,125,193,63,58,	0,3224,3514,4218,4610	-5.87	-4.96	5.2
chr1	156734266	156735745	RRNAD1	0.0091	+	156734266	156735745	0	2	227,21,	0,1458	-2.04	-1.59	3.7
chr1	156767629	156767778	PRCC	0.0019	+	156767629	156767778	0	1	149,	0	-2.73	-2.26	4.6
chr1	156782313	156787036	PRCC	4.8e-05	+	156782313	156787036	0	2	16,429,	0,4294	-4.32	-3.71	3.46
chr1	156913951	156915094	PEAR1	6.3e-13	+	156913951	156915094	0	2	149,448,	0,695	-12.2	-10.1	6.72
chr1	160416099	160419166	VANGL2	4e-07	+	160416099	160419166	0	2	83,165,	0,2902	-6.4	-5.37	2.58
chr1	160421164	160425309	VANGL2	3.4e-09	+	160421164	160425309	0	3	23,232,192,	0,2887,3953	-8.47	-7.03	4.33
chr1	160933087	160933237	LOC101928372	0.00015	+	160933087	160933237	0	1	150,	0	-3.82	-3.27	2.24
chr1	161119206	161119527	NIT1	0.0081	+	161119206	161119527	0	2	182,19,	0,302	-2.09	-1.64	2.37
chr1	161120651	161121001	NIT1	0.0006	+	161120651	161121001	0	1	350,	0	-3.22	-2.73	4.75
chr1	161124346	161124646	NIT1	0.0011	+	161124346	161124646	0	1	300,	0	-2.96	-2.48	1.83
chr1	161160753	161161097	USP21	3e-08	+	161160753	161161097	0	1	344,	0	-7.53	-6.23	4.06
chr1	161166635	161167165	PPOX	8.1e-10	+	161166635	161167165	0	3	37,95,66,	0,204,464	-9.09	-7.54	2.62
chr1	161202382	161203537	NDUFS2	2e-05	+	161202382	161203537	0	2	98,101,	0,1054	-4.69	-4.02	8.12
chr1	161229068	161229266	TOMM40L	0.0012	+	161229068	161229266	0	1	198,	0	-2.91	-2.43	4.48
chr1	161230202	161230499	TOMM40L	7.8e-05	+	161230202	161230499	0	1	297,	0	-4.11	-3.52	8.04
chr1	161524539	161524687	HSPA6	1.3e-14	+	161524539	161524687	0	1	148,	0	-13.9	-11.2	4
chr1	161524785	161525080	HSPA6	1.3e-14	+	161524785	161525080	0	1	295,	0	-13.9	-11.2	3.67
chr1	161525276	161525424	HSPA6	1.3e-14	+	161525276	161525424	0	1	148,	0	-13.9	-11.7	3.8
chr1	161525521	161526357	HSPA6	1.3e-14	+	161525521	161526357	0	1	836,	0	-13.9	-11.7	4.4
chr1	161606407	161608152	HSPA7	1.2e-09	+	161606407	161608152	0	1	1745,	0	-8.91	-7.38	7.67
chr1	162381949	162383852	C1orf226	6.8e-05	+	162381949	162383852	0	2	269,671,	0,1232	-4.17	-3.58	4.11
chr1	162561752	162566334	UAP1	3.5e-07	+	162561752	162566334	0	2	25,323,	0,4259	-6.46	-5.41	4.44
chr1	165768928	165769079	LOC100147773	4.5e-10	+	165768928	165769079	0	1	151,	0	-9.35	-7.76	4.5
chr1	165769178	165773526	LOC100147773	4.5e-10	+	165769178	165773526	0	2	197,53,	0,4295	-9.35	-7.76	5
chr1	166849200	166852843	POGK	1e-08	+	166849200	166852843	0	2	1223,259,	0,3384	-7.98	-6.6	7.17
chr1	167697135	167705003	RCSD1	4.2e-07	+	167697135	167705003	0	2	707,340,	0,7528	-6.38	-5.35	7.69
chr1	169376764	169376962	BLZF1	0.00017	+	169376764	169376962	0	1	198,	0	-3.77	-3.22	3.33
chr1	170545767	170552342	GORAB	4.6e-09	+	170545767	170552342	0	2	21,328,	0,6247	-8.34	-6.91	2.63
chr1	170552788	170552938	GORAB	7.2e-08	+	170552788	170552938	0	1	150,	0	-7.14	-5.46	1.75
chr1	171532475	171535441	PRRC2C	2.3e-09	+	171532475	171535441	0	2	486,14,	0,2952	-8.63	-7.16	7.58
chr1	171540151	171541750	PRRC2C	3.5e-09	+	171540151	171541750	0	1	1599,	0	-8.45	-7	5.45
chr1	171541898	171542199	PRRC2C	3.5e-09	+	171541898	171542199	0	1	301,	0	-8.45	-7	4.41
chr1	171591663	171591964	PRRC2C	1.1e-09	+	171591663	171591964	0	1	301,	0	-8.95	-7.42	3.2
chr1	171781719	171784474	METTL13	2.3e-06	+	171781719	171784474	0	2	401,735,	0,2020	-5.64	-4.77	4.94
chr1	171794478	171796827	METTL13	6.9e-08	+	171794478	171796827	0	2	49,346,	0,2003	-7.16	-5.94	4.55
chr1	172589560	172589809	SUCO	5.6e-05	+	172589560	172589809	0	1	249,	0	-4.25	-3.65	4.6
chr1	172609896	172610244	SUCO	1.5e-05	+	172609896	172610244	0	1	348,	0	-4.81	-4.12	5.7
chr1	173714989	173734253	KLHL20	5.8e-07	+	173714989	173734253	0	3	89,64,541,	0,1013,18723	-6.24	-5.24	3.88
chr1	173782186	173785317	KLHL20	0.0058	+	173782186	173785317	0	2	44,155,	0,2976	-2.24	-1.79	3.83
chr1	173824658	173825209	DARS2	3.1e-09	+	173824658	173825209	0	1	551,	0	-8.51	-7.06	3.95
chr1	173870789	173870988	ZBTB37	6e-05	+	173870789	173870988	0	1	199,	0	-4.22	-3.62	4.15
chr1	173885943	173886240	ZBTB37	0.0017	+	173885943	173886240	0	1	297,	0	-2.76	-2.29	6
chr1	174877450	174958093	RABGAP1L	4.9e-06	+	174877450	174958093	0	3	155,93,203,	0,80006,80440	-5.31	-4.52	3.5
chr1	174964969	174990062	RABGAP1L	4.6e-07	+	174964969	174990062	0	7	16,111,105,84,72,198,214,	0,4307,11108,13837,17864,23671,24879	-6.34	-5.32	3.73
chr1	178441616	178443044	RASAL2	0.00087	+	178441616	178443044	0	2	31,370,	0,1058	-3.06	-2.57	2.93
chr1	178457766	178457916	RASAL2	2.6e-05	+	178457766	178457916	0	1	150,	0	-4.59	-3.93	2
chr1	178458115	178458466	RASAL2	2.6e-05	+	178458115	178458466	0	1	351,	0	-4.59	-3.93	3.38
chr1	178465955	178473369	RASAL2	2.6e-05	+	178465955	178473369	0	3	167,88,295,	0,1378,7119	-4.59	-3.93	7
chr1	178906836	178916749	RALGPS2	4.5e-07	+	178906836	178916749	0	2	31,420,	0,9493	-6.35	-5.32	7.33
chr1	179043754	179044204	FAM20B	2.8e-09	+	179043754	179044204	0	1	450,	0	-8.56	-7.1	2.9
chr1	179071970	179072520	FAM20B	1.3e-12	+	179071970	179072520	0	1	550,	0	-11.9	-9.88	5.22
chr1	179095056	179095599	TOR3A	1.1e-07	+	179095056	179095599	0	1	543,	0	-6.97	-5.8	4.86
chr1	179882338	179882487	TOR1AIP1	0.0001	+	179882338	179882487	0	1	149,	0	-3.99	-3.42	4.69
chr1	179917704	179918199	TOR1AIP1	1.3e-06	+	179917704	179918199	0	1	495,	0	-5.89	-4.97	5.5
chr1	180194383	180196945	QSOX1	3e-09	+	180194383	180196945	0	2	9,684,	0,1878	-8.53	-7.07	7
chr1	180197390	180197638	QSOX1	2.7e-07	+	180197390	180197638	0	1	248,	0	-6.57	-5.5	2.5
chr1	180632009	180632260	XPR1	6.5e-06	+	180632009	180632260	0	1	251,	0	-5.19	-4.42	8.21
chr1	180884182	180884482	XPR1	3.2e-05	+	180884182	180884482	0	1	300,	0	-4.5	-3.86	4.73
chr1	181055358	181056056	MR1	5.2e-05	+	181055358	181056056	0	1	698,	0	-4.28	-3.67	4.7
chr1	181088750	181089000	IER5	0.0003	+	181088750	181089000	0	1	250,	0	-3.52	-3	2.59
chr1	181089597	181090594	IER5	7.6e-07	+	181089597	181090594	0	1	997,	0	-6.12	-5.16	15
chr1	185174782	185180409	SWT1	5.6e-05	+	185174782	185180409	0	2	331,19,	0,5608	-4.25	-3.65	3.33
chr1	192579206	192579642	RGS1	7.4e-06	+	192579206	192579642	0	1	436,	0	-5.13	-4.37	6.7
chr1	192809038	192810223	RGS2	6.9e-06	+	192809038	192810223	0	2	143,58,	0,1127	-5.16	-4.39	9.12
chr1	192811477	192811827	RGS2	3.2e-06	+	192811477	192811827	0	1	350,	0	-5.49	-4.66	9.07
chr1	193122007	193122257	CDC73	1.2e-06	+	193122007	193122257	0	1	250,	0	-5.91	-4.99	12
chr1	201519952	201520150	RPS10P7	6.5e-06	+	201519952	201520150	0	1	198,	0	-5.19	-4.42	3
chr1	201520247	201520543	RPS10P7	1e-05	+	201520247	201520543	0	1	296,	0	-5	-4.27	3.83
chr1	201969490	201969832	TIMM17A	1.2e-07	+	201969490	201969832	0	1	342,	0	-6.93	-5.77	3.17
chr1	203038699	203038949	PPFIA4	0.00079	+	203038699	203038949	0	1	250,	0	-3.1	-2.62	3.29
chr1	203044082	203044758	PPFIA4	0.00079	+	203044082	203044758	0	3	13,75,63,	0,296,613	-3.1	-2.62	3.75
chr1	203046279	203049742	PPFIA4	0.00079	+	203046279	203049742	0	5	103,84,132,63,67,	0,1947,2303,2638,3396	-3.1	-2.62	3.22
chr1	203056401	203056876	PPFIA4	0.00079	+	203056401	203056876	0	2	107,93,	0,382	-3.1	-2.62	2.25
chr1	203063982	203071696	PPFIA4	0.00055	+	203063982	203071696	0	4	21,98,176,5,	0,3712,4470,7709	-3.26	-2.76	2.17
chr1	203076593	203076743	PPFIA4	5.1e-05	+	203076593	203076743	0	1	150,	0	-4.29	-3.68	4.8
chr1	203076842	203077042	PPFIA4	5.1e-05	+	203076842	203077042	0	1	200,	0	-4.29	-3.68	2.75
chr1	203287824	203288219	LINC01353	9.5e-10	+	203287824	203288219	0	2	7,231,	0,164	-9.02	-7.48	3.75
chr1	203305535	203307433	BTG2	2.5e-10	+	203305535	203307433	0	2	213,330,	0,1568	-9.61	-7.98	12.5
chr1	203307580	203307827	BTG2	1.3e-07	+	203307580	203307827	0	1	247,	0	-6.89	-5.74	3.95
chr1	203797572	203797772	ZBED6	0.0058	+	203797572	203797772	0	1	200,	0	-2.24	-1.79	3.77
chr1	203798468	203798669	ZBED6	0.0062	+	203798468	203798669	0	1	201,	0	-2.21	-1.76	3.64
chr1	203798867	203799167	ZBED6	0.0042	+	203798867	203799167	0	1	300,	0	-2.38	-1.92	3.46
chr1	204073167	204073317	SOX13	0.005	+	204073167	204073317	0	1	150,	0	-2.3	-1.85	4.43
chr1	204124855	204126253	SOX13	4.9e-05	+	204124855	204126253	0	2	2,396,	0,1002	-4.31	-3.7	7.38
chr1	204549190	204549590	MDM4	4.4e-07	+	204549190	204549590	0	1	400,	0	-6.36	-5.33	8.32
chr1	205012856	205016846	NFASC	2.3e-05	+	205012856	205016846	0	2	10,539,	0,3451	-4.64	-3.98	4.5
chr1	205017293	205017742	NFASC	0.00066	+	205017293	205017742	0	1	449,	0	-3.18	-2.69	6.67
chr1	205228504	205228654	TMCC2	0.0018	+	205228504	205228654	0	1	150,	0	-2.74	-2.27	1.75
chr1	205256239	205272202	TMCC2	1e-06	+	205256239	205272202	0	4	177,935,136,390,	0,12710,14880,15573	-5.98	-5.05	9.17
chr1	205272300	205272599	TMCC2	1e-06	+	205272300	205272599	0	1	299,	0	-5.98	-5.05	2
chr1	206205428	206205827	SRGAP2	2.3e-05	+	206205428	206205827	0	1	399,	0	-4.64	-3.98	3.46
chr1	206205975	206303368	SRGAP2	0.0016	+	206205975	206303368	0	2	62,88,	0,97305	-2.79	-2.32	2
chr1	206392754	206393643	SRGAP2	0.0016	+	206392754	206393643	0	2	150,99,	0,790	-2.79	-2.32	3.88
chr1	206454174	206454623	SRGAP2	1.8e-06	+	206454174	206454623	0	1	449,	0	-5.75	-4.86	7.62
chr1	206455865	206456065	SRGAP2	1.2e-05	+	206455865	206456065	0	1	200,	0	-4.93	-4.21	2.88
chr1	206458624	206458774	SRGAP2	1.2e-05	+	206458624	206458774	0	1	150,	0	-4.93	-4.21	3.36
chr1	206461061	206461261	SRGAP2	1.2e-05	+	206461061	206461261	0	1	200,	0	-4.93	-4.21	2.15
chr1	206461359	206461510	SRGAP2	1.2e-05	+	206461359	206461510	0	1	151,	0	-4.93	-4.21	2
chr1	206463945	206464194	SRGAP2	0.00032	+	206463945	206464194	0	1	249,	0	-3.49	-2.97	5.25
chr1	206470490	206473295	IKBKE	0.0026	+	206470490	206473295	0	3	208,90,100,	0,665,2705	-2.59	-2.13	3.6
chr1	206585274	206587301	RASSF5	1.2e-05	+	206585274	206587301	0	2	21,476,	0,1551	-4.93	-4.21	10.8
chr1	206635535	206636925	DYRK3	1.3e-11	+	206635535	206636925	0	2	245,51,	0,1339	-10.9	-9.02	7.5
chr1	206637752	206648165	DYRK3	1.3e-11	+	206637752	206648165	0	2	9,778,	0,9635	-10.9	-9.02	5.54
chr1	206648312	206648755	DYRK3	1.3e-11	+	206648312	206648755	0	1	443,	0	-10.9	-9.02	4.64
chr1	206732650	206732849	MAPKAPK2	3.7e-08	+	206732650	206732849	0	1	199,	0	-7.43	-6.15	6
chr1	209675420	209676149	G0S2	3.2e-05	+	209675420	209676149	0	2	129,497,	0,232	-4.5	-3.86	12.3
chr1	211371458	211372761	TRAF5	1.8e-05	+	211371458	211372761	0	2	12,634,	0,669	-4.75	-4.06	9.93
chr1	211374000	211374299	TRAF5	0.00028	+	211374000	211374299	0	1	299,	0	-3.56	-3.03	3.4
chr1	211374447	211374597	TRAF5	0.00011	+	211374447	211374597	0	1	150,	0	-3.97	-3.4	3.8
chr1	211391857	211432393	LINC00467	1.4e-05	+	211391857	211432393	0	4	119,65,73,75,	0,4909,34353,40461	-4.84	-4.14	2.54
chr1	212100550	212101051	DTL	3.2e-08	+	212100550	212101051	0	1	501,	0	-7.49	-6.2	3.79
chr1	212608776	212615106	ATF3	0.00019	+	212608776	212615106	0	3	154,8,89,	0,2063,6241	-3.71	-3.17	3.5
chr1	212619329	212619680	ATF3	0.00046	+	212619329	212619680	0	1	351,	0	-3.34	-2.83	3
chr1	213240958	213241409	RPS6KC1	1.7e-06	+	213240958	213241409	0	1	451,	0	-5.76	-4.87	3.5
chr1	213241508	213241759	RPS6KC1	1.7e-06	+	213241508	213241759	0	1	251,	0	-5.76	-4.87	4.32
chr1	213241858	213242209	RPS6KC1	1.7e-06	+	213241858	213242209	0	1	351,	0	-5.76	-4.87	7.14
chr1	213272614	213272915	RPS6KC1	0.0041	+	213272614	213272915	0	1	301,	0	-2.39	-1.93	2.89
chr1	213987984	213988234	PROX1	0.0001	+	213987984	213988234	0	1	250,	0	-3.99	-3.43	4.25
chr1	213988649	213996895	PROX1	1.4e-06	+	213988649	213996895	0	2	72,427,	0,7819	-5.85	-4.94	2.85
chr1	213997143	213997692	PROX1	1.4e-06	+	213997143	213997692	0	1	549,	0	-5.85	-4.94	8.72
chr1	214603238	214614996	CENPF	0.0018	+	214603238	214614996	0	3	83,203,165,	0,10475,11593	-2.75	-2.28	2.65
chr1	214622238	214630565	CENPF	0.00072	+	214622238	214630565	0	3	43,126,32,	0,6807,8295	-3.14	-2.65	1.7
chr1	214632481	214641463	CENPF	0.00072	+	214632481	214641463	0	3	121,136,1543,	0,5384,7439	-3.14	-2.65	3.16
chr1	214641562	214642313	CENPF	0.00032	+	214641562	214642313	0	1	751,	0	-3.5	-2.98	3.5
chr1	214643062	214646194	CENPF	9.8e-05	+	214643062	214646194	0	2	262,1638,	0,1494	-4.01	-3.44	5.84
chr1	214646293	214646693	CENPF	9.8e-05	+	214646293	214646693	0	1	400,	0	-4.01	-3.44	2.21
chr1	214647042	214651849	CENPF	2.5e-05	+	214647042	214651849	0	3	358,153,140,	0,1632,4667	-4.61	-3.95	4.46
chr1	214652889	214663871	CENPF	2.5e-05	+	214652889	214663871	0	5	100,163,477,179,281,	0,2351,4043,5960,10701	-4.61	-3.95	5.3
chr1	215620065	215620564	KCTD3	3.9e-07	+	215620065	215620564	0	1	499,	0	-6.41	-5.38	4.11
chr1	218285286	218302324	RRP15	1.8e-07	+	218285286	218302324	0	2	169,31,	0,17007	-6.75	-5.64	6.83
chr1	218305040	218331060	RRP15	1.8e-07	+	218305040	218331060	0	3	85,202,113,	0,2390,25907	-6.75	-5.64	3.5
chr1	220882221	220884464	HLX	0.00013	+	220882221	220884464	0	2	127,270,	0,1973	-3.9	-3.34	12.8
chr1	220884562	220884910	HLX	0.00013	+	220884562	220884910	0	1	348,	0	-3.9	-3.34	9
chr1	222627659	222628207	MIA3	7.4e-06	+	222627659	222628207	0	1	548,	0	-5.13	-4.37	5.83
chr1	222628306	222628456	MIA3	7.4e-06	+	222628306	222628456	0	1	150,	0	-5.13	-4.37	1.75
chr1	222628554	222629103	MIA3	7.4e-06	+	222628554	222629103	0	1	549,	0	-5.13	-4.37	5.32
chr1	222629201	222630148	MIA3	7.4e-06	+	222629201	222630148	0	1	947,	0	-5.13	-4.37	5.29
chr1	222654670	222659760	MIA3	3.2e-05	+	222654670	222659760	0	5	123,102,61,36,27,	0,4051,4782,4951,5063	-4.49	-3.85	2.65
chr1	222665424	222665624	MIA3	6.6e-05	+	222665424	222665624	0	1	200,	0	-4.18	-3.59	2.35
chr1	224114136	224114285	FBXO28	0.00072	+	224114136	224114285	0	1	149,	0	-3.14	-2.65	2.43
chr1	224157389	224157885	FBXO28	1.2e-06	+	224157389	224157885	0	1	496,	0	-5.91	-4.99	7.49
chr1	224183256	224189808	DEGS1	2.2e-05	+	224183256	224189808	0	2	162,232,	0,6320	-4.65	-3.98	6.38
chr1	224190298	224192704	DEGS1	2.5e-06	+	224190298	224192704	0	2	21,373,	0,2033	-5.6	-4.75	4.78
chr1	226062754	226064465	H3F3A	4.1e-05	+	226062754	226064465	0	2	57,137,	0,1574	-4.39	-3.76	3.05
chr1	226062776	226064442	H3F3AP4	4e-08	+	226062776	226064442	0	2	35,114,	0,1552	-7.4	-6.13	2.18
chr1	226881929	226883736	PSEN2	0.00023	+	226881929	226883736	0	2	119,32,	0,1775	-3.64	-3.11	2.67
chr1	226895703	226895903	PSEN2	5.4e-07	+	226895703	226895903	0	1	200,	0	-6.27	-5.27	3.85
chr1	226940385	226982066	ADCK3	1.8e-07	+	226940385	226982066	0	6	14,186,411,67,75,40,	0,20991,24614,25285,37063,41641	-6.74	-5.62	2.59
chr1	226986652	226986802	ADCK3	1.1e-07	+	226986652	226986802	0	1	150,	0	-6.96	-5.79	3.46
chr1	227731683	227732819	LOC100130093	0.0015	+	227731683	227732819	0	2	64,431,	0,705	-2.81	-2.34	8.78
chr1	227747976	227759181	SNAP47	8.3e-05	+	227747976	227759181	0	2	257,187,	0,11018	-4.08	-3.5	10.2
chr1	227767048	227781034	SNAP47	7.1e-06	+	227767048	227781034	0	2	35,508,	0,13478	-5.15	-4.39	7.49
chr1	228097260	228097864	ARF1	1.4e-09	+	228097260	228097864	0	4	2,111,125,13,	0,81,330,591	-8.84	-7.32	1.39
chr1	228144719	228146849	GUK1	0.00021	+	228144719	228146849	0	4	33,114,42,8,	0,791,1306,2122	-3.68	-3.15	3.29
chr1	228243200	228245579	OBSCN	0.00048	+	228243200	228245579	0	3	258,276,167,	0,1095,2212	-3.32	-2.82	4.44
chr1	228288279	228298474	OBSCN	5.6e-05	+	228288279	228298474	0	8	45,264,264,264,264,264,264,21,	0,345,3618,4243,5073,5872,6500,10174	-4.25	-3.64	6.27
chr1	228321832	228322132	OBSCN	8.7e-05	+	228321832	228322132	0	1	300,	0	-4.06	-3.49	4.44
chr1	228359729	228361129	OBSCN	3.6e-06	+	228359729	228361129	0	1	1400,	0	-5.44	-4.62	9.65
chr1	228371416	228373965	OBSCN	2.4e-07	+	228371416	228373965	0	2	1665,34,	0,2515	-6.62	-5.54	10.9
chr1	228487813	228493901	RNF187	9.8e-08	+	228487813	228493901	0	4	65,93,222,19,	0,1146,5239,6069	-7.01	-5.83	3.75
chr1	228494099	228494448	RNF187	9.8e-08	+	228494099	228494448	0	1	349,	0	-7.01	-5.83	2.28
chr1	228644646	228644845	RHOU	2.2e-05	+	228644646	228644845	0	1	199,	0	-4.65	-3.99	5.09
chr1	228743447	228743646	RHOU	0.00059	+	228743447	228743646	0	1	199,	0	-3.23	-2.25	4.5
chr1	229635123	229635620	URB2	1.1e-05	+	229635123	229635620	0	1	497,	0	-4.94	-4.22	7.16
chr1	229635719	229636067	URB2	1.1e-05	+	229635719	229636067	0	1	348,	0	-4.94	-4.22	5.94
chr1	229636166	229636912	URB2	1.1e-05	+	229636166	229636912	0	1	746,	0	-4.94	-4.22	6.37
chr1	229637109	229637358	URB2	1.1e-05	+	229637109	229637358	0	1	249,	0	-4.94	-4.22	4.11
chr1	229637854	229638103	URB2	4.2e-05	+	229637854	229638103	0	1	249,	0	-4.38	-3.76	2.91
chr1	229659155	229659305	URB2	0.00027	+	229659155	229659305	0	1	150,	0	-3.57	-3.04	3.5
chr1	230092028	230203190	GALNT2	0.0047	+	230092028	230203190	0	3	2,94,54,	0,86189,111108	-2.33	-1.88	1.65
chr1	230274516	230279949	GALNT2	2e-08	+	230274516	230279949	0	2	48,647,	0,4786	-7.69	-6.36	9.48
chr1	230642504	230642653	COG2	0.00023	+	230642504	230642653	0	1	149,	0	-3.64	-3.11	3.17
chr1	230691468	230693541	COG2	4.3e-05	+	230691468	230693541	0	2	96,250,	0,1823	-4.37	-3.75	2.95
chr1	230979076	230979276	ARV1	5.6e-06	+	230979076	230979276	0	1	200,	0	-5.25	-4.47	9
chr1	231000184	231000434	ARV1	6.3e-11	+	231000184	231000434	0	1	250,	0	-10.2	-8.49	3.49
chr1	231266386	231267858	GNPAT	1.3e-06	+	231266386	231267858	0	2	21,179,	0,1293	-5.9	-4.98	2.62
chr1	231338283	231338532	SPRTN	0.00032	+	231338283	231338532	0	1	249,	0	-3.5	-2.98	2.9
chr1	231352740	231352890	SPRTN	1.1e-05	+	231352740	231352890	0	1	150,	0	-4.95	-4.23	1.38
chr1	231353088	231353338	SPRTN	1.1e-05	+	231353088	231353338	0	1	250,	0	-4.95	-4.23	4.7
chr1	232805833	232806181	MAP10	3.6e-06	+	232805833	232806181	0	1	348,	0	-5.44	-4.62	4.67
chr1	232806378	232806578	MAP10	3.6e-06	+	232806378	232806578	0	1	200,	0	-5.44	-4.12	2
chr1	232806924	232807074	MAP10	3.6e-06	+	232806924	232807074	0	1	150,	0	-5.44	-4.12	2.33
chr1	232807816	232807966	MAP10	3.6e-06	+	232807816	232807966	0	1	150,	0	-5.44	-4.12	2.67
chr1	233379177	233379327	KIAA1804	2.9e-05	+	233379177	233379327	0	1	150,	0	-4.54	-3.9	3.33
chr1	233382317	233382567	KIAA1804	2.9e-05	+	233382317	233382567	0	1	250,	0	-4.54	-3.9	6
chr1	233614199	233614446	KCNK1	1.5e-05	+	233614199	233614446	0	1	247,	0	-4.83	-4.13	3.67
chr1	233671333	233671481	KCNK1	1.5e-05	+	233671333	233671481	0	1	148,	0	-4.83	-4.13	3.44
chr1	234373485	234373633	COA6	9.5e-06	+	234373485	234373633	0	1	148,	0	-5.02	-4.29	3.5
chr1	234374176	234383853	COA6	4e-06	+	234374176	234383853	0	2	213,131,	0,9546	-5.4	-4.59	2.41
chr1	236484064	236484263	EDARADD	0.00052	+	236484064	236484263	0	1	199,	0	-3.28	-2.78	4.33
chr1	236484410	236484560	EDARADD	0.00052	+	236484410	236484560	0	1	150,	0	-3.28	-2.78	4.67
chr1	236891238	236895464	MTR	4.8e-06	+	236891238	236895464	0	3	91,201,107,	0,3118,4119	-5.32	-4.52	3.48
chr1	236897067	236898254	MTR	4.8e-06	+	236897067	236898254	0	2	51,697,	0,490	-5.32	-4.52	5.67
chr1	236899100	236899350	MTR	8.5e-07	+	236899100	236899350	0	1	250,	0	-6.07	-5.11	4.11
chr1	236900893	236901292	MTR	1.7e-06	+	236900893	236901292	0	1	399,	0	-5.78	-4.89	6.18
chr1	236903582	236903732	MTR	0.00028	+	236903582	236903732	0	1	150,	0	-3.55	-3.03	5
chr1	239629272	239632256	CHRM3	4.2e-06	+	239629272	239632256	0	2	267,33,	0,2951	-5.38	-4.57	3.75
chr1	239908119	239908270	CHRM3	3.3e-05	+	239908119	239908270	0	1	151,	0	-4.48	-3.35	3
chr1	239908568	239908719	CHRM3	3.3e-05	+	239908568	239908719	0	1	151,	0	-4.48	-3.85	3.5
chr1	239908817	239909267	CHRM3	3.3e-05	+	239908817	239909267	0	1	450,	0	-4.48	-3.85	4.25
chr1	241848239	241848766	EXO1	2.8e-05	+	241848239	241848766	0	2	114,36,	0,491	-4.56	-3.91	3.69
chr1	241872259	241879076	EXO1	2.5e-06	+	241872259	241879076	0	2	19,328,	0,6489	-5.6	-4.75	3.2
chr1	243256053	243270165	SDCCAG8	0.00058	+	243256053	243270165	0	2	187,61,	0,14051	-3.24	-2.74	7.33
chr1	243316890	243330685	SDCCAG8	0.0052	+	243316890	243330685	0	2	3,146,	0,13649	-2.28	-1.83	1.41
chr1	243344268	243378856	SDCCAG8	0.0052	+	243344268	243378856	0	2	63,136,	0,34452	-2.28	-1.83	3.25
chr1	243426428	243489081	SDCCAG8	0.0052	+	243426428	243489081	0	2	130,68,	0,62585	-2.28	-1.83	1.77
chr1	244053757	244054403	ZBTB18	2.9e-07	+	244053757	244054403	0	1	646,	0	-6.54	-5.48	7.89
chr1	244054501	244055246	ZBTB18	2.9e-07	+	244054501	244055246	0	1	745,	0	-6.54	-5.48	10.6
chr1	245155034	245155185	KIF26B	0.0032	+	245155034	245155185	0	1	151,	0	-2.5	-2.04	5
chr1	245687184	245687485	KIF26B	0.002	+	245687184	245687485	0	1	301,	0	-2.7	-2.24	3.25
chr1	245702526	245702926	KIF26B	0.00023	+	245702526	245702926	0	1	400,	0	-3.63	-3.1	4.5
chr1	246591604	246591903	CNST	2e-05	+	246591604	246591903	0	1	299,	0	-4.7	-4.03	4.63
chr1	246641987	246647883	CNST	5.6e-08	+	246641987	246647883	0	2	50,745,	0,5151	-7.25	-6.02	6.99
chr1	246665750	246665999	CNST	3.2e-07	+	246665750	246665999	0	1	249,	0	-6.49	-5.43	4.23
chr1	247857644	247876220	TRIM58	5.2e-10	+	247857644	247876220	0	6	22,96,231,23,101,321,	0,2972,7060,10200,10318,18255	-9.28	-7.7	5.91
chr1	247895586	247896134	OR2W3	0.00019	+	247895586	247896134	0	1	548,	0	-3.72	-3.18	5.88
chr1	248847223	248847523	ZNF672	0.00087	+	248847223	248847523	0	1	300,	0	-3.06	-2.57	3.96
chr1	248847772	248848470	ZNF672	0.00093	+	248847772	248848470	0	1	698,	0	-3.03	-2.55	12.5
chr1	248916634	248917029	PGBD2	2.3e-09	+	248916634	248917029	0	1	395,	0	-8.63	-7.15	7.86
chr1	248917225	248918407	PGBD2	2.3e-09	+	248917225	248918407	0	1	1182,	0	-8.63	-7.15	7.32
chr1	14508	15848	WASH7P	2.3e-06	-	14508	15848	0	3	321,69,53,	0,461,1287	-5.64	-4.77	6.17
chr1	726205	726405	LOC100133331	3.6e-05	-	726205	726405	0	1	200,	0	-4.44	-3.81	2.83
chr1	728291	728491	LOC100133331	0.00022	-	728291	728491	0	1	200,	0	-3.65	-3.12	1.72
chr1	826692	827181	LINC00115	8.5e-07	-	826692	827181	0	1	489,	0	-6.07	-5.11	6.26
chr1	917011	917255	LOC100130417	5.4e-09	-	917011	917255	0	1	244,	0	-8.27	-6.85	2.89
chr1	917545	918041	LOC100130417	5.4e-09	-	917545	918041	0	2	175,20,	0,476	-8.27	-6.85	4.8
chr1	919400	919692	LOC100130417	5.4e-09	-	919400	919692	0	1	292,	0	-8.27	-6.85	5.33
chr1	944652	946464	NOC2L	8.7e-07	-	944652	946464	0	5	148,90,136,114,63,	0,404,865,1520,1749	-6.06	-5.1	4.2
chr1	956209	959016	NOC2L	6.6e-06	-	956209	959016	0	4	6,132,175,88,	0,684,889,2719	-5.18	-4.41	4.23
chr1	1081866	1082160	C1orf159	1.6e-11	-	1081866	1082160	0	1	294,	0	-10.8	-8.96	2.7
chr1	1082257	1084503	C1orf159	1.6e-11	-	1082257	1084503	0	3	730,31,23,	0,2095,2223	-10.8	-8.96	7.62
chr1	1087589	1092009	C1orf159	1.6e-11	-	1087589	1092009	0	4	8,76,94,19,	0,2763,3882,4401	-10.8	-8.96	3.09
chr1	1218604	1231968	SDF4	7.8e-06	-	1218604	1231968	0	6	29,159,114,137,479,77,	0,164,4639,5227,9863,13287	-5.11	-4.36	5.39
chr1	1255005	1255453	UBE2J2	1.2e-08	-	1255005	1255453	0	1	448,	0	-7.92	-6.55	7.06
chr1	1311733	1311883	CPSF3L	1.5e-08	-	1311733	1311883	0	1	150,	0	-7.83	-6.48	1.53
chr1	1312300	1313514	CPSF3L	1.5e-08	-	1312300	1313514	0	6	68,62,108,163,90,6,	0,139,292,486,734,1208	-7.83	-6.48	3.04
chr1	1319382	1321942	CPSF3L	1.5e-08	-	1319382	1321942	0	4	142,74,98,35,	0,1073,1613,2525	-7.83	-6.48	5.92
chr1	1335525	1335674	DVL1	0.014	-	1335525	1335674	0	1	149,	0	-1.84	-1.4	1.59
chr1	1335921	1338126	DVL1	0.0015	-	1335921	1338126	0	2	594,150,	0,2055	-2.83	-2.36	5
chr1	1341772	1348963	DVL1	0.0025	-	1341772	1348963	0	5	33,104,122,70,68,	0,280,590,916,7123	-2.61	-2.15	2.92
chr1	1352688	1353331	MXRA8	0.00051	-	1352688	1353331	0	1	643,	0	-3.29	-2.79	4.33
chr1	1373829	1375039	AURKAIP1	3.2e-11	-	1373829	1375039	0	4	73,446,86,43,	0,170,875,1167	-10.5	-8.71	3.51
chr1	1386953	1388028	CCNL2	2.8e-08	-	1386953	1388028	0	3	629,93,75,	0,823,1000	-7.55	-6.25	7.98
chr1	1402090	1402238	MRPL20	0.00042	-	1402090	1402238	0	1	148,	0	-3.38	-2.87	1.73
chr1	1544875	1574593	SSU72	6.3e-06	-	1544875	1574593	0	3	127,144,116,	0,19897,29602	-5.2	-4.43	4.98
chr1	1598106	1598754	C1orf233	2.1e-10	-	1598106	1598754	0	1	648,	0	-9.67	-8.03	5.47
chr1	1599001	1599450	C1orf233	2.1e-10	-	1599001	1599450	0	1	449,	0	-9.67	-8.03	6.37
chr1	1637774	1655443	CDK11B	4.4e-06	-	1637774	1655443	0	11	109,91,176,66,159,96,162,137,139,128,75,	0,725,2502,3273,3887,4131,4572,7351,11724,14664,17594	-5.36	-4.55	5.24
chr1	1663275	1663625	SLC35E2B	7.4e-05	-	1663275	1663625	0	1	350,	0	-4.13	-3.55	2.92
chr1	1665122	1665922	SLC35E2B	3.2e-12	-	1665122	1665922	0	1	800,	0	-11.5	-9.52	12.3
chr1	1691099	1691250	SLC35E2B	0.00012	-	1691099	1691250	0	1	151,	0	-3.93	-3.37	5.38
chr1	1708215	1719344	CDK11A	3.1e-06	-	1708215	1719344	0	7	30,159,96,123,137,133,17,	0,578,822,1302,4048,8130,11112	-5.51	-4.67	6.68
chr1	2184559	2185309	FAAP20	2.6e-05	-	2184559	2185309	0	1	750,	0	-4.59	-3.93	7.31
chr1	2187085	2189728	FAAP20	9.3e-05	-	2187085	2189728	0	2	121,180,	0,2463	-4.03	-3.46	3.71
chr1	2191939	2192889	FAAP20	9.3e-05	-	2191939	2192889	0	1	950,	0	-4.03	-3.46	7
chr1	2193751	2194089	FAAP20	9.3e-05	-	2193751	2194089	0	2	159,92,	0,246	-4.03	-3.46	2.21
chr1	2350963	2351263	LOC100129534	4e-11	-	2350963	2351263	0	1	300,	0	-10.4	-8.61	6.5
chr1	2351462	2351613	LOC100129534	4e-11	-	2351462	2351613	0	1	151,	0	-10.4	-8.14	7.5
chr1	2404900	2405049	PEX10	0.00078	-	2404900	2405049	0	1	149,	0	-3.11	-2.62	2.35
chr1	2405295	2405641	PEX10	0.00014	-	2405295	2405641	0	1	346,	0	-3.86	-3.31	4.8
chr1	2508679	2510103	PANK4	0.00046	-	2508679	2510103	0	3	381,69,47,	0,1182,1377	-3.34	-2.84	3.44
chr1	2551569	2551918	LOC115110	0.00056	-	2551569	2551918	0	1	349,	0	-3.25	-2.75	9
chr1	2552016	2552315	LOC115110	0.00056	-	2552016	2552315	0	1	299,	0	-3.25	-2.75	5
chr1	2552414	2554169	LOC115110	0.00056	-	2552414	2554169	0	3	289,189,69,	0,1211,1686	-3.25	-2.75	7
chr1	2555787	2555986	LOC115110	0.0016	-	2555787	2555986	0	1	199,	0	-2.8	-1.85	3.5
chr1	2556382	2556681	LOC115110	0.0016	-	2556382	2556681	0	1	299,	0	-2.8	-2.32	2.29
chr1	3738018	3738764	TP73-AS1	5.8e-06	-	3738018	3738764	0	1	746,	0	-5.24	-4.46	6.45
chr1	3739508	3739658	TP73-AS1	0.00011	-	3739508	3739658	0	1	150,	0	-3.97	-3.4	2.07
chr1	3739756	3740105	TP73-AS1	0.00011	-	3739756	3740105	0	1	349,	0	-3.97	-3.4	1.83
chr1	3740203	3745983	TP73-AS1	0.00011	-	3740203	3745983	0	4	184,154,130,377,	0,2600,2857,5403	-3.97	-3.4	9.5
chr1	3746131	3746877	TP73-AS1	0.00011	-	3746131	3746877	0	1	746,	0	-3.97	-3.4	11.4
chr1	3784083	3787304	LRRC47	1e-05	-	3784083	3787304	0	3	28,117,456,	0,1003,2765	-4.99	-4.26	8.16
chr1	3890062	3890901	C1orf174	0.00014	-	3890062	3890901	0	2	11,333,	0,506	-3.86	-3.31	5.89
chr1	6222979	6223178	ICMT	5.1e-06	-	6222979	6223178	0	1	199,	0	-5.29	-4.5	5.07
chr1	6223773	6224022	ICMT	5.5e-06	-	6223773	6224022	0	1	249,	0	-5.26	-4.48	3.06
chr1	6224716	6225213	ICMT	9.3e-09	-	6224716	6225213	0	1	497,	0	-8.03	-6.64	7.73
chr1	6318511	6333494	ACOT7	5.1e-06	-	6318511	6333494	0	3	67,115,18,	0,8787,14965	-5.29	-4.5	1.58
chr1	6339556	6358924	ACOT7	5.1e-06	-	6339556	6358924	0	3	33,118,99,	0,10192,19269	-5.29	-4.5	5
chr1	6418502	6418800	HES2	9.8e-06	-	6418502	6418800	0	1	298,	0	-5.01	-3.77	6
chr1	6592559	6601906	KLHL21	8.5e-10	-	6592559	6601906	0	4	1099,73,406,110,	0,2925,6487,9237	-9.07	-7.52	9.07
chr1	6634466	6635016	DNAJC11	0.00023	-	6634466	6635016	0	1	550,	0	-3.63	-3.1	3.08
chr1	6635264	6635465	DNAJC11	3.6e-08	-	6635264	6635465	0	1	201,	0	-7.44	-6.16	6.77
chr1	6653973	6680966	DNAJC11	0.0036	-	6653973	6680966	0	4	66,102,74,59,	0,13735,24420,26934	-2.44	-1.99	7.15
chr1	8356240	8359984	RERE	3.3e-07	-	8356240	8359984	0	3	6,721,221,	0,1955,3523	-6.48	-5.43	7.68
chr1	8361204	8361825	RERE	6.5e-06	-	8361204	8361825	0	2	286,63,	0,558	-5.19	-4.42	5.68
chr1	8656159	8656410	RERE	3.5e-05	-	8656159	8656410	0	1	251,	0	-4.46	-3.83	4.2
chr1	9680896	9687526	PIK3CD-AS2	4.6e-05	-	9680896	9687526	0	2	239,192,	0,6438	-4.34	-3.72	2.49
chr1	9729468	9729718	CLSTN1	0.0011	-	9729468	9729718	0	1	250,	0	-2.97	-2.49	2.26
chr1	9730314	9731362	CLSTN1	4.9e-05	-	9730314	9731362	0	2	391,157,	0,891	-4.31	-3.7	5.19
chr1	9734058	9735014	CLSTN1	0.0038	-	9734058	9735014	0	2	84,67,	0,889	-2.42	-1.97	2.16
chr1	9744479	9744630	CLSTN1	0.013	-	9744479	9744630	0	1	151,	0	-1.88	-1.44	2.07
chr1	9930105	9930300	LZIC	0.0044	-	9930105	9930300	0	1	195,	0	-2.36	-1.9	2.89
chr1	10461393	10461793	DFFA	1.2e-05	-	10461393	10461793	0	1	400,	0	-4.92	-4.2	3.46
chr1	10463039	10463511	DFFA	0.0003	-	10463039	10463511	0	2	170,81,	0,391	-3.53	-3.01	2.75
chr1	10948014	10948606	C1orf127	9.1e-05	-	10948014	10948606	0	1	592,	0	-4.04	-3.46	8.5
chr1	11788679	11789080	MTHFR	5.4e-06	-	11788679	11789080	0	1	401,	0	-5.27	-4.49	2.64
chr1	11789628	11789779	MTHFR	1.1e-07	-	11789628	11789779	0	1	151,	0	-6.94	-5.78	2.26
chr1	11790128	11790879	MTHFR	6.3e-14	-	11790128	11790879	0	1	751,	0	-13.2	-11	8.77
chr1	11802944	11805953	MTHFR	8.5e-05	-	11802944	11805953	0	2	185,66,	0,2943	-4.07	-3.49	2.6
chr1	11920132	11923376	KIAA2013	5.4e-07	-	11920132	11923376	0	2	200,741,	0,2503	-6.27	-5.27	2.92
chr1	11925239	11925685	KIAA2013	5.4e-07	-	11925239	11925685	0	1	446,	0	-6.27	-5.27	3.59
chr1	12568007	12568402	DHRS3	0.00049	-	12568007	12568402	0	1	395,	0	-3.31	-2.8	4.68
chr1	15492632	15492979	CASP9	9.5e-07	-	15492632	15492979	0	1	347,	0	-6.02	-5.07	6.73
chr1	15518190	15524209	CASP9	4.1e-06	-	15518190	15524209	0	2	205,141,	0,5878	-5.39	-4.58	7
chr1	15834313	15834861	FLJ37453	2.6e-05	-	15834313	15834861	0	1	548,	0	-4.58	-3.92	4
chr1	15835157	15835854	FLJ37453	4.8e-05	-	15835157	15835854	0	1	697,	0	-4.32	-3.71	13.5
chr1	15943830	15947118	ZBTB17	1.2e-05	-	15943830	15947118	0	7	65,301,143,266,126,163,184,	0,469,866,1106,1884,2323,3104	-4.91	-4.2	8.68
chr1	16017792	16017992	HSPB7	0.00014	-	16017792	16017992	0	1	200,	0	-3.84	-3.29	3.43
chr1	16018091	16018690	HSPB7	0.00014	-	16018091	16018690	0	1	599,	0	-3.84	-3.29	4.75
chr1	16231832	16232272	RSG1	3.5e-05	-	16231832	16232272	0	1	440,	0	-4.46	-3.83	6.64
chr1	16236871	16237067	RSG1	0.0044	-	16236871	16237067	0	1	196,	0	-2.36	-1.9	5
chr1	16250631	16251381	FBXO42	1.9e-09	-	16250631	16251381	0	1	750,	0	-8.72	-7.22	5.28
chr1	16476400	16484247	CROCCP3	4.3e-05	-	16476400	16484247	0	5	104,145,183,200,15,	0,529,1854,6886,7832	-4.37	-3.75	4.8
chr1	16485614	16491042	CROCCP3	1.5e-05	-	16485614	16491042	0	5	51,236,166,62,33,	0,811,5003,5250,5395	-4.82	-4.12	4.42
chr1	16618941	16630906	CROCCP2	4e-12	-	16618941	16630906	0	7	162,194,231,147,145,183,17,	0,903,6833,7411,8203,9526,11948	-11.4	-9.44	7.5
chr1	17407844	17408489	RCC2	7.6e-07	-	17407844	17408489	0	1	645,	0	-6.12	-5.15	5.87
chr1	19219147	19219397	EMC1	1.4e-06	-	19219147	19219397	0	1	250,	0	-5.86	-4.95	4.18
chr1	19682757	19683353	TMCO4	0.0003	-	19682757	19683353	0	1	596,	0	-3.52	-3	7.7
chr1	20483565	20485305	CAMK2N1	2e-06	-	20483565	20485305	0	2	154,92,	0,1648	-5.7	-4.82	2.44
chr1	20485940	20486235	CAMK2N1	5.9e-06	-	20485940	20486235	0	1	295,	0	-5.23	-4.45	1.88
chr1	20499791	20501315	MUL1	8.7e-08	-	20499791	20501315	0	1	1524,	0	-7.06	-5.87	7.6
chr1	20648499	20648949	PINK1-AS	1.8e-05	-	20648499	20648949	0	1	450,	0	-4.75	-4.07	6.56
chr1	20650645	20651045	PINK1-AS	1.3e-06	-	20650645	20651045	0	1	400,	0	-5.9	-4.98	4.86
chr1	21217795	21218494	ECE1	2.8e-05	-	21217795	21218494	0	1	699,	0	-4.56	-3.91	6.34
chr1	21219141	21219392	ECE1	0.0019	-	21219141	21219392	0	1	251,	0	-2.72	-2.25	3.03
chr1	21219740	21220090	ECE1	7.1e-06	-	21219740	21220090	0	1	350,	0	-5.15	-4.39	5.16
chr1	21596813	21603885	RAP1GAP	6.9e-08	-	21596813	21603885	0	8	451,43,104,103,124,114,110,51,	0,872,1147,1586,2680,4870,5990,7021	-7.16	-5.94	9.37
chr1	21822331	21822632	HSPG2	0.0036	-	21822331	21822632	0	1	301,	0	-2.44	-1.98	6.74
chr1	23087866	23088116	LUZP1	7.1e-05	-	23087866	23088116	0	1	250,	0	-4.15	-3.56	2.32
chr1	23088664	23091600	LUZP1	6.9e-06	-	23088664	23091600	0	2	389,411,	0,2525	-5.16	-4.4	6.83
chr1	23092198	23092349	LUZP1	6.9e-06	-	23092198	23092349	0	1	151,	0	-5.16	-4.4	2.14
[truncated: 13,200 more rows]

## Sheet: Table S1E
Table S1E m6A Peaks in K562 Cells Resensitivized to Nilotinib
[truncated: 12,158 more rows]

## Sheet: Table S1F
Table S1F Upregulated Genes Containg m6A Sites in K562 NilotinibR vs Parental Cells (Overlapped with m6A Signature in K562 Cells)
[truncated: 413 more rows]

[truncated: 14 more sheets: Table S1G, Table S1H, Table S1I, Table S1J, Table S1K, Table S1L, Table S1M, Table 1N, Table S1O, Table S1P, Table S1Q, Table S1R, Table S1S, Table S1T]
