# Supplementary material for: A dynamic N6-methyladenosine methylome regulates intrinsic and acquired resistance to tyrosine kinase inhibitors
Source: Cell Res. 2018 Oct 8;28(11):1062–76. doi: 10.1038/s41422-018-0097-4 (PMC6218444; doi:10.1038/s41422-018-0097-4)
Supplement: Supplementary file 11 — Supplementary information, Table S2 [file 41422_2018_97_MOESM11_ESM.xlsx]

## Sheet: Table S2A
Table S2. Peak-enrichment and scores
Table S2A m6A Peak_Fold_Enrichment
chr	start	end	name	score	strand	thickStart	thickEnd	itemRgb	blockCount	blockSize	blockStart	parental 1	parental 2	nilotinib resistance 1	nilotinib resistance 2	reacquired sensitivity 1	reacquired sensitivity 2
chr1	842257	842757	LINC01128	1	+	842257	842757	NA	1	501	0	7.09479	5.66923	3.76785	4.58697	6.05322	4.52559
chr1	853407	854306	LINC01128	1	+	853407	854306	NA	1	900	0	3.64788	5.63893	2.21016	4.49304	2.84003	3.91525
chr1	854455	854556	LINC01128	1	+	854455	854556	NA	1	102	0	6.93627	5.27501	1.95839	13.5315	6.03902	9.71867
chr1	856301	857001	LINC01128	1	+	856301	857001	NA	1	701	0	4.89051	6.65854	3.06198	2.65767	1.69691	8.06267
chr1	942838	943278	SAMD11	1	+	942838	943278	NA	2	221,26	0,415	15.133	2.94164	2.74501	4.24228	1.54139	5.16034
chr1	943942	944237	SAMD11	1	+	943942	944237	NA	1	296	0	1.41199	2.31801	1.1803	2.63659	3.05798	2.4925
chr1	1013513	1014444	ISG15	1	+	1013513	1014444	NA	2	64461	0,471	2.36071	2.64853	2.67757	2.28308	2.9499	2.96213
chr1	1043972	1044434	AGRN	1	+	1043972	1044434	NA	3	52149101	0,137,362	1.54567	1.86805	1.39388	2.50854	1.73507	2.30171
chr1	1054919	1055669	AGRN	1	+	1054919	1055669	NA	1	751	0	6.33412	5.14062	4.9461	4.36408	5.63164	6.36631
chr1	1232896	1233495	B3GALT6	1	+	1232896	1233495	NA	1	600	0	5.3847	10.3094	6.92919	4.52926	8.45884	11.3623
chr1	1233743	1234940	B3GALT6	1	+	1233743	1234940	NA	1	1198	0	6.23039	4.56386	2.9696	3.25282	4.41751	3.8672
chr1	1327600	1328796	CPTP	1	+	1327600	1328796	NA	1	1197	0	5.82996	4.89798	4.34696	7.31882	5.68722	9.35166
chr1	1400697	1401347	LOC148413	1	+	1400697	1401347	NA	1	651	0	6.92814	5.31871	4.20325	5.04125	7.09582	6.23254
chr1	1472081	1485158	ATAD3B	1	+	1472081	1485158	NA	8	9,77,102,60,70,166,70,143	0,5193,6563,6968,8786,10057,10464,12935	2.89691	3.35902	2.2129	3.39347	2.07533	2.40396
chr1	1486187	1489227	ATAD3B	1	+	1486187	1489227	NA	4	49,125,52,24	0,357,1676,3017	2.07187	1.4284	1.70649	1.65002	1.27625	1.62796
chr1	1495903	1496103	ATAD3B	1	+	1495903	1496103	NA	1	201	0	1.24434	1.76552	1.45866	1.10808	0.968144	2.05911
chr1	1517286	1522744	ATAD3A	1	+	1517286	1522744	NA	6	127,60,70,166,70,1	0,430,1635,2855,3262,5458	4.40023	3.00589	2.38604	2.83319	3.3362	3.04088
chr1	1616092	1627707	MIB2	1	+	1616092	1627707	NA	13	9,107,311,172,107,195,143,108,105,163,134,149,35	0,416,7297,7682,8703,8899,9194,9454,10558,10745,10982,11204,11581	2.34451	1.94055	1.72642	2.8539	2.02843	3.08863
chr1	1629553	1630412	MIB2	1	+	1629553	1630412	NA	3	14,66,121	0,86,739	2.60053	1.64138	2.31209	1.83479	28.7528	2.07645
chr1	2175257	2185296	PRKCZ	1	+	2175257	2185296	NA	3	57116375	0,9326,9665	2.5674	4.06491	2.05825	3.42485	2.64231	3.71799
chr1	2229041	2303029	SKI	1	+	2229041	2303029	NA	2	695,52	0,73937	6.75389	4.65717	4.3917	4.23596	4.62183	6.02514
chr1	2303896	2304046	SKI	1	+	2303896	2304046	NA	1	151	0	1.70034	1.07613	1.44819	2.22279	1.71287	2.41538
chr1	2304532	2306690	SKI	1	+	2304532	2306690	NA	3	54231114	0,1488,2045	5.51774	2.55334	3.08733	3.02359	3.03511	3.5898
chr1	2306888	2307583	SKI	1	+	2306888	2307583	NA	1	696	0	3.46611	3.53357	2.84573	4.41399	3.49045	5.40074
chr1	2307682	2308030	SKI	1	+	2307682	2308030	NA	1	349	0	4.59348	3.84367	3.09574	4.19097	4.18523	3.3417
chr1	2308227	2308427	SKI	1	+	2308227	2308427	NA	1	201	0	4.69011	6.10552	3.854	4.88581	3.83362	4.24649
chr1	2403081	2403624	RER1	1	+	2403081	2403624	NA	1	544	0	2.74784	2.21821	1.57158	1.87877	1.51222	1.40302
chr1	2404903	2405052	RER1	1	+	2404903	2405052	NA	1	150	0	3.16501	3.78326	2.84119	1.98686	1.4398	2.91152
chr1	2405199	2405397	RER1	1	+	2405199	2405397	NA	1	199	0	0.488914	0.392218	0.285481	0.377948	0.167543	0.565924
chr1	2556413	2556661	TNFRSF14	1	+	2556413	2556661	NA	1	249	0	0.511589	1.28896	0.934254	1.6099	0.764494	2.81042
chr1	2561807	2563749	TNFRSF14	1	+	2561807	2563749	NA	3	9,32,602	0,1058,1341	5.08634	4.7822	3.97806	4.03837	5.801	6.18758
chr1	3463180	3463329	ARHGEF16	1	+	3463180	3463329	NA	1	150	0	0.809889	10.7898	4.44362	3.02661	4.70662	2.92801
chr1	3463426	3473087	ARHGEF16	1	+	3463426	3473087	NA	6	247,46,170,57,161,10	0,2722,3742,5454,6007,9652	3.27546	3.56764	2.67131	3.26187	2.07401	4.55081
chr1	3477875	3479522	ARHGEF16	1	+	3477875	3479522	NA	3	152,189,6	0,549,1642	6.88045	1.28049	1.60453	1.464	1.07985	2.05519
chr1	3479840	3480670	ARHGEF16	1	+	3479840	3480670	NA	2	74223	0,608	4.53991	1.96109	2.09912	2.41681	7.70697	0.938243
chr1	3732818	3733764	TP73	1	+	3732818	3733764	NA	1	947	0	5.03347	5.79502	4.61061	6.81241	3.49903	8.20371
chr1	3733962	3734162	TP73	1	+	3733962	3734162	NA	1	201	0	6.58802	1.34982	1.54139	1.83479	1.5133	2.35331
chr1	3773076	3775839	SMIM1	1	+	3773076	3775839	NA	3	106,185,45	0,2223,2719	2.19056	3.86528	2.77832	4.19931	3.85206	3.4222
chr1	6451940	6460198	ESPN	1	+	6451940	6460198	NA	4	157,80,12,200	0,5244,5421,8059	5.95297	5.47308	4.93685	4.40711	3.7931	3.74349
chr1	6580544	6582153	ZBTB48	1	+	6580544	6582153	NA	2	756,96	0,1514	5.04474	5.78673	3.09686	3.37258	3.60758	6.11117
chr1	6588808	6589180	ZBTB48	1	+	6588808	6589180	NA	2	37265	0,108	8.16422	6.59434	3.45087	5.68575	8.22076	11.1671
chr1	6619885	6621951	PHF13	1	+	6619885	6621951	NA	2	453541	0,1526	4.68326	3.86116	2.91581	5.3721	3.10221	5.61462
chr1	6625257	6633416	THAP3	1	+	6625257	6633416	NA	5	36,193,66,126,621	0,3242,5031,7113,7539	3.30174	3.40282	3.69261	3.37936	4.08968	3.68298
chr1	6634446	6635536	THAP3	1	+	6634446	6635536	NA	1	1091	0	2.1597	5.04939	3.39612	4.41381	2.60545	3.29401
chr1	7780941	7781089	VAMP3	1	+	7780941	7781089	NA	1	149	0	1.72636	1.78002	0.920464	0.890896	0.924634	1.35852
chr1	7962766	7965359	PARK7	1	+	7962766	7965359	NA	2	110,36	0,2558	1.55243	2.28967	0.951575	1.29357	0.846943	1.23854
chr1	7984945	7985042	PARK7	1	+	7984945	7985042	NA	1	98	0	2.70433	1.99767	1.3538	1.57638	1.78545	1.93988
chr1	9244985	9262065	H6PD	1	+	9244985	9262065	NA	3	577,118,7	0,1981,17074	4.24086	4.84119	2.97329	4.98421	2.70303	6.88193
chr1	9263593	9264493	H6PD	1	+	9263593	9264493	NA	1	901	0	2.85481	3.15649	2.84924	2.39542	2.45011	3.33385
chr1	9264542	9264993	H6PD	1	+	9264542	9264993	NA	1	452	0	2.67963	4.19601	1.57574	3.43933	3.52996	2.36824
chr1	9265091	9265542	H6PD	1	+	9265091	9265542	NA	1	452	0	2.67477	4.70767	2.4683	2.35331	2.19601	2.51966
chr1	9268987	9269437	H6PD	1	+	9268987	9269437	NA	1	451	0	5.09663	8.20853	3.12113	4.11436	2.6581	14.7533
chr1	9269786	9270136	H6PD	1	+	9269786	9270136	NA	1	351	0	2.56803	2.87627	1.38306	2.24385	2.50476	1.92357
chr1	9270535	9270836	H6PD	1	+	9270535	9270836	NA	1	302	0	3.16792	3.58962	1.58603	3.31114	2.94876	4.53991
chr1	9355799	9367750	SPSB1	1	+	9355799	9367750	NA	2	787303	0,11649	4.75801	2.77676	4.3808	4.34275	0.756652	6.38755
chr1	9602203	9602354	TMEM201	1	+	9602203	9602354	NA	1	152	0	2.50526	3.63769	0.560629	3.08266	2.11798	3.50516
chr1	9613078	9613529	TMEM201	1	+	9613078	9613529	NA	1	452	0	4.09266	3.29172	3.43454	3.66766	3.01662	3.77948
chr1	9613827	9614128	TMEM201	1	+	9613827	9614128	NA	1	302	0	1.75197	2.96896	1.72253	1.43838	1.84365	4.47173
chr1	9718755	9721215	PIK3CD	1	+	9718755	9721215	NA	6	161,97,131,51,168,89	0,1166,1357,1856,1987,2372	3.17374	1.88429	1.4609	1.82744	2.13883	3.02234
chr1	9724908	9727526	PIK3CD	1	+	9724908	9727526	NA	2	29618	0,2001	3.3373	2.77166	2.1997	4.01452	2.55312	3.90397
chr1	9728120	9728221	PIK3CD	1	+	9728120	9728221	NA	1	102	0	2.36681	1.58378	1.72273	1.27139	2.0764	1.49624
chr1	9728319	9728618	PIK3CD	1	+	9728319	9728618	NA	1	300	0	1.88712	2.38599	1.1648	1.82858	1.31961	1.47941
chr1	10032983	10033481	UBE4B	1	+	10032983	10033481	NA	1	499	0	3.97006	3.31651	2.93511	2.19058	2.40951	2.44831
chr1	10178764	10180142	UBE4B	1	+	10178764	10180142	NA	3	55147248	0,652,1131	2.34626	2.73108	1.51755	1.92074	1.38809	2.76771
chr1	10297212	10303229	KIF1B	1	+	10297212	10303229	NA	2	35,67	0,5951	3.17794	2.50039	1.49728	3.59951	1.54139	5.30368
chr1	10303378	10303578	KIF1B	1	+	10303378	10303578	NA	1	201	0	5.29495	6.22202	3.90804	4.77098	5.16034	4.73518
chr1	10303926	10304177	KIF1B	1	+	10303926	10304177	NA	1	252	0	3.3518	4.31941	2.74025	3.40068	3.92513	3.01005
chr1	10304375	10304875	KIF1B	1	+	10304375	10304875	NA	1	501	0	2.87143	6.79355	1.91124	3.48346	2.67631	3.79485
chr1	10378209	10378610	KIF1B	1	+	10378209	10378610	NA	1	402	0	3.3718	3.18539	1.88718	2.30717	2.63521	2.69203
chr1	10379058	10379408	KIF1B	1	+	10379058	10379408	NA	1	351	0	3.87025	3.12424	1.91206	1.47293	2.19243	5.13798
chr1	10380654	10380755	KIF1B	1	+	10380654	10380755	NA	1	102	0	6.19079	6.55565	1.56858	3.53406	4.79545	3.05798
chr1	10431128	10431355	APITD1	1	+	10431128	10431355	NA	1	228	0	5.49105	5.55864	1.59407	6.25121	4.0955	4.53991
chr1	10440385	10442515	APITD1	1	+	10440385	10442515	NA	2	29251	0,1880	3.01951	2.63332	2.12606	2.81826	2.33408	1.8867
chr1	10474994	10599345	PEX14	1	+	10474994	10599345	NA	4	9,48,85,108	0,20280,61219,124244	4.00612	7.56934	3.16683	5.39185	4.04286	4.3584
chr1	10629574	10630118	PEX14	1	+	10629574	10630118	NA	1	545	0	7.04502	6.151	4.47856	5.5343	4.73948	4.97341
chr1	10630216	10630415	PEX14	1	+	10630216	10630415	NA	1	200	0	2.56053	3.0765	1.82192	2.55075	2.89597	6.30158
chr1	11273246	11273395	UBIAD1	1	+	11273246	11273395	NA	1	150	0	5.83703	3.10209	4.11751	9.71867	9.76216	2.92419
chr1	11273740	11273889	UBIAD1	1	+	11273740	11273889	NA	1	150	0	1.34475	1.29564	1.00623	1.101	1.52119	1.69346
chr1	11285915	11286114	UBIAD1	1	+	11285915	11286114	NA	1	200	0	1.65496	2.76159	2.04716	2.21703	2.07677	2.54412
chr1	11609727	11609827	LOC101929181	1	+	11609727	11609827	NA	1	101	0	0.654992	1.80505	0.938243	1.98892	1.24754	1.74308
chr1	11664192	11668892	FBXO6	1	+	11664192	11668892	NA	2	64237	0,4464	4.92812	3.0618	2.4176	2.79455	2.81821	3.70652
chr1	11673652	11673803	FBXO6	1	+	11673652	11673803	NA	1	152	0	1.17341	1.60273	0.562498	0.566711	0.938355	1.59974
chr1	11750180	11750427	AGTRAP	1	+	11750180	11750427	NA	1	248	0	1.81487	1.38248	1.14246	1.48177	1.85908	1.67106
chr1	11766398	11766797	C1orf167	1	+	11766398	11766797	NA	1	400	0	13.2374	5.96059	3.54809	5.72517	5.35146	15.8056
chr1	11974746	11975443	PLOD1	1	+	11974746	11975443	NA	1	698	0	3.53959	3.77692	3.05034	3.20898	4.09713	3.73123
chr1	11982013	11982114	MFN2	1	+	11982013	11982114	NA	1	102	0	1.75772	2.44592	1.15386	2.05314	1.34379	1.31636
chr1	12001788	12002083	MFN2	1	+	12001788	12002083	NA	2	49102	0,194	1.92929	1.05179	1.52171	1.52566	0.671912	1.06289
chr1	12011524	12012769	MFN2	1	+	12011524	12012769	NA	1	1246	0	2.03328	2.88785	1.58914	1.65321	1.58595	2.71014
chr1	12021674	12022366	MIIP	1	+	12021674	12022366	NA	2	167272	0,421	4.84681	3.2852	2.57742	2.93736	5.11683	4.10181
chr1	12022853	12029115	MIIP	1	+	12022853	12029115	NA	2	65,83	0,6180	1.12658	1.36727	0.839885	1.69056	1.03654	1.67449
chr1	12142314	12144107	TNFRSF8	1	+	12142314	12144107	NA	1	1794	0	4.33552	4.46947	4.64357	3.83273	5.12913	4.87112
chr1	12201970	12207731	TNFRSF1B	1	+	12201970	12207731	NA	2	202992	0,4770	2.86382	3.80577	1.71349	3.2518	2.80711	2.97014
chr1	12208574	12209121	TNFRSF1B	1	+	12208574	12209121	NA	1	548	0	9.27841	6.23715	4.97991	4.38382	4.88852	5.51463
chr1	12275929	12276480	VPS13D	1	+	12275929	12276480	NA	1	552	0	2.30543	3.13582	1.26817	2.03764	1.74963	2.19081
chr1	12276579	12276830	VPS13D	1	+	12276579	12276830	NA	1	252	0	3.33615	2.03813	1.71563	1.61147	1.77975	1.87467
chr1	12276929	12277230	VPS13D	1	+	12276929	12277230	NA	1	302	0	4.1699	3.21327	2.35468	4.70125	3.15991	3.62112
chr1	12277479	12277980	VPS13D	1	+	12277479	12277980	NA	1	502	0	3.1791	4.02103	2.27683	2.37798	2.87845	2.48626
chr1	12282993	12283244	VPS13D	1	+	12282993	12283244	NA	1	252	0	2.71705	5.2022	2.09203	3.77044	2.72918	1.79202
chr1	12283543	12283694	VPS13D	1	+	12283543	12283694	NA	1	152	0	1.54139	2.15014	1.61767	1.41199	0.823502	1.36267
chr1	12416783	12456104	VPS13D	1	+	12416783	12456104	NA	2	45107	0,39215	2.12429	2.39967	1.00585	1.67196	0.863882	1.62471
chr1	12508896	12509197	VPS13D	1	+	12508896	12509197	NA	1	302	0	7.03242	4.87046	1.88631	3.29071	3.69281	4.15126
chr1	12509896	12510146	VPS13D	1	+	12509896	12510146	NA	1	251	0	1.89992	1.85186	0.642326	1.65149	1.00467	1.90424
chr1	13749456	13778775	PRDM2	1	+	13749456	13778775	NA	3	32111358	0,23622,28962	2.95019	3.11957	2.55193	2.71302	2.61271	2.11387
chr1	13778924	13779474	PRDM2	1	+	13778924	13779474	NA	1	551	0	1.93974	2.4135	1.15405	2.48614	1.40889	1.66225
chr1	13779673	13779873	PRDM2	1	+	13779673	13779873	NA	1	201	0	3.34854	3.68952	2.56335	4.10148	2.06683	1.74249
chr1	13779972	13780323	PRDM2	1	+	13779972	13780323	NA	1	352	0	4.77809	3.54178	1.81401	3.13254	3.11252	2.81237
chr1	13781170	13781670	PRDM2	1	+	13781170	13781670	NA	1	501	0	3.17794	2.38897	1.78643	2.19862	1.89171	1.98355
chr1	13781769	13786900	PRDM2	1	+	13781769	13786900	NA	2	1063386	0,4746	3.32313	2.84435	1.45286	3.12939	1.91405	2.76361
chr1	15215092	15215242	TMEM51	1	+	15215092	15215242	NA	1	151	0	5.49001	2.1597	3.46813	4.87365	3.02661	1.17665
chr1	15215340	15219981	TMEM51	1	+	15215340	15219981	NA	2	92656	0,3986	3.50952	11.7146	3.12222	6.78942	14.1199	2.88226
chr1	15220079	15220379	TMEM51	1	+	15220079	15220379	NA	1	301	0	3.08279	10.3207	5.95559	5.62748	1.098	2.42967
chr1	15341886	15358170	FHAD1	1	+	15341886	15358170	NA	6	8,108,108,108,108,61	0,3197,3530,7156,10991,16224	2.29348	2.26996	2.50352	3.87351	1.07985	3.08279
chr1	15358269	15360664	FHAD1	1	+	15358269	15360664	NA	2	15187	0,2209	1.5133	1.17665	1.61471	2.59964	1.54139	0.573371
chr1	15365850	15367480	FHAD1	1	+	15365850	15367480	NA	2	84,18	0,1613	1.17665	3.29401	0.744726	4.81685	1.14674	1.5133
chr1	15367579	15374575	FHAD1	1	+	15367579	15374575	NA	3	44,133,74	0,1791,6923	1.098	0.539926	2.67175	2.64633	1.5133	1.17665
chr1	15382124	15397328	FHAD1	1	+	15382124	15397328	NA	2	70,32	0,15173	1.07985	1.54139	1.5927	3.3629	1.17665	1.098
chr1	15410141	15410240	EFHD2	1	+	15410141	15410240	NA	1	100	0	6.67937	1.31056	10.5931	1.04592	4.94101	1.79975
chr1	15427159	15428813	EFHD2	1	+	15427159	15428813	NA	2	126221	0,1434	2.22237	2.22758	1.66518	1.61696	1.44243	2.42543
chr1	15428960	15429553	EFHD2	1	+	15428960	15429553	NA	1	594	0	1.37921	1.00732	0.861766	0.886201	1.78272	1.49467
chr1	15660063	15661057	DDI2	1	+	15660063	15661057	NA	1	995	0	2.9436	3.08813	1.56746	4.03134	1.79855	2.80766
chr1	15725370	15728295	PLEKHM2	1	+	15725370	15728295	NA	4	176,819,70,29	0,1644,2709,2897	5.01585	4.65427	3.72674	4.09949	5.87492	5.56227
chr1	15734172	15734372	PLEKHM2	1	+	15734172	15734372	NA	1	201	0	3.01577	4.89265	2.40331	3.43823	3.29252	3.3189
chr1	15848113	15876492	SPEN	1	+	15848113	15876492	NA	3	38321291	0,24703,28089	6.02256	6.69785	3.47264	4.3524	3.43866	3.86668
chr1	15922291	15929730	SPEN	1	+	15922291	15929730	NA	2	591640	0,5800	4.33015	5.6088	2.31907	3.4241	2.80037	4.2864
chr1	15930228	15931327	SPEN	1	+	15930228	15931327	NA	1	1100	0	3.3815	2.173	1.40416	1.90592	2.11994	1.75624
chr1	15931725	15932624	SPEN	1	+	15931725	15932624	NA	1	900	0	2.67244	2.16399	1.48991	2.83634	1.7073	3.17126
chr1	15932723	15933672	SPEN	1	+	15932723	15933672	NA	1	950	0	1.15074	1.57836	1.38296	1.27429	1.84998	1.68438
chr1	15933921	15934021	SPEN	1	+	15933921	15934021	NA	1	101	0	0.882572	2.08342	0.86351	1.7403	1.65565	1.1258
chr1	15935168	15935568	SPEN	1	+	15935168	15935568	NA	1	401	0	1.67412	1.78632	1.00977	1.02183	1.38942	1.68811
chr1	15937461	15937562	SPEN	1	+	15937461	15937562	NA	1	102	0	1.20533	2.45536	0.8455	1.15325	1.47185	3.57362
chr1	15939406	15940006	SPEN	1	+	15939406	15940006	NA	1	601	0	5.26799	4.63334	2.51376	3.37703	4.68007	3.49243
chr1	16387122	16395423	SZRD1	1	+	16387122	16395423	NA	4	4,50,255,386	0,4253,6106,7916	3.7514	3.5255	2.35784	4.54866	3.18549	5.47942
chr1	16395868	16395968	SZRD1	1	+	16395868	16395968	NA	1	101	0	1.88364	1.49683	2.96645	2.054	2.15089	3.10334
chr1	16440820	16448068	NECAP2	1	+	16440820	16448068	NA	4	34,101,105,9	0,2812,7050,7240	1.73022	2.21465	1.14268	1.9003	1.15409	1.1518
chr1	16458949	16459346	NECAP2	1	+	16458949	16459346	NA	1	398	0	2.62307	2.27539	2.34187	2.15593	1.43196	1.63888
chr1	16459593	16459940	NECAP2	1	+	16459593	16459940	NA	1	348	0	1.6009	2.283	1.26741	1.33301	1.32992	1.8971
chr1	16930021	16938956	CROCC	1	+	16930021	16938956	NA	9	11,84,62,166,107,237,97,84,48	0,103,265,408,1270,6616,7620,8379,8888	5.43595	3.75988	2.94137	3.47764	4.07204	4.26777
chr1	16940004	16946843	CROCC	1	+	16940004	16946843	NA	5	90,183,145,147,83	0,4096,5458,6255,6757	3.49635	3.14563	3.55716	5.00953	4.6443	6.66436
chr1	16951027	16954246	CROCC	1	+	16951027	16954246	NA	3	96,180,24	0,2275,3196	2.74501	2.24969	2.96718	1.75965	12.8631	2.16504
chr1	16955502	16960779	CROCC	1	+	16955502	16960779	NA	4	49,160,168,22	0,495,3081,5256	3.31669	7.87823	2.99632	6.50721	4.94195	4.90872
chr1	16965817	16966560	CROCC	1	+	16965817	16966560	NA	3	76121153	0,182,591	5.6913	3.18539	3.26399	2.9127	3.95281	3.33773
chr1	16968339	16972433	CROCC	1	+	16968339	16972433	NA	7	80,225,150,201,132,183,74	0,777,1446,1914,2297,3126,4021	2.95286	4.42642	3.4123	2.92801	4.13943	4.2467
chr1	17308243	17331144	PADI4	1	+	17308243	17331144	NA	2	72176	0,22726	1.5133	1.88265	3.51361	2.8539	3.08279	4.58697
chr1	19251629	19254795	MRTO4	1	+	19251629	19254795	NA	2	235,14	0,3153	3.01224	2.74954	2.9156	3.67945	2.0656	2.93203
chr1	19257927	19259239	MRTO4	1	+	19257927	19259239	NA	3	58,77,559	0,550,754	3.40315	3.62253	3.23311	3.25904	3.54232	3.59787
chr1	19312739	19317648	PQLC2	1	+	19312739	19317648	NA	2	151,49	0,4861	2.82996	3.33666	2.55599	2.73656	2.9726	1.83951
chr1	19328577	19329221	PQLC2	1	+	19328577	19329221	NA	1	645	0	6.14257	4.66212	3.82443	4.00515	3.70985	4.16919
chr1	19332081	19332329	PQLC2	1	+	19332081	19332329	NA	1	249	0	10.1442	10.0046	6.05137	8.92724	8.09889	20.0381
chr1	19596977	19600850	MINOS1-NBL1	1	+	19596977	19600850	NA	2	133,64	0,3810	7.48005	4.77322	4.58578	5.48451	4.72927	6.63116
chr1	19608003	19608496	RPS14P3	1	+	19608003	19608496	NA	1	494	0	4.92234	3.62877	1.76063	3.92355	3.01353	2.70599
chr1	19655335	19656915	NBL1	1	+	19655335	19656915	NA	2	101,50	0,1531	5.49001	1.07985	1.98179	3.33597	3.5941	2.10117
chr1	19657130	19657278	MINOS1-NBL1	1	+	19657130	19657278	NA	1	149	0	5.09073	6.58595	4.58697	4.41885	5.04281	12.627
chr1	19906521	19907873	OTUD3	1	+	19906521	19907873	NA	2	96304	0,1049	5.82773	5.24917	3.00029	3.60056	2.53713	3.29873
chr1	20186127	20190820	UBXN10	1	+	20186127	20190820	NA	2	27274	0,4420	2.64249	3.19956	2.08177	2.50101	1.07985	1.97764
chr1	20191068	20191616	UBXN10	1	+	20191068	20191616	NA	1	549	0	4.25167	3.41423	2.53913	2.31199	4.60892	4.18318
chr1	20191715	20191915	UBXN10	1	+	20191715	20191915	NA	1	201	0	3.22032	4.66651	3.09558	4.36728	3.61223	3.68238
chr1	20553034	20553233	FAM43B	1	+	20553034	20553233	NA	1	200	0	1.098	1.07985	3.39106	1.69281	1.5133	1.17665
chr1	20554274	20554921	FAM43B	1	+	20554274	20554921	NA	1	648	0	3.23956	3.85348	3.47122	7.78271	1.17665	8.78402
chr1	20639959	20644556	PINK1	1	+	20639959	20644556	NA	2	34,67	0,4531	2.37137	1.25099	1.59585	1.59847	0.805202	1.70686
chr1	20648518	20649029	PINK1	1	+	20648518	20649029	NA	2	115,35	0,477	0.645042	0.825439	0.621946	0.677102	0.795681	0.813513
chr1	20650673	20651166	PINK1	1	+	20650673	20651166	NA	1	494	0	5.60214	4.39966	2.39897	3.38868	3.52957	2.94205
chr1	22030381	22030828	LINC00339	1	+	22030381	22030828	NA	1	448	0	6.38903	6.56397	3.66764	6.72019	4.27161	8.46172
chr1	22490286	22490587	ZBTB40	1	+	22490286	22490587	NA	1	302	0	2.10866	2.24659	1.91686	2.44213	2.4495	3.76965
chr1	22511709	22513099	ZBTB40	1	+	22511709	22513099	NA	2	426176	0,1215	3.1749	4.70877	1.99315	3.74043	2.9324	3.9761
chr1	22524404	22526961	ZBTB40	1	+	22524404	22526961	NA	2	41760	0,1798	3.81134	2.52507	2.07519	2.14257	2.15302	2.88642
chr1	22527759	22528310	ZBTB40	1	+	22527759	22528310	NA	1	552	0	2.28122	4.05287	1.78744	2.08339	1.86832	4.07318
chr1	22528758	22529559	ZBTB40	1	+	22528758	22529559	NA	1	802	0	3.49585	2.74553	1.79985	2.07125	2.82142	2.00023
chr1	22529907	22530058	ZBTB40	1	+	22529907	22530058	NA	1	152	0	1.95409	1.16578	0.560301	1.37013	0.681397	1.41353
chr1	22530307	22530508	ZBTB40	1	+	22530307	22530508	NA	1	202	0	4.18012	3.65756	2.23869	1.49622	2.75712	3.25712
chr1	23030510	23050401	KDM1A	1	+	23030510	23050401	NA	3	125,60,15	0,13917,19877	1.99785	2.39946	1.84146	2.37323	1.32316	1.7176
chr1	23369019	23369465	ZNF436-AS1	1	+	23369019	23369465	NA	1	447	0	3.53393	2.9711	3.92877	2.67915	2.01301	3.09314
chr1	23369662	23369762	ZNF436-AS1	1	+	23369662	23369762	NA	1	101	0	0.788385	1.80155	1.12763	3.11101	0.909349	2.17196
chr1	23371144	23371491	ZNF436-AS1	1	+	23371144	23371491	NA	1	348	0	4.58081	4.3144	2.10886	3.65489	3.59658	3.41156
chr1	23751166	23752491	TCEB3	1	+	23751166	23752491	NA	2	865,85	0,1241	5.01942	4.63204	2.69604	5.3808	3.91557	5.66193
chr1	23759512	23759713	TCEB3	1	+	23759512	23759713	NA	1	202	0	4.19401	4.7581	3.46068	3.93988	3.91245	4.37375
chr1	23787347	23787544	PITHD1	1	+	23787347	23787544	NA	1	198	0	2.55238	3.65399	1.5254	3.42732	1.90334	2.70383
chr1	23961035	23961686	PNRC2	1	+	23961035	23961686	NA	2	100247	0,405	2.7528	2.52713	1.63242	1.75991	1.43011	1.31841
chr1	24415854	24419639	NIPAL3	1	+	24415854	24419639	NA	2	51349	0,3437	2.59263	3.11308	2.11138	1.74339	1.6551	3.00042
chr1	24469249	24469449	NIPAL3	1	+	24469249	24469449	NA	1	201	0	3.25361	2.00031	2.45436	2.1597	1.69553	1.42196
chr1	24471091	24471291	NIPAL3	1	+	24471091	24471291	NA	1	201	0	1.32374	2.56201	1.25165	2.06871	1.98768	1.5133
chr1	24471638	24471739	NIPAL3	1	+	24471638	24471739	NA	1	102	0	1.87306	2.55755	1.4363	3.37987	1.35117	0.608614
chr1	24535182	24535381	RCAN3	1	+	24535182	24535381	NA	1	200	0	1.51179	2.56899	1.86876	2.45912	1.17665	0.470573
chr1	24745417	24797833	CLIC4	1	+	24745417	24797833	NA	2	209,92	0,52325	5.6973	3.80235	7.73467	3.2982	3.3635	3.85396
chr1	25272486	25272585	RHD	1	+	25272486	25272585	NA	1	100	0	2.63136	3.30685	1.91301	2.66763	1.81261	4.68085
chr1	25338298	25340511	TMEM50A	1	+	25338298	25340511	NA	2	159,38	0,2176	2.8027	2.13091	1.62407	1.48701	1.75282	1.20484
chr1	25361283	25361627	TMEM50A	1	+	25361283	25361627	NA	1	345	0	1.66944	1.72763	1.02183	2.16818	1.01556	2.13929
chr1	25361773	25362067	TMEM50A	1	+	25361773	25362067	NA	1	295	0	1.46742	1.86285	1.36853	1.42983	1.53762	1.35315
chr1	25456783	25458890	TMEM57	1	+	25456783	25458890	NA	2	49500	0,1608	2.52503	5.05611	1.63174	3.63355	2.24469	2.58562
chr1	25484161	25489275	TMEM57	1	+	25484161	25489275	NA	3	114183103	0,1452,5012	2.23049	1.72355	1.2241	1.76915	0.851656	0.81246
chr1	25498417	25498666	TMEM57	1	+	25498417	25498666	NA	1	250	0	2.11626	3.07705	1.38381	1.63161	0.894735	1.62439
chr1	25498914	25499114	TMEM57	1	+	25498914	25499114	NA	1	201	0	1.82487	1.84343	2.23387	2.04401	1.87169	2.0068
chr1	25543733	25554863	LDLRAP1	1	+	25543733	25554863	NA	3	54,143,4	0,10189,11127	3.43945	1.281	2.68327	3.18117	2.11706	3.23679
chr1	25563070	25567792	LDLRAP1	1	+	25563070	25567792	NA	4	84,131,35,945	0,591,2103,3778	2.40345	2.55791	2.29491	1.97474	2.77146	2.71573
chr1	25815682	25816281	SEPN1	1	+	25815682	25816281	NA	1	600	0	2.89449	4.60491	1.95428	3.18002	3.0919	3.83024
chr1	25823035	25823649	MTFR1L	1	+	25823035	25823649	NA	2	94,6	0,609	2.74908	2.25021	1.73721	1.47682	1.19123	1.31896
chr1	25831961	25832403	MTFR1L	1	+	25831961	25832403	NA	1	443	0	2.07729	2.7907	1.27739	1.68797	1.36155	2.19551
chr1	26121948	26122649	PDIK1L	1	+	26121948	26122649	NA	1	702	0	6.73044	7.5971	2.49338	6.59333	5.69848	5.31893
chr1	26123347	26123548	PDIK1L	1	+	26123347	26123548	NA	1	202	0	2.19849	2.14372	1.14734	2.36848	1.04481	1.5133
chr1	26169996	26170773	ZNF593	1	+	26169996	26170773	NA	3	188,63,199	0,422,579	4.48351	4.01975	4.31076	3.44769	5.48632	3.43446
chr1	26255281	26257613	CEP85	1	+	26255281	26257613	NA	2	585,17	0,2316	2.25528	3.28229	1.54528	2.72338	1.89805	1.72822
chr1	26259729	26268610	CEP85	1	+	26259729	26268610	NA	2	74128	0,8754	2.52039	2.0626	1.67156	1.58206	1.10877	1.12796
chr1	26269356	26277390	CEP85	1	+	26269356	26277390	NA	7	9,155,94,51,108,226,258	0,104,1658,2665,5608,7179,7777	2.89904	3.47848	1.91303	2.23783	1.81917	4.29099
chr1	26280108	26281183	SH3BGRL3	1	+	26280108	26281183	NA	3	96168126	0,657,950	2.70364	2.10609	1.28671	1.7093	2.55531	2.24944
chr1	26317965	26318057	CD52	1	+	26317965	26318057	NA	1	93	0	1.32063	1.7561	1.0369	2.38916	1.11696	1.31249
chr1	26432894	26432995	DHDDS	1	+	26432894	26432995	NA	1	102	0	3.89791	1.50126	2.68848	2.768	2.50478	1.81847
chr1	26460123	26469169	DHDDS	1	+	26460123	26469169	NA	2	22278	0,8769	5.87479	5.08573	2.70933	5.25674	3.87955	8.21708
chr1	26472459	26475166	HMGN2	1	+	26472459	26475166	NA	6	169,45,30,51,96,54	0,1024,1244,1626,2113,2654	5.56744	3.96683	3.66786	3.50928	3.34447	2.88454
chr1	26546028	26546959	RPS6KA1	1	+	26546028	26546959	NA	2	8,93	0,839	4.24294	3.90937	2.14319	2.19601	2.04604	5.18469
chr1	26574083	26574581	RPS6KA1	1	+	26574083	26574581	NA	1	499	0	5.63218	4.52182	2.86526	3.63855	4.55451	5.69987
chr1	26697228	26697329	ARID1A	1	+	26697228	26697329	NA	1	102	0	2.18522	4.0783	6.29914	8.78594	4.58697	8.02052
chr1	26731275	26731375	ARID1A	1	+	26731275	26731375	NA	1	101	0	0.671002	1.1113	0.469643	0.622317	1.36468	1.3325
chr1	26774745	26774896	ARID1A	1	+	26774745	26774896	NA	1	152	0	1.03547	2.31846	1.01271	1.7822	1.27781	1.66167
chr1	26779115	26780763	ARID1A	1	+	26779115	26780763	NA	1	1649	0	6.56335	5.40842	4.30261	4.41847	4.14832	4.69021
chr1	26795040	26795189	PIGV	1	+	26795040	26795189	NA	1	150	0	1.94309	3.48519	1.15564	1.52649	2.03972	2.78919
chr1	26797614	26797960	PIGV	1	+	26797614	26797960	NA	1	347	0	3.02661	3.49682	1.21607	1.96498	2.4364	1.98556
chr1	26853776	26854226	ZDHHC18	1	+	26853776	26854226	NA	1	451	0	2.17961	2.18353	1.07197	1.94509	1.63079	3.01068
chr1	26855121	26855322	ZDHHC18	1	+	26855121	26855322	NA	1	202	0	1.72255	1.71689	1.39342	2.10944	1.99032	2.60487
chr1	26863190	26863385	SFN	1	+	26863190	26863385	NA	1	196	0	2.24969	4.62418	2.29348	4.53991	3.52996	6.14882
chr1	26863482	26863921	SFN	1	+	26863482	26863921	NA	1	440	0	8.29981	6.45042	4.53991	1.17665	2.96461	5.25528
chr1	26921770	26946283	NUDC	1	+	26921770	26946283	NA	9	160,78,204,66,117,195,84,119,154	0,2319,19687,19983,20890,21101,23620,23798,24360	3.19209	3.91856	2.35912	2.47796	2.36533	3.97746
chr1	27335472	27335815	TMEM222	1	+	27335472	27335815	NA	1	344	0	3.32585	2.61651	1.64884	1.90936	2.6188	3.32077
chr1	27345481	27349657	SYTL1	1	+	27345481	27349657	NA	7	45,149,73,46,73,101,6	0,1940,2327,2486,3599,3917,4171	2.22541	2.12114	2.07664	2.64239	1.57146	3.93066
chr1	27843303	27850394	PPP1R8	1	+	27843303	27850394	NA	3	28,65,302	0,3725,6790	3.42515	3.67074	3.25842	3.53908	3.79961	4.60208
chr1	27882236	27882979	THEMIS2	1	+	27882236	27882979	NA	1	744	0	6.1028	10.9638	4.47775	9.57165	6.77855	8.35638
chr1	27885892	27886536	THEMIS2	1	+	27885892	27886536	NA	1	645	0	4.17542	4.63475	3.64139	3.65253	3.49365	3.45553
chr1	27966799	27967548	XKR8	1	+	27966799	27967548	NA	1	750	0	3.97537	4.18523	3.31105	3.18689	2.88934	3.78342
chr1	28236139	28236576	ATPIF1	1	+	28236139	28236576	NA	2	132216	0,222	5.48737	5.16782	3.89234	3.89541	5.48281	3.87701
chr1	28237759	28237908	ATPIF1	1	+	28237759	28237908	NA	1	150	0	1.64217	1.80066	1.03745	2.34927	1.23828	0.968158
chr1	28259550	28271718	SESN2	1	+	28259550	28271718	NA	3	388,66,45	0,9633,12124	3.14953	2.81212	3.96827	3.28877	8.16388	3.62233
chr1	28280801	28281199	SESN2	1	+	28280801	28281199	NA	1	399	0	2.38967	3.29644	1.72011	3.27069	1.89842	2.04932
chr1	28282291	28282392	SESN2	1	+	28282291	28282392	NA	1	102	0	1.67258	1.19171	1.11853	1.09551	0.721545	0.685291
chr1	28334491	28334935	MED18	1	+	28334491	28334935	NA	1	445	0	7.14883	8.07341	3.60872	4.86427	5.34953	10.3086
chr1	28518284	28529934	RCC1	1	+	28518284	28529934	NA	2	25,77	0,11574	3.72922	3.23883	1.93648	2.33439	3.77711	2.17206
chr1	28531803	28532330	RCC1	1	+	28531803	28532330	NA	2	188160	0,368	1.88284	1.45859	0.976491	1.63899	1.09973	1.35995
chr1	28537856	28538154	RCC1	1	+	28537856	28538154	NA	1	299	0	1.60689	1.6008	1.52542	1.48135	1.56843	1.60432
chr1	28538501	28538750	RCC1	1	+	28538501	28538750	NA	1	250	0	2.20222	3.56198	1.68308	3.49368	2.13469	2.62918
chr1	28553114	28560709	TRNAU1AP	1	+	28553114	28560709	NA	3	24,98,77	0,526,7519	1.06537	1.1072	1.42018	1.77699	0.938615	0.753055
chr1	28577512	28577661	TRNAU1AP	1	+	28577512	28577661	NA	1	150	0	1.84476	2.31319	1.3095	1.53342	1.14734	2.36714
chr1	28710576	28714805	GMEB1	1	+	28710576	28714805	NA	2	67733	0,3497	5.65498	4.41549	2.46552	3.44416	4.19803	4.43407
chr1	28737015	28737115	YTHDF2	1	+	28737015	28737115	NA	1	101	0	1.71382	2.33922	4.01088	4.3159	3.23545	4.82622
chr1	28742610	28769133	YTHDF2	1	+	28742610	28769133	NA	2	1377205	0,26319	2.93056	3.35842	2.43113	2.64215	2.94517	2.40752
chr1	28914755	28987867	EPB41	1	+	28914755	28987867	NA	2	14437	0,72676	6.2001	9.6602	3.673	6.58685	5.12124	4.88635
chr1	28989416	28993411	EPB41	1	+	28989416	28993411	NA	2	20,82	0,3914	2.17172	1.97239	1.13742	1.38171	0.809603	1.06704
chr1	29053214	29058591	EPB41	1	+	29053214	29058591	NA	2	99,3	0,5375	2.10511	2.38606	1.01127	1.464	1.16335	2.01873
chr1	29060424	29065121	EPB41	1	+	29060424	29065121	NA	2	61140	0,4558	1.72177	1.59921	0.917551	1.20643	1.13305	1.23848
chr1	29119596	29119696	EPB41	1	+	29119596	29119696	NA	1	101	0	2.25451	2.25125	2.39764	3.92355	3.58559	4.45316
chr1	30718921	30719172	MATN1-AS1	1	+	30718921	30719172	NA	1	252	0	13.176	10.9647	10.5329	14.9076	37.2273	62.3627
chr1	30721393	30721693	MATN1-AS1	1	+	30721393	30721693	NA	1	301	0	8.50924	10.2004	5.90359	5.84449	4.36343	6.22202
chr1	31346802	31364658	ZCCHC17	1	+	31346802	31364658	NA	3	17146627	0,2027,17230	3.59658	2.93147	2.072	2.54211	1.6228	1.94461
chr1	31585778	31586992	TINAGL1	1	+	31585778	31586992	NA	3	99,46,154	0,932,1061	2.86685	4.53991	2.04468	3.37435	3.88747	9.86492
chr1	32030359	32033207	KHDRBS1	1	+	32030359	32033207	NA	3	64,117,20	0,1165,2829	1.8762	1.3764	0.916319	1.01986	1.11155	0.855224
chr1	32036980	32038021	KHDRBS1	1	+	32036980	32038021	NA	2	64187	0,855	2.13162	1.88	1.40024	2.51049	1.62835	3.90311
chr1	32102669	32102768	TMEM39B	1	+	32102669	32102768	NA	1	100	0	2.7739	3.04458	2.06117	2.11242	4.13249	3.12012
chr1	32108092	32156876	KPNA6	1	+	32108092	32156876	NA	3	43,134,24	0,46496,48761	5.09073	6.3516	2.37739	4.43766	2.36766	1.76346
chr1	32167259	32170044	KPNA6	1	+	32167259	32170044	NA	2	38163	0,2623	2.5097	1.62576	1.08454	0.948178	1.08607	1.51502
chr1	32170938	32171238	KPNA6	1	+	32170938	32171238	NA	1	301	0	4.77809	6.81736	2.89292	3.77559	3.95619	7.60033
chr1	32176018	32176218	KPNA6	1	+	32176018	32176218	NA	1	201	0	3.12022	2.00502	1.08428	1.50902	1.87169	2.4999
chr1	32179744	32195388	TXLNA	1	+	32179744	32195388	NA	11	33,201,336,92,171,195,120,75,93,96,487	0,570,1498,4781,8210,10311,12567,12913,13464,14321,15158	4.36397	3.87985	2.25432	4.97203	3.33146	6.1408
chr1	32200630	32204607	CCDC28B	1	+	32200630	32204607	NA	5	80,187,167,194,10	0,1283,3249,3556,3968	2.36844	2.04212	2.06501	2.04554	2.41285	2.10266
chr1	32205095	32205292	CCDC28B	1	+	32205095	32205292	NA	1	198	0	1.82032	2.5841	1.5836	1.44346	0.766194	2.17707
chr1	32206173	32207023	IQCC	1	+	32206173	32207023	NA	3	125,253,22	0,336,829	5.30372	3.45104	2.71274	3.6035	2.82535	2.59679
chr1	32207341	32208338	IQCC	1	+	32207341	32208338	NA	1	998	0	6.60053	8.19921	3.25402	4.63668	4.17276	7.17849
chr1	32332101	32333026	HDAC1	1	+	32332101	32333026	NA	3	142,49,10	0,600,916	5.22488	4.46155	2.23961	3.14443	4.16618	4.83481
chr1	32768062	32769884	KIAA1522	1	+	32768062	32769884	NA	4	56,124,114,5	0,590,1611,1818	1.44	1.46034	0.952128	1.43669	1.05804	2.28371
chr1	32769933	32770380	KIAA1522	1	+	32769933	32770380	NA	1	448	0	1.30624	1.38697	2.02135	1.41379	2.32736	1.69703
chr1	32770627	32770728	KIAA1522	1	+	32770627	32770728	NA	1	102	0	1.11985	1.0743	0.683411	0.731003	1.11005	1.58284
chr1	32771421	32771571	KIAA1522	1	+	32771421	32771571	NA	1	151	0	2.02308	2.80315	1.75225	1.60623	3.41601	2.77676
chr1	32771917	32773184	KIAA1522	1	+	32771917	32773184	NA	2	525320	0,948	3.63846	4.73563	2.17417	2.88554	3.28725	5.40956
chr1	32817640	32825414	S100PBP	1	+	32817640	32825414	NA	2	50102	0,7673	1.4688	1.20762	0.871943	2.00544	1.66984	1.99315
chr1	32826180	32826829	S100PBP	1	+	32826180	32826829	NA	1	650	0	3.99011	3.92603	2.03746	4.452	2.63218	5.12531
chr1	33299141	33299240	ZNF362	1	+	33299141	33299240	NA	1	100	0	1.098	0.719902	1.46027	1.5898	1.5133	2.35331
chr1	33299387	33299881	ZNF362	1	+	33299387	33299881	NA	1	495	0	9.71867	7.70697	3.58851	8.53246	1.17665	6.22202
chr1	33479220	33479469	ZSCAN20	1	+	33479220	33479469	NA	1	250	0	6.78213	9.63263	8.39196	6.76576	9.88203	9.98864
chr1	33491083	33491630	ZSCAN20	1	+	33491083	33491630	NA	1	548	0	5.73371	6.19734	3.59657	4.85164	5.39926	25.8954
chr1	33493311	33494559	ZSCAN20	1	+	33493311	33494559	NA	2	305342	0,907	5.75056	4.70662	3.71452	4.34512	18.4967	4.26843
chr1	33494806	33495055	ZSCAN20	1	+	33494806	33495055	NA	1	250	0	2.89638	4.39201	2.92605	9.15769	9.17393	3.3629
chr1	33495253	33495452	ZSCAN20	1	+	33495253	33495452	NA	1	200	0	3.51361	3.59951	2.12606	3.10295	6.05322	8.23658
chr1	34793046	34795649	GJA4	1	+	34793046	34795649	NA	2	231453	0,1151	0.539926	4.33874	2.81678	4.89469	1.17665	0.366001
chr1	35113075	35114020	ZMYM1	1	+	35113075	35114020	NA	1	946	0	5.06711	3.05419	2.0714	4.4226	1.638	1.79975
chr1	35114814	35114964	ZMYM1	1	+	35114814	35114964	NA	1	151	0	3.69506	9.58426	1.7115	4.57501	1.76703	4.36728
chr1	35115062	35115411	ZMYM1	1	+	35115062	35115411	NA	1	350	0	4.1272	6.401	1.13722	4.31941	2.89011	3.04706
chr1	35359009	35361206	ZMYM4	1	+	35359009	35361206	NA	2	438,13	0,2185	3.9308	3.16687	1.67487	4.44068	1.73649	2.6991
chr1	35381558	35381708	ZMYM4	1	+	35381558	35381708	NA	1	151	0	2.99772	1.94373	1.61924	1.06483	1.47547	1.95683
chr1	35419545	35420196	ZMYM4	1	+	35419545	35420196	NA	1	652	0	3.89947	5.59834	2.32025	4.39206	2.43373	2.93373
chr1	35558137	35562430	NCDN	1	+	35558137	35562430	NA	4	87,141,969,39	0,970,2189,4255	4.07011	2.88006	2.7202	2.17523	2.6846	2.71993
chr1	35594480	35594779	TFAP2E	1	+	35594480	35594779	NA	1	300	0	8.02719	13.6197	3.0774	2.07401	2.80762	7.57852
chr1	36092462	36093733	ADPRHL2	1	+	36092462	36093733	NA	2	61637	0,635	5.89299	4.22251	2.85258	3.51706	4.601	3.81769
chr1	36171016	36173427	MAP7D1	1	+	36171016	36173427	NA	4	300,69,164,64	0,497,1448,2348	4.51554	3.23199	2.48238	4.37496	3.40837	7.76533
chr1	36176745	36180025	MAP7D1	1	+	36176745	36180025	NA	9	98,329,178,139,105,54,46,91,152	0,1128,1674,1940,2176,2517,2767,2921,3129	3.93139	3.54285	4.16264	3.48605	5.45786	5.42329
chr1	36286554	36287003	THRAP3	1	+	36286554	36287003	NA	1	450	0	1.59818	2.46998	1.12199	2.02452	1.34389	1.75552
chr1	36287250	36289687	THRAP3	1	+	36287250	36289687	NA	2	21628	0,1810	6.32125	4.96921	3.13092	4.31565	3.02767	3.74518
chr1	36296682	36304261	THRAP3	1	+	36296682	36304261	NA	4	89199144466	0,4204,4871,7114	3.56906	4.46898	2.19052	2.79383	2.20922	3.71594
chr1	36319478	36321198	SH3D21	1	+	36319478	36321198	NA	4	59,1124,64,143	0,197,1437,1578	5.98443	4.86144	2.98603	3.8145	5.56575	6.21907
chr1	37474616	37481608	ZC3H12A	1	+	37474616	37481608	NA	4	14,481,140,8	0,843,5674,6985	4.27705	3.40381	4.21817	3.81845	2.87691	5.87029
chr1	37482895	37483390	ZC3H12A	1	+	37482895	37483390	NA	1	496	0	4.09921	3.53406	3.85348	3.61473	5.00049	4.11829
chr1	37557018	37557696	DNALI1	1	+	37557018	37557696	NA	2	58,94	0,585	2.1597	2.87727	3.21088	7.94485	8.23658	3.92144
chr1	37559473	37562178	DNALI1	1	+	37559473	37562178	NA	3	24,179,98	0,2084,2608	8.01524	4.81631	7.56652	2.09183	2.66658	6.20915
chr1	37799781	37800521	MANEAL	1	+	37799781	37800521	NA	1	741	0	4.66341	6.58733	3.74672	4.00937	3.32262	8.34921
chr1	37801457	37801557	MANEAL	1	+	37801457	37801557	NA	1	101	0	2.75146	1.04592	0.915002	1.03486	2.56899	1.86345
chr1	37808093	37809161	C1orf122	1	+	37808093	37809161	NA	3	347202184	0,438,885	3.21619	2.74501	3.90036	4.24083	4.17531	6.36149
chr1	38012761	38012862	UTP11L	1	+	38012761	38012862	NA	1	102	0	1.90778	2.07411	2.48082	1.87884	1.57278	1.8062
chr1	38019125	38022791	UTP11L	1	+	38019125	38022791	NA	3	28,131,93	0,128,3574	1.20121	1.80376	0.852745	1.53243	0.782532	0.835075
chr1	39026389	39028900	NDUFS5	1	+	39026389	39028900	NA	2	14178	0,2334	3.29912	2.58822	1.88315	1.96358	1.41164	1.24763
chr1	39317305	39318501	MACF1	1	+	39317305	39318501	NA	2	103,49	0,1148	1.49575	2.54872	1.27155	1.7385	1.33902	1.59364
chr1	39349543	39353089	MACF1	1	+	39349543	39353089	NA	3	85,234,83	0,1242,3464	3.04205	2.07046	1.09195	1.31182	2.01796	1.61329
chr1	39357480	39357881	MACF1	1	+	39357480	39357881	NA	1	402	0	2.74553	3.23232	1.53453	2.86442	2.09334	3.41895
chr1	39360978	39361487	MACF1	1	+	39360978	39361487	NA	2	24128	0,382	3.81914	1.74438	1.67074	1.87448	1.72949	1.88834
chr1	39368205	39370171	MACF1	1	+	39368205	39370171	NA	2	110142	0,1825	1.6704	1.7802	1.08058	1.8592	1.3362	1.27675
chr1	39379355	39380255	MACF1	1	+	39379355	39380255	NA	2	90,12	0,889	0.794051	1.09213	1.0966	0.967893	0.522859	1.69177
chr1	39385464	39387221	MACF1	1	+	39385464	39387221	NA	2	466,35	0,1723	2.53594	3.66716	1.47031	2.03405	1.94706	3.59658
chr1	39387270	39387671	MACF1	1	+	39387270	39387671	NA	1	402	0	3.53104	3.17536	1.37693	2.16602	3.1065	2.66652
chr1	39387770	39422435	MACF1	1	+	39387770	39422435	NA	2	889,62	0,34604	4.07546	3.57883	1.87594	4.18132	2.70549	4.05854
chr1	39428011	39428162	MACF1	1	+	39428011	39428162	NA	1	152	0	1.69058	1.66131	2.08467	1.68638	1.56784	1.57162
chr1	39429915	39430016	MACF1	1	+	39429915	39430016	NA	1	102	0	1.33561	2.03261	0.556671	1.43224	0.882491	0.65275
chr1	39430748	39430848	MACF1	1	+	39430748	39430848	NA	1	101	0	1.84967	1.25341	1.3088	1.45351	0.778584	0.719902
chr1	39437855	39438006	MACF1	1	+	39437855	39438006	NA	1	152	0	1.66636	2.05809	0.801966	1.70653	0.827887	1.71121
chr1	39485638	39485739	MACF1	1	+	39485638	39485739	NA	1	102	0	1.13498	1.20829	0.746426	1.1074	1.60698	1.54903
chr1	40059364	40060122	CAP1	1	+	40059364	40060122	NA	2	95,56	0,703	1.60156	1.464	1.10218	1.80137	0.846476	1.29071
chr1	40161418	40161619	RLF	1	+	40161418	40161619	NA	1	202	0	2.79153	2.57298	4.52365	2.20174	3.53104	2.95672
chr1	40235871	40236772	RLF	1	+	40235871	40236772	NA	1	902	0	2.41151	4.46927	1.62541	3.35343	1.91156	1.76095
chr1	40236871	40237122	RLF	1	+	40236871	40237122	NA	1	252	0	3.90486	2.74614	1.65917	2.43354	1.54407	1.31779
chr1	40237271	40237921	RLF	1	+	40237271	40237921	NA	1	651	0	2.72756	3.95968	1.33191	2.08685	1.37934	2.29976
chr1	40238270	40238671	RLF	1	+	40238270	40238671	NA	1	402	0	2.52588	2.63882	1.01597	1.74833	1.44964	1.13333
chr1	40239020	40239371	RLF	1	+	40239020	40239371	NA	1	352	0	4.31749	3.50841	2.01572	4.78146	2.05291	2.18059
chr1	40239870	40240471	RLF	1	+	40239870	40240471	NA	1	602	0	2.2188	2.74621	2.36008	2.88252	2.40086	2.36328
chr1	40450665	40451012	ZFP69B	1	+	40450665	40451012	NA	1	348	0	3.09871	5.10586	3.44022	2.92572	2.78681	4.24056
chr1	40462529	40463223	ZFP69B	1	+	40462529	40463223	NA	1	695	0	4.62418	7.78146	4.8031	3.7439	2.98657	3.55451
chr1	40495410	40495951	ZFP69	1	+	40495410	40495951	NA	1	542	0	2.14709	3.65715	2.43175	4.19237	1.85835	3.23693
chr1	40514584	40514976	EXO5	1	+	40514584	40514976	NA	1	393	0	5.75056	8.94257	4.39201	5.99918	3.50317	2.07847
chr1	40515318	40515612	EXO5	1	+	40515318	40515612	NA	1	295	0	4.02024	8.01542	3.23956	4.52784	1.88875	3.21577
chr1	40546821	40547221	ZNF684	1	+	40546821	40547221	NA	1	401	0	5.03251	5.80421	3.68833	5.26152	4.88914	2.04366
chr1	40691668	40692058	NFYC	1	+	40691668	40692058	NA	2	200,51	0,340	1.83575	1.54139	1.89212	0.965939	1.00856	1.80848
chr1	40762939	40763040	NFYC	1	+	40762939	40763040	NA	1	102	0	1.10331	0.971114	0.911327	0.949728	0.845759	1.61385
chr1	40770710	40770910	NFYC	1	+	40770710	40770910	NA	1	201	0	1.68993	2.4688	1.35175	1.48109	1.61335	3.63072
chr1	40838352	40838953	KCNQ4	1	+	40838352	40838953	NA	1	602	0	7.97638	5.71518	2.91908	5.01609	8.01524	7.68178
chr1	40840001	40840352	KCNQ4	1	+	40840001	40840352	NA	1	352	0	2.72984	2.52348	1.76976	1.8659	2.44785	3.95523
chr1	41362328	41381799	FOXO6	1	+	41362328	41381799	NA	2	17184	0,19288	1.83	3.88747	2.72708	3.742	1.72949	6.61868
chr1	42459758	42460154	PPCS	1	+	42459758	42460154	NA	1	397	0	2.17061	3.42698	1.32662	2.96356	1.2037	0.854002
chr1	42683464	42696665	YBX1	1	+	42683464	42696665	NA	4	3,34,90,24	0,10026,12735,13178	2.15935	1.49618	1.48381	1.36776	0.808792	0.878196
chr1	42697248	42702000	YBX1	1	+	42697248	42702000	NA	3	15,266,20	0,3533,4733	1.32137	2.12567	0.885341	1.25369	1.09333	2.03914
chr1	42774822	42775501	C1orf50	1	+	42774822	42775501	NA	2	47293	0,387	5.68485	5.33266	3.15676	4.57857	6.21058	7.68869
chr1	42842539	42843239	ERMAP	1	+	42842539	42843239	NA	1	701	0	2.69291	3.52096	1.61927	3.75988	2.18345	3.21732
chr1	42850955	42851201	ZNF691	1	+	42850955	42851201	NA	1	247	0	7.64296	5.60173	3.9579	6.47401	5.78899	8.48079
chr1	42851298	42852181	ZNF691	1	+	42851298	42852181	NA	1	884	0	2.90879	4.49067	1.9751	4.48134	3.19669	3.61002
chr1	42959097	42959244	SLC2A1-AS1	1	+	42959097	42959244	NA	1	148	0	6.3057	2.73738	5.42702	3.42911	1.78425	1.51979
chr1	43359212	43359361	CDC20	1	+	43359212	43359361	NA	1	150	0	1.41164	1.95531	1.27913	1.11419	1.54791	3.23184
chr1	43450352	43451751	SZT2	1	+	43450352	43451751	NA	1	1400	0	4.13667	3.49163	2.12869	2.63083	3.48118	3.13276
chr1	43451850	43452100	SZT2	1	+	43451850	43452100	NA	1	251	0	1.746	1.78818	0.868847	1.79829	1.45949	2.68397
chr1	43603705	43604155	PTPRF	1	+	43603705	43604155	NA	1	451	0	4.22565	4.00682	3.34639	2.9737	5.3195	3.57849
chr1	43667879	43669208	KDM4A	1	+	43667879	43669208	NA	2	141109	0,1221	2.27616	4.05212	1.68993	3.51437	2.05576	2.53233
chr1	43671709	43671809	KDM4A	1	+	43671709	43671809	NA	1	101	0	4.03482	2.36369	2.47223	1.96722	1.29968	0.988781
chr1	43704378	43704725	KDM4A	1	+	43704378	43704725	NA	1	348	0	3.2647	3.92582	2.07716	2.18977	1.73715	2.95366
chr1	43930173	43930471	ST3GAL3	1	+	43930173	43930471	NA	1	299	0	8.10063	4.5749	3.21609	4.4646	6.02754	8.32943
chr1	43930817	43931066	ST3GAL3	1	+	43930817	43931066	NA	1	250	0	3.92919	3.99418	2.18425	4.55078	3.21088	5.27811
chr1	43936840	43937140	ARTN	1	+	43936840	43937140	NA	1	301	0	4.61161	5.75921	12.1385	7.95074	6.05322	20.7876
chr1	43947004	43956444	IPO13	1	+	43947004	43956444	NA	3	681737125	0,2413,9316	3.79272	5.51267	2.598	4.57287	3.65451	4.75229
chr1	43970030	43970603	DPH2	1	+	43970030	43970603	NA	2	293,8	0,566	8.8774	5.72964	5.89197	5.93034	4.32471	7.81813
chr1	43972422	43972772	DPH2	1	+	43972422	43972772	NA	1	351	0	3.13274	4.53519	1.86653	2.29178	1.92507	4.05695
chr1	43985389	43990726	B4GALT2	1	+	43985389	43990726	NA	3	12105429	0,128,4909	4.37853	3.62177	1.91142	2.61438	3.74015	3.33648
chr1	44219064	44219851	DMAP1	1	+	44219064	44219851	NA	3	178,72,46	0,342,742	2.22983	1.83	1.43218	2.39702	2.03286	3.2334
chr1	44626365	44649730	RNF220	1	+	44626365	44649730	NA	9	34,43,44,133,97,87,56,79,70	0,5978,9180,9665,18333,18630,18856,19045,23296	2.23074	1.87121	2.20563	1.76225	2.32421	1.95473
chr1	44762557	44767319	KIF2C	1	+	44762557	44767319	NA	3	102124223	0,4269,4540	1.90743	2.4837	1.27739	2.12137	1.15872	1.50591
chr1	44813638	44813884	BTBD19	1	+	44813638	44813884	NA	1	247	0	1.99474	1.76011	1.30755	1.44865	1.13722	2.28527
chr1	45012897	45013333	UROD	1	+	45012897	45013333	NA	3	123,80,42	0,239,395	4.42363	5.03038	2.42791	3.35162	2.8929	5.31744
chr1	45304055	45304252	LINC01144	1	+	45304055	45304252	NA	1	198	0	10.5931	10.0016	4.39201	1.27619	12.3311	3.31281
chr1	45304544	45304642	LINC01144	1	+	45304544	45304642	NA	1	99	0	4.41245	9.51602	0.909349	10.3494	2.29348	15.133
chr1	45343130	45343480	TOE1	1	+	45343130	45343480	NA	1	351	0	4.16428	4.11339	3.25106	3.71766	4.16159	3.64406
chr1	45584087	45607800	NASP	1	+	45584087	45607800	NA	6	119,48,111,81,110,480	0,7136,18168,20849,22395,23234	3.33512	4.7922	2.12564	3.83424	2.29949	2.03576
chr1	45607948	45613229	NASP	1	+	45607948	45613229	NA	2	390,61	0,5221	4.556	3.35908	2.58406	2.80156	1.9596	2.35973
chr1	45616680	45618108	NASP	1	+	45616680	45618108	NA	3	24,129,48	0,783,1381	2.43803	3.19732	1.10417	1.76247	1.23708	1.97916
chr1	46030713	46031159	MAST2	1	+	46030713	46031159	NA	2	49153	0,294	2.21175	1.55486	1.20565	1.21639	1.46235	1.86345
chr1	46034776	46036024	MAST2	1	+	46034776	46036024	NA	1	1249	0	4.40515	4.61657	2.7865	5.99431	3.71615	6.96361
chr1	46219707	46220207	LURAP1	1	+	46219707	46220207	NA	1	501	0	5.68965	4.49939	8.18124	5.05609	10.5931	9.74942
chr1	46303708	46309903	UQCRH	1	+	46303708	46309903	NA	3	113,27,7	0,5393,6189	4.37111	5.6429	3.24493	4.82532	3.28313	3.94127
chr1	46309998	46310253	UQCRH	1	+	46309998	46310253	NA	2	47,99	0,157	1.65121	1.43621	1.01904	1.28537	0.678042	0.722023
chr1	46442907	46443005	FAAHP1	1	+	46442907	46443005	NA	1	99	0	4.01359	2.52217	5.88327	2.08621	0.431941	3.08279
chr1	46510639	46512126	DMBX1	1	+	46510639	46512126	NA	3	16,349,84	0,296,1404	2.7439	2.02913	2.40852	2.04604	1.80191	3.50058
chr1	46512324	46512474	DMBX1	1	+	46512324	46512474	NA	1	151	0	1.63213	1.6775	1.34982	0.770697	2.86685	1.64302
chr1	47179343	47180245	LINC00853	1	+	47179343	47180245	NA	2	96378	0,525	13.3133	2.89246	2.67294	3.10184	4.66602	6.8393
chr1	50968744	50969438	CDKN2C	1	+	50968744	50969438	NA	1	695	0	4.66172	7.54693	4.29081	6.15922	5.49602	6.09163
chr1	50969635	50969884	CDKN2C	1	+	50969635	50969884	NA	1	250	0	2.64536	2.20579	1.41445	1.91565	1.31924	1.48815
chr1	50970300	50974241	CDKN2C	1	+	50970300	50974241	NA	2	198349	0,3593	3.80843	4.85188	2.35555	2.86562	2.43009	3.19051
chr1	51236569	51236769	RNF11	1	+	51236569	51236769	NA	1	201	0	1.28631	1.07434	0.594752	0.620915	2.36347	1.47753
chr1	51270042	51271415	RNF11	1	+	51270042	51271415	NA	2	84265	0,1109	4.69016	3.26683	2.24774	3.83648	2.8864	3.95674
chr1	51729901	51730051	OSBPL9	1	+	51729901	51730051	NA	1	151	0	4.57783	3.2958	4.33377	3.09769	5.34875	2.12528
chr1	51787358	51787734	OSBPL9	1	+	51787358	51787734	NA	2	131,20	0,357	1.88629	3.55172	1.34076	2.69089	1.48376	1.66583
chr1	52237714	52237815	ZFYVE9	1	+	52237714	52237815	NA	1	102	0	3.50317	5.01699	3.78326	3.20906	2.92801	3.33773
chr1	52238313	52238514	ZFYVE9	1	+	52238313	52238514	NA	1	202	0	4.81631	11.1606	2.46028	2.24591	1.85975	5.36405
chr1	52238613	52239114	ZFYVE9	1	+	52238613	52239114	NA	1	502	0	5.70732	5.12414	1.88229	3.13157	2.82042	2.52283
chr1	52239262	52239363	ZFYVE9	1	+	52239262	52239363	NA	1	102	0	2.80587	2.34241	1.14734	2.60851	2.18923	1.91685
chr1	52404645	52404745	PRPF38A	1	+	52404645	52404745	NA	1	101	0	1.9032	2.06355	2.91463	1.82973	2.33254	1.46873
chr1	52411192	52416687	PRPF38A	1	+	52411192	52416687	NA	7	9,111,113,27,98,49,40	0,1322,2687,3429,3570,4146,5456	2.20621	2.86011	1.50045	2.4836	1.60559	2.31262
chr1	52417676	52418073	PRPF38A	1	+	52417676	52418073	NA	1	398	0	4.76774	3.79008	2.45492	3.05801	2.19075	2.95122
chr1	52771078	52771228	ZYG11B	1	+	52771078	52771228	NA	1	151	0	3.94192	6.62071	2.21068	2.60384	2.10571	3.97517
chr1	52771327	52779856	ZYG11B	1	+	52771327	52779856	NA	2	448,4	0,8526	3.45538	2.92203	1.5342	2.93103	1.9871	2.03286
chr1	52857063	52857213	ZYG11A	1	+	52857063	52857213	NA	1	151	0	3.12654	2.65351	2.06972	3.0235	1.94764	2.56492
chr1	52857411	52860790	ZYG11A	1	+	52857411	52860790	NA	2	339,60	0,3320	3.98026	5.3675	3.36304	3.79307	2.18453	2.59162
chr1	52892836	52892937	ZYG11A	1	+	52892836	52892937	NA	1	102	0	1.79975	2.20199	1.14674	3.02661	1.49756	1.72543
chr1	52893035	52893334	ZYG11A	1	+	52893035	52893334	NA	1	300	0	12.5778	9.37871	3.64974	4.64779	3.81843	6.50611
chr1	52894226	52894426	ZYG11A	1	+	52894226	52894426	NA	1	201	0	3.07982	4.23725	1.2551	2.13501	2.08928	4.76756
chr1	53038934	53039035	SCP2	1	+	53038934	53039035	NA	1	102	0	2.60013	1.62627	1.39568	1.51558	1.35412	1.22319
chr1	53210057	53210208	CPT2	1	+	53210057	53210208	NA	1	152	0	1.26955	2.00224	1.27458	2.72313	1.92489	1.43764
chr1	53210456	53210806	CPT2	1	+	53210456	53210806	NA	1	351	0	4.03397	3.82939	3.02963	3.57389	5.07511	3.83873
chr1	53210855	53211155	CPT2	1	+	53210855	53211155	NA	1	301	0	2.69963	2.55263	2.14021	2.54399	1.99042	2.21386
chr1	53211254	53213449	CPT2	1	+	53211254	53213449	NA	2	66186	0,2010	1.80084	1.45254	1.66544	1.30424	1.08524	1.75342
chr1	53952074	53952224	LRRC42	1	+	53952074	53952224	NA	1	151	0	2.12966	2.26488	1.60838	2.16856	1.17308	2.22034
chr1	53966337	53968019	LRRC42	1	+	53966337	53968019	NA	2	44355	0,1328	2.29967	1.95202	1.26122	1.61779	1.43918	1.4259
chr1	54609444	54609844	ACOT11	1	+	54609444	54609844	NA	1	401	0	1.96109	16.47	2.66964	5.90867	1.14674	16.6464
chr1	54722761	54731561	MROH7-TTC4	1	+	54722761	54731561	NA	3	39,87,76	0,5585,8725	1.84927	1.4398	1.35643	1.16183	0.995595	1.69577
chr1	54741455	54742305	MROH7-TTC4	1	+	54741455	54742305	NA	1	851	0	3.55481	5.60479	2.49174	5.69371	3.42321	3.37308
chr1	54742354	54742555	MROH7-TTC4	1	+	54742354	54742555	NA	1	202	0	5.65177	1.79178	2.79379	2.07645	1.17643	14.578
chr1	55039625	55039775	PCSK9	1	+	55039625	55039775	NA	1	151	0	4.71438	8.93049	5.34843	7.68602	7.19307	13.6085
chr1	55064154	55064604	PCSK9	1	+	55064154	55064604	NA	1	451	0	4.40853	3.35953	2.02306	2.64155	3.44816	2.85478
chr1	62436952	62437302	USP1	1	+	62436952	62437302	NA	1	351	0	2.62073	2.84189	4.65536	5.27201	3.166	4.0157
chr1	62439849	62440000	USP1	1	+	62439849	62440000	NA	1	152	0	2.04456	2.12371	2.10657	2.06413	1.82284	2.16752
chr1	62444862	62448476	USP1	1	+	62444862	62448476	NA	3	568,171,12	0,2479,3603	3.02113	4.01069	1.58869	3.01229	1.60412	1.26335
chr1	62450504	62450805	USP1	1	+	62450504	62450805	NA	1	302	0	2.54665	2.08037	1.60699	1.7753	1.2444	1.14018
chr1	62816673	62819019	ATG4C	1	+	62816673	62819019	NA	2	136,15	0,2332	2.88662	5.15899	2.98689	3.06526	2.80762	4.79545
chr1	64179006	64179256	ROR1	1	+	64179006	64179256	NA	1	251	0	1.5133	1.17665	3.7931	4.99432	1.54139	1.14674
chr1	64691608	64692009	CACHD1	1	+	64691608	64692009	NA	1	402	0	1.17665	1.098	3.23956	7.95359	1.14674	1.5133
chr1	64777723	64778071	RAVER2	1	+	64777723	64778071	NA	1	349	0	4.16085	6.23915	3.79843	3.79467	3.84147	6.66771
chr1	64832933	64833082	RAVER2	1	+	64832933	64833082	NA	1	150	0	3.36914	4.99411	1.79995	3.20207	1.96109	4.11047
chr1	65392439	65392838	DNAJC6	1	+	65392439	65392838	NA	1	400	0	5.6002	3.38762	2.79016	2.60789	3.0096	4.05445
chr1	65408721	65411387	DNAJC6	1	+	65408721	65411387	NA	2	63138	0,2529	1.85243	2.11066	1.17059	1.37044	1.25098	1.75929
chr1	65414027	65414277	DNAJC6	1	+	65414027	65414277	NA	1	251	0	3.80519	2.56468	1.4314	2.29376	2.22247	2.36877
chr1	65432328	65432428	LEPROT	1	+	65432328	65432428	NA	1	101	0	1.92187	2.50868	1.13369	2.20619	1.60677	2.82922
chr1	65434912	65435112	LEPROT	1	+	65434912	65435112	NA	1	201	0	1.61885	1.54742	1.04662	1.41513	1.17101	1.73697
chr1	66958098	66958879	MIER1	1	+	66958098	66958879	NA	2	123,29	0,753	2.84449	3.69934	1.83181	3.53104	1.01547	1.51851
chr1	66984578	66984879	MIER1	1	+	66984578	66984879	NA	1	302	0	6.16557	3.28732	2.41272	2.8681	2.23935	2.5068
chr1	67258485	67258783	IL23R	1	+	67258485	67258783	NA	1	299	0	1.03856	2.90391	0.966954	1.69847	0.799891	1.36216
chr1	67259078	67259227	IL23R	1	+	67259078	67259227	NA	1	150	0	3.99945	5.99024	2.95088	3.91447	3.63328	2.89416
chr1	67685225	67686106	GADD45A	1	+	67685225	67686106	NA	2	314,82	0,800	3.81836	2.69255	2.56393	4.21226	3.31558	3.09451
chr1	67687697	67688042	GADD45A	1	+	67687697	67688042	NA	1	346	0	4.56684	5.37355	3.84909	3.99656	4.14254	2.99568
chr1	70205731	70221812	SRSF11	1	+	70205731	70221812	NA	2	50201	0,15881	2.09618	3.40598	2.68205	4.00645	2.8828	2.27734
chr1	70239493	70250872	SRSF11	1	+	70239493	70250872	NA	6	28,132,90,96,139,265	0,5191,7325,10459,10872,11115	3.57484	3.19611	1.92371	2.68612	1.65165	1.70578
chr1	70354856	70355000	HHLA3	1	+	70354856	70355000	NA	1	145	0	2.268	3.24988	2.0647	2.62023	1.61978	3.85348
chr1	74733152	74733352	TYW3	1	+	74733152	74733352	NA	1	201	0	4.36597	3.42875	1.97896	2.05631	2.6703	2.12966
chr1	77918127	77925191	NEXN	1	+	77918127	77925191	NA	2	147,4	0,7061	1.56887	2.92801	2.05847	4.88108	3.44022	0.756652
chr1	77926574	77942697	NEXN	1	+	77926574	77942697	NA	7	3.81772e+19	0,142,2742,6708,9249,15449,15887	3.13715	4.62794	2.43993	3.33597	1.5133	2.5391
chr1	78005001	78013526	DNAJB4	1	+	78005001	78013526	NA	2	321476	0,8050	3.40476	5.317	2.21703	4.001	2.3799	2.18309
chr1	84479285	84482930	RPF1	1	+	84479285	84482930	NA	3	225,57,16	0,1671,3630	5.30303	3.39629	2.17183	2.38319	2.00835	1.77358
chr1	86914751	86915050	HS2ST1	1	+	86914751	86915050	NA	1	300	0	5.7647	4.20362	4.54973	4.62942	3.86784	4.94409
chr1	87104574	87104824	HS2ST1	1	+	87104574	87104824	NA	1	251	0	3.48242	2.66148	1.34897	2.08771	1.82816	1.42118
chr1	88684337	88684437	PKN2	1	+	88684337	88684437	NA	1	101	0	3.38288	3.29401	2.2137	6.26191	2.25526	5.801
chr1	88684536	88741193	PKN2	1	+	88684536	88741193	NA	2	93206	0,56452	2.70841	2.35352	2.84565	2.25975	1.72101	1.84613
chr1	88833091	88833625	PKN2	1	+	88833091	88833625	NA	2	67381	0,154	4.35752	5.24946	2.16607	4.64674	2.80258	3.09904
chr1	89582764	89582865	LRRC8B	1	+	89582764	89582865	NA	1	102	0	1.65557	0.71177	0.683428	1.14569	1.12296	1.38079
chr1	89583610	89584656	LRRC8B	1	+	89583610	89584656	NA	1	1047	0	4.12827	5.38246	2.37017	2.92801	2.8194	4.42782
chr1	89592835	89593134	LRRC8B	1	+	89592835	89593134	NA	1	300	0	4.53991	5.62179	2.22279	2.48915	3.63039	2.54666
chr1	89712924	89713174	LRRC8C	1	+	89712924	89713174	NA	1	251	0	2.48778	2.19601	1.01018	2.27539	1.6109	2.2241
chr1	89713372	89713522	LRRC8C	1	+	89713372	89713522	NA	1	151	0	5.01944	6.88406	4.11038	3.82247	3.11068	4.07304
chr1	89713720	89713919	LRRC8C	1	+	89713720	89713919	NA	1	200	0	3.88747	3.42114	1.16524	3.66122	1.69961	1.73638
chr1	89714564	89714963	LRRC8C	1	+	89714564	89714963	NA	1	400	0	3.75404	4.6403	4.16931	2.85759	2.75777	2.66589
chr1	89821260	89822038	LRRC8D	1	+	89821260	89822038	NA	2	32118	0,661	3.76786	1.59295	1.66693	0.798548	0.899877	1.71266
chr1	89933662	89934059	LRRC8D	1	+	89933662	89934059	NA	1	398	0	2.64349	2.45101	1.44157	1.81849	2.31555	1.84896
chr1	89934354	89935738	LRRC8D	1	+	89934354	89935738	NA	1	1385	0	5.02595	4.96343	2.58135	5.48268	3.41887	6.06221
chr1	90007436	90007536	ZNF326	1	+	90007436	90007536	NA	1	101	0	2.16633	1.56294	1.10371	1.06855	1.75406	0.912508
chr1	90010269	90017336	ZNF326	1	+	90010269	90017336	NA	3	18,112,20	0,2857,7048	1.8421	2.68599	0.825974	2.73019	1.40293	0.867422
chr1	90022336	90027692	ZNF326	1	+	90022336	90027692	NA	2	10339	0,5018	4.32836	3.68595	2.55729	3.52996	2.21797	2.31397
chr1	91520221	91524329	CDC7	1	+	91520221	91524329	NA	2	59289	0,3820	2.95701	5.23391	1.42676	2.28522	1.90831	2.74648
chr1	93079333	93110231	MTF2	1	+	93079333	93110231	NA	2	199,2	0,30897	3.21921	1.86522	1.22	1.93738	1.9871	1.6497
chr1	93136693	93137142	MTF2	1	+	93136693	93137142	NA	1	450	0	3.32089	4.10981	1.99663	3.98419	2.66449	3.80281
chr1	93345969	93346118	DR1	1	+	93345969	93346118	NA	1	150	0	0.823502	1.79975	1.8805	1.70613	2.28936	1.96646
chr1	93346216	93346809	DR1	1	+	93346216	93346809	NA	1	594	0	2.29133	3.87333	1.42118	2.39947	2.16616	2.2091
chr1	93448180	93499492	FNBP1L	1	+	93448180	93499492	NA	2	126,25	0,51288	1.45576	1.94946	2.06747	2.64747	2.36493	2.06154
chr1	93536482	93546858	FNBP1L	1	+	93536482	93546858	NA	4	9,15,110,17	0,4560,7625,10360	1.14674	4.84258	1.02644	1.99173	0.74759	1.34872
chr1	93546957	93549364	FNBP1L	1	+	93546957	93549364	NA	3	18,95,87	0,390,2321	3.02661	3.16226	1.27137	1.75656	2.23502	1.07029
chr1	93553119	93553270	FNBP1L	1	+	93553119	93553270	NA	1	152	0	1.94404	1.03146	0.847269	3.30299	1.055	1.5133
chr1	95230992	95244658	TMEM56-RWDD3	1	+	95230992	95244658	NA	2	3448	0,13219	5.03101	5.14418	5.06701	4.28472	4.93888	5.18394
chr1	99646171	99686963	PALMD	1	+	99646171	99686963	NA	5	192,81,125,115,34	0,16148,21471,40505,40759	1.47253	2.78825	0.888724	2.03967	1.07968	1.22642
chr1	99688907	99689850	PALMD	1	+	99688907	99689850	NA	1	944	0	4.40398	3.33715	2.78253	2.58864	2.44467	2.60052
chr1	100266256	100268293	RTCA	1	+	100266256	100268293	NA	4	165,101,39,142	0,268,1244,1896	1.9092	1.85671	1.28362	1.36674	1.01046	1.75751
chr1	101025894	101025993	LOC102606465	1	+	101025894	101025993	NA	1	100	0	7.94485	11.7665	5.27041	1.07985	3.08279	4.25932
chr1	101086936	101087035	LOC102606465	1	+	101086936	101087035	NA	1	100	0	4.41245	3.88524	2.09618	6.62799	2.91898	11.3498
chr1	101239920	101240420	S1PR1	1	+	101239920	101240420	NA	1	501	0	3.66001	5.93919	3.5284	4.16649	10.5931	29.4164
chr1	103525956	103526253	RNPC3	1	+	103525956	103526253	NA	1	298	0	1.51694	2.49706	1.43343	1.44037	0.927747	1.29466
chr1	104073070	104073265	LOC100129138	1	+	104073070	104073265	NA	1	196	0	4.62418	6.88045	2.85846	4.70662	1.647	22.6769
chr1	104073360	104073651	LOC100129138	1	+	104073360	104073651	NA	1	292	0	57.3371	11.2417	6.07938	3.43723	5.39926	21.0657
chr1	107056742	107057970	PRMT6	1	+	107056742	107057970	NA	1	1229	0	9.30605	6.6588	4.14852	4.96915	7.51133	6.33294
chr1	108635135	108635335	FAM102B	1	+	108635135	108635335	NA	1	201	0	1.65145	2.05658	1.73345	2.79238	1.43059	2.33535
chr1	108635484	108635585	FAM102B	1	+	108635484	108635585	NA	1	102	0	2.19601	2.9156	2.67716	2.67573	3.1347	2.77354
chr1	108692457	108692557	PRPF38B	1	+	108692457	108692557	NA	1	101	0	0.939872	1.71925	1.30911	2.0366	1.05091	1.344
chr1	108699180	108700071	PRPF38B	1	+	108699180	108700071	NA	1	892	0	4.18523	3.81054	2.74046	3.41749	1.79598	1.98564
chr1	108746663	108752280	STXBP3	1	+	108746663	108752280	NA	2	124,24	0,5594	3.89892	4.76246	3.82413	2.21527	2.86576	2.95434
chr1	108929725	108929925	GPSM2	1	+	108929725	108929925	NA	1	201	0	6.84277	4.68733	2.20699	3.7981	3.7942	2.73738
chr1	109094532	109094883	TMEM167B	1	+	109094532	109094883	NA	1	352	0	2.23195	2.90084	1.46639	3.24438	1.83571	3.11994
chr1	109213942	109215009	SARS	1	+	109213942	109215009	NA	2	187463	0,605	3.714	2.87421	3.53561	2.89264	3.30862	3.20491
chr1	109217449	109228389	SARS	1	+	109217449	109228389	NA	3	43,71,38	0,6529,10903	2.59328	3.47844	1.30111	2.74579	1.47821	1.4482
chr1	109237733	109238082	SARS	1	+	109237733	109238082	NA	1	350	0	2.92113	2.57211	1.76752	2.42283	1.60199	2.22935
chr1	109250268	109258657	CELSR2	1	+	109250268	109258657	NA	2	3122226	0,8164	3.17336	4.39924	2.10906	2.70784	2.67329	4.6316
chr1	109264309	109264498	CELSR2	1	+	109264309	109264498	NA	2	57,45	0,145	1.35401	0.980545	1.098	1.63521	1.75158	1.5927
chr1	109272715	109273607	CELSR2	1	+	109272715	109273607	NA	4	14195171172	0,118,451,721	2.48973	1.87464	1.52084	2.16306	1.92608	3.38558
chr1	109274257	109274807	CELSR2	1	+	109274257	109274807	NA	1	551	0	5.06063	6.68449	4.02103	4.36603	6.40862	10.5104
chr1	109491086	109491632	ATXN7L2	1	+	109491086	109491632	NA	1	547	0	3.1288	3.48433	1.5869	3.79335	2.57592	3.01951
chr1	109548613	109548813	GNAI3	1	+	109548613	109548813	NA	1	201	0	2.76905	1.82789	2.62074	2.36633	1.22746	1.38949
chr1	109592345	109592645	GNAI3	1	+	109592345	109592645	NA	1	301	0	3.42276	4.04336	1.96978	3.06432	1.99819	3.83068
chr1	109656173	109657231	GSTM4	1	+	109656173	109657231	NA	3	253,76,17	0,539,1042	2.36524	1.62117	1.23494	1.72127	1.54139	1.26081
chr1	109665107	109665354	GSTM4	1	+	109665107	109665354	NA	1	248	0	3.76529	4.04065	1.76872	3.98855	3.16719	5.04435
chr1	109668022	109668492	GSTM2	1	+	109668022	109668492	NA	2	130,68	0,403	3.70257	2.3294	4.6884	2.54908	3.02661	3.07535
chr1	109921980	109923946	CSF1	1	+	109921980	109923946	NA	2	15781	0,1186	3.53652	5.319	2.50133	4.92104	3.76883	4.80956
chr1	109928859	109930001	CSF1	1	+	109928859	109930001	NA	1	1143	0	8.51787	6.0361	4.79368	5.62904	4.4566	6.91304
chr1	110043172	110043788	STRIP1	1	+	110043172	110043788	NA	2	99150	0,467	1.89758	2.60215	1.24821	1.7202	1.30002	3.2856
chr1	110051826	110053999	STRIP1	1	+	110051826	110053999	NA	2	62335	0,1839	5.19536	4.42583	2.47274	3.32711	5.77153	3.30239
chr1	110339968	110340566	RBM15	1	+	110339968	110340566	NA	1	599	0	4.80968	4.63519	3.22146	4.79289	4.10677	8.03645
chr1	110340764	110342206	RBM15	1	+	110340764	110342206	NA	1	1443	0	4.67845	4.16483	3.72443	3.71215	4.86799	4.29561
chr1	111478266	111478414	C1orf162	1	+	111478266	111478414	NA	1	149	0	2.83461	2.56899	1.91124	4.53991	5.88327	1.3176
chr1	111746063	111746312	FAM212B-AS1	1	+	111746063	111746312	NA	1	250	0	3.08279	2.29348	5.62085	14.8258	3.29401	3.23956
chr1	111765945	111766984	DDX20	1	+	111765945	111766984	NA	1	1040	0	4.3405	6.47831	2.66404	4.46709	3.26568	4.98937
chr1	112619850	112653599	CAPZA1	1	+	112619850	112653599	NA	4	34,64,52,2	0,27360,29568,33748	4.12673	3.18287	1.85496	2.25593	2.20374	1.3738
chr1	112956462	112957433	SLC16A1-AS1	1	+	112956462	112957433	NA	1	972	0	4.34145	4.82773	3.04673	4.36728	2.56993	5.87029
chr1	113114501	113114602	LRIG2	1	+	113114501	113114602	NA	1	102	0	1.97077	1.02923	1.28449	2.64249	2.05654	2.30324
chr1	113119455	113124604	LRIG2	1	+	113119455	113124604	NA	2	69730	0,4420	2.71008	3.78805	2.06849	3.02661	2.46867	2.31569
chr1	113590535	113590635	MAGI3	1	+	113590535	113590635	NA	1	101	0	2.15795	2.98153	1.22956	3.52996	0.760156	2.69963
chr1	113642012	113642362	MAGI3	1	+	113642012	113642362	NA	1	351	0	11.6698	10.5931	3.6607	6.71719	4.29241	8.25746
chr1	113682984	113683085	MAGI3	1	+	113682984	113683085	NA	1	102	0	3.27883	3.82413	1.647	3.37454	0.578022	1.96584
chr1	113683183	113683433	MAGI3	1	+	113683183	113683433	NA	1	251	0	6.03035	3.36263	2.77006	4.43921	3.51667	2.96841
chr1	113683532	113684031	MAGI3	1	+	113683532	113684031	NA	1	500	0	3.55544	6.29914	3.28831	4.93597	4.43182	4.99361
chr1	113684129	113684230	MAGI3	1	+	113684129	113684230	NA	1	102	0	2.1597	3.25405	2.03865	3.5769	2.64747	4.25476
chr1	113911444	113912292	DCLRE1B	1	+	113911444	113912292	NA	1	849	0	7.43595	5.53722	4.4529	4.41519	3.38364	4.20371
chr1	113929472	113940621	HIPK1	1	+	113929472	113940621	NA	2	61240	0,10910	1.78627	2.75638	1.11473	2.07276	1.30961	1.64918
chr1	113940669	113941416	HIPK1	1	+	113940669	113941416	NA	1	748	0	4.46785	4.22945	2.31689	3.17619	3.50729	2.79446
chr1	115651463	115663955	VANGL1	1	+	115651463	115663955	NA	3	22133295	0,8178,12198	3.93175	4.3475	2.60781	4.71163	3.38456	6.58366
chr1	115685309	115691349	VANGL1	1	+	115685309	115691349	NA	2	219231	0,5810	1.96201	2.87961	2.53716	2.63136	2.47173	3.52996
chr1	115691398	115691748	VANGL1	1	+	115691398	115691748	NA	1	351	0	2.49197	7.20828	2.13159	4.35586	2.01992	2.58354
chr1	116134991	116135240	MAB21L3	1	+	116134991	116135240	NA	1	250	0	2.18284	2.25897	1.04965	1.92226	0.982608	0.931177
chr1	116400900	116401000	ATP1A1	1	+	116400900	116401000	NA	1	101	0	1.65061	2.12454	0.869502	1.08012	1.09456	1.1425
chr1	116910121	116941981	PTGFRN	1	+	116910121	116941981	NA	2	132267	0,31594	3.46467	2.67877	1.95951	2.43898	2.46223	4.20472
chr1	116949370	116961637	PTGFRN	1	+	116949370	116961637	NA	2	203395	0,11873	3.90277	4.96342	3.05145	5.8136	3.2362	4.74111
chr1	116967027	116967277	PTGFRN	1	+	116967027	116967277	NA	1	251	0	3.77438	2.31773	2.52947	1.78543	2.84036	3.13035
chr1	116986829	116987128	PTGFRN	1	+	116986829	116987128	NA	1	300	0	3.54809	6.58056	3.14744	5.64422	3.38877	3.43126
chr1	117075010	117076272	TTF2	1	+	117075010	117076272	NA	2	850,93	0,1170	4.62898	3.15496	2.39367	3.05496	2.69102	2.27421
chr1	117367463	117367663	MAN1A2	1	+	117367463	117367663	NA	1	201	0	4.44362	3.25361	7.35409	3.07441	5.56539	12.0122
chr1	117367811	117414784	MAN1A2	1	+	117367811	117414784	NA	4	675,256,97,72	0,34375,37738,46902	3.11824	2.85885	1.4139	1.89792	1.89566	1.20142
chr1	117522954	117523254	MAN1A2	1	+	117522954	117523254	NA	1	301	0	2.58864	3.34392	1.21869	2.64511	1.93955	2.38302
chr1	117622918	117623963	FAM46C	1	+	117622918	117623963	NA	1	1046	0	3.94283	4.60193	3.10255	3.60684	4.40927	3.91787
chr1	117624061	117624361	FAM46C	1	+	117624061	117624361	NA	1	301	0	1.96337	7.09041	1.35257	3.80008	2.81374	1.55378
chr1	117624559	117624659	FAM46C	1	+	117624559	117624659	NA	1	101	0	3.30299	2.29348	1.94568	0.448249	3.29401	0.279962
chr1	117952582	117954009	WDR3	1	+	117952582	117954009	NA	4	81,51,66,3	0,364,894,1425	1.961	3.24943	1.13772	1.78179	1.08307	1.96661
chr1	117959332	117959532	WDR3	1	+	117959332	117959532	NA	1	201	0	4.1245	3.86	1.48632	2.57327	2.43836	2.20265
chr1	119062912	119063193	WARS2-IT1	1	+	119062912	119063193	NA	1	282	0	5.55782	5.99128	2.53602	9.68509	3.04327	6.1588
chr1	119140396	119140744	LOC101929147	1	+	119140396	119140744	NA	1	349	0	2.52307	3.10458	8.29981	2.4258	2.19858	2.58864
chr1	119141795	119150679	LOC101929147	1	+	119141795	119150679	NA	3	19117115	0,5158,8770	3.65756	4.69758	2.52283	5.14524	2.85759	2.36493
chr1	119150922	119151072	LOC101929147	1	+	119150922	119151072	NA	1	151	0	4.80552	3.742	3.69528	4.28638	0.366001	2.46823
chr1	119182860	119183308	LOC101929147	1	+	119182860	119183308	NA	1	449	0	3.15795	5.45871	2.05915	2.30058	2.39764	7.03026
chr1	119711991	119734634	PHGDH	1	+	119711991	119734634	NA	6	170,152,66,55,99,1	0,9179,11385,14860,15013,22643	2.87866	2.10315	1.49759	1.6279	1.72807	1.22476
chr1	120464434	120466053	NBPF8	1	+	120464434	120466053	NA	3	115,109,76	0,829,1544	3.35168	3.32728	1.85481	2.90407	1.72011	2.33874
chr1	120466152	120466501	NBPF8	1	+	120466152	120466501	NA	1	350	0	3.25178	3.72806	3.23135	3.14535	2.68147	2.86393
chr1	120913229	120952617	LINC00623	1	+	120913229	120952617	NA	2	222179	0,39210	2.26158	4.3159	1.8909	4.05258	1.76498	1.29871
chr1	120952766	120953266	LINC00623	1	+	120952766	120953266	NA	1	501	0	4.45903	2.32145	2.6623	2.84119	1.57449	1.57825
chr1	121185062	121187090	SRGAP2C	1	+	121185062	121187090	NA	2	63186	0,1843	4.12827	7.29947	1.99126	3.87732	2.71963	6.67937
chr1	121187486	121284925	SRGAP2C	1	+	121187486	121284925	NA	2	28123	0,97317	2.38766	1.37694	0.974284	1.27458	2.06987	1.37342
chr1	121374021	121382708	SRGAP2C	1	+	121374021	121382708	NA	3	166,129,5	0,805,8683	2.29448	3.08285	1.35384	2.90829	1.77224	3.14767
chr1	121387660	121387959	SRGAP2C	1	+	121387660	121387959	NA	1	300	0	4.46521	4.1443	2.15795	2.86685	4.31737	3.82852
chr1	143792964	143793312	LOC388692	1	+	143792964	143793312	NA	1	349	0	1.07985	6.16557	2.29348	4.4509	1.17665	2.19601
chr1	143794254	143796711	FAM231D	1	+	143794254	143796711	NA	2	8143	0,2315	1.54139	2.86685	2.31447	2.09183	1.098	1.07985
chr1	143972639	143974815	SRGAP2D	1	+	143972639	143974815	NA	2	128272	0,1905	3.64872	5.78299	2.74553	2.83169	3.6715	5.83762
chr1	144054485	144063175	SRGAP2D	1	+	144054485	144063175	NA	3	169,129,3	0,808,8688	6.05322	3.52996	1.88229	2.23333	2.53584	2.98153
chr1	144068205	144068506	SRGAP2D	1	+	144068205	144068506	NA	1	302	0	3.49201	3.26171	1.55151	3.85348	3.35831	2.48899
chr1	145096000	145096598	FAM72D	1	+	145096000	145096598	NA	1	599	0	10.0994	10.4978	9.62128	10.3734	11.9277	11.1915
chr1	145669918	145670068	GPR89A	1	+	145669918	145670068	NA	1	151	0	1.53269	2.86816	0.668932	1.87038	1.1395	1.512
chr1	145670166	145670365	GPR89A	1	+	145670166	145670365	NA	1	200	0	3.27076	4.25637	2.41627	2.535	2.16761	1.96337
chr1	145919894	145920573	GNRHR2	1	+	145919894	145920573	NA	2	7240	0,440	1.70162	2.75255	1.26502	1.85288	1.19864	2.15153
chr1	145964751	145975317	POLR3GL	1	+	145964751	145975317	NA	3	18,167,11	0,10074,10556	3.33756	2.11318	1.50782	2.19511	3.37638	1.87818
chr1	145977487	145978751	POLR3GL	1	+	145977487	145978751	NA	4	53,74,114,391	0,291,496,874	2.75728	2.90662	1.51385	3.17079	2.05933	2.54608
chr1	146298170	146298370	NUDT4P2	1	+	146298170	146298370	NA	1	201	0	1.70419	1.87849	2.41388	1.72867	1.21491	1.74528
chr1	147284459	147286440	CHD1L	1	+	147284459	147286440	NA	3	41164143	0,865,1839	2.07453	3.35681	1.15109	2.67708	1.58096	1.27109
chr1	147619052	147619852	BCL9	1	+	147619052	147619852	NA	1	801	0	6.64394	6.39395	3.87228	2.7277	3.36263	3.22729
chr1	147619950	147620151	BCL9	1	+	147619950	147620151	NA	1	202	0	2.91898	2.11863	2.00723	1.33329	2.83461	2.79378
chr1	147620400	147620600	BCL9	1	+	147620400	147620600	NA	1	201	0	7.1882	2.61479	1.647	2.96959	2.63321	4.74514
chr1	147623971	147624222	BCL9	1	+	147623971	147624222	NA	1	252	0	2.60545	1.79148	1.96337	2.05519	1.86345	3.02661
chr1	147624371	147625021	BCL9	1	+	147624371	147625021	NA	1	651	0	5.02956	5.20489	4.39412	3.68595	6.86032	5.28341
chr1	147992831	147992931	GPR89B	1	+	147992831	147992931	NA	1	101	0	2.78962	2.66241	0.872521	1.5606	1.30739	1.159
chr1	147993028	147993275	GPR89B	1	+	147993028	147993275	NA	1	248	0	4.69269	2.70559	2.55927	2.31596	2.15377	1.88974
chr1	148748649	148748755	NUDT4P2	1	+	148748649	148748755	NA	1	107	0	0.617476	0.756652	1.17665	0.439201	1.07985	2.87449
chr1	148748949	148749153	NUDT4P2	1	+	148748949	148749153	NA	1	205	0	2.75456	2.36715	1.15504	1.90447	1.28833	1.86568
chr1	148887399	148889650	PDE4DIP	1	+	148887399	148889650	NA	2	3248	0,2004	3.09646	2.32201	5.39926	2.66241	1.69815	2.6093
chr1	148889749	148937833	PDE4DIP	1	+	148889749	148937833	NA	5	146,77,124,616,87	0,39448,42051,42364,47998	2.16376	2.02428	1.69553	1.86679	1.90473	1.42198
chr1	148978407	148992615	PDE4DIP	1	+	148978407	148992615	NA	5	9,113,128,89,361	0,1330,2863,13478,13848	2.11275	3.11558	1.43905	2.86447	1.6431	1.59562
chr1	148992714	148992915	PDE4DIP	1	+	148992714	148992915	NA	1	202	0	3.19289	1.82436	0.504435	4.70662	1.38695	0.952811
chr1	148998321	149002909	PDE4DIP	1	+	148998321	149002909	NA	3	55,436,60	0,3270,4529	3.68642	4.89036	4.34851	2.85481	2.29554	4.11038
chr1	149003626	149004954	PDE4DIP	1	+	149003626	149004954	NA	2	105,46	0,1283	1.81003	1.05699	1.52031	3.23956	1.09846	1.4968
chr1	149005253	149007216	PDE4DIP	1	+	149005253	149007216	NA	2	185,16	0,1948	4.05826	2.70404	1.77404	2.66241	2.38169	4.16159
chr1	149032120	149032720	PDE4DIP	1	+	149032120	149032720	NA	1	601	0	2.51939	2.33248	1.38083	3.03067	3.0633	2.62742
chr1	149607359	149647002	LINC00869	1	+	149607359	149647002	NA	2	196404	0,39240	1.85513	1.79362	1.50459	2.656	1.44307	1.39603
chr1	149647299	149647450	LINC00869	1	+	149647299	149647450	NA	1	152	0	3.22291	1.91124	3.09867	4.11829	1.2078	1.65834
chr1	149701573	149701889	LOC388692	1	+	149701573	149701889	NA	1	317	0	1.14674	4.53991	2.90241	7.32002	1.07985	1.54139
chr1	149702218	149702429	LOC388692	1	+	149702218	149702429	NA	1	212	0	1.5133	4.70662	3.43126	4.58937	3.08279	4.58697
chr1	149851302	149851497	HIST2H2AA4	1	+	149851302	149851497	NA	1	196	0	4.14655	3.87007	2.25361	4.18829	3.65804	5.386
chr1	149852619	149852987	HIST2H3A	1	+	149852619	149852987	NA	1	369	0	5.35276	3.09558	3.17346	3.75297	7.37736	4.01686
chr1	149887119	149887314	HIST2H2AC	1	+	149887119	149887314	NA	1	196	0	2.76885	3.42532	2.1143	2.46613	3.02568	3.20845
chr1	150158833	150159573	PLEKHO1	1	+	150158833	150159573	NA	1	741	0	9.31258	6.78645	6.2057	6.17807	6.62115	8.76609
chr1	150293891	150294140	MRPS21	1	+	150293891	150294140	NA	1	250	0	4.46953	5.92196	2.97708	3.00794	3.09603	8.42922
chr1	150294337	150308234	MRPS21	1	+	150294337	150308234	NA	2	113187	0,13711	1.79226	1.51848	0.858428	1.15359	1.16498	1.02651
chr1	150308333	150308483	MRPS21	1	+	150308333	150308483	NA	1	151	0	4.41245	2.84667	1.391	2.32561	1.92489	4.2877
chr1	150328324	150332739	PRPF3	1	+	150328324	150332739	NA	2	143,56	0,4360	2.04425	2.23872	1.94996	1.97004	1.62063	2.50039
chr1	150333146	150334981	PRPF3	1	+	150333146	150334981	NA	2	54,47	0,1789	1.10359	1.97406	1.16668	1.63941	1.29922	1.5971
chr1	150335078	150335227	PRPF3	1	+	150335078	150335227	NA	1	150	0	3.13251	2.81091	2.40001	2.00863	1.73555	1.4598
chr1	150364359	150364559	RPRD2	1	+	150364359	150364559	NA	1	201	0	2.21703	7.37736	1.36244	1.464	2.1597	4.04616
chr1	150471084	150471234	RPRD2	1	+	150471084	150471234	NA	1	151	0	2.12351	3.22403	1.52429	2.23333	2.53737	1.87028
chr1	150471483	150471932	RPRD2	1	+	150471483	150471932	NA	1	450	0	2.13114	2.3518	1.58835	2.60917	1.7557	3.18724
chr1	150472031	150472530	RPRD2	1	+	150472031	150472530	NA	1	500	0	3.46853	3.27348	3.06553	2.79207	3.62006	2.88906
chr1	150472828	150473377	RPRD2	1	+	150472828	150473377	NA	1	550	0	2.18697	4.79249	1.3311	2.17667	2.22257	1.87659
chr1	150505651	150507310	TARS2	1	+	150505651	150507310	NA	2	55395	0,1265	6.32151	4.16965	4.86865	3.93965	3.15869	3.26459
chr1	150511602	150512371	ECM1	1	+	150511602	150512371	NA	2	230,20	0,750	2.15956	2.5867	0.967854	1.14166	1.22383	2.19978
chr1	150549418	150553796	ADAMTSL4	1	+	150549418	150553796	NA	6	82,74,104,58,356,371	0,404,2787,3125,3480,4008	2.55174	2.20943	1.3795	1.70858	2.64431	2.68312
chr1	150558975	150559395	ADAMTSL4	1	+	150558975	150559395	NA	2	191109	0,312	1.8215	1.24773	1.58328	2.01773	1.33697	2.41115
chr1	150560289	150560439	ADAMTSL4	1	+	150560289	150560439	NA	1	151	0	1.70013	1.29368	0.943654	1.3245	1.78492	1.59252
chr1	150950704	150950854	SETDB1	1	+	150950704	150950854	NA	1	151	0	4.3734	7.49678	2.5677	4.08134	3.45642	3.8038
chr1	150960583	150962594	SETDB1	1	+	150960583	150962594	NA	3	609,29,8	0,1547,2004	8.50388	5.27282	4.93882	5.34174	4.20311	5.18329
chr1	151033922	151034769	PRUNE	1	+	151033922	151034769	NA	1	848	0	4.21808	5.24252	2.71284	4.47355	2.78692	8.01166
chr1	151060360	151067566	MLLT11	1	+	151060360	151067566	NA	2	194348	0,6859	4.94892	3.76646	2.32641	2.62392	3.63142	4.46551
chr1	151117456	151118385	GABPB2	1	+	151117456	151118385	NA	2	61429	0,501	4.5518	3.35616	2.68101	4.5496	3.19698	3.72506
chr1	151156678	151167216	TNFAIP8L2-SCNM1	1	+	151156678	151167216	NA	4	45,71,89,96	0,9793,10256,10443	2.34804	2.19454	2.17521	2.16328	2.30374	1.67736
chr1	151267280	151267379	PSMD4	1	+	151267280	151267379	NA	1	100	0	3.72676	4.48197	1.77803	4.23637	2.51462	2.88556
chr1	151286363	151288159	ZNF687	1	+	151286363	151288159	NA	1	1797	0	4.94334	3.96459	3.23772	3.60159	3.33712	3.66551
chr1	151561845	151562649	TUFT1	1	+	151561845	151562649	NA	3	12,75,65	0,246,740	5.96305	4.23725	3.52996	3.56851	3.45553	2.39772
chr1	151574274	151579724	TUFT1	1	+	151574274	151579724	NA	4	125,95,106,76	0,637,4447,5375	2.14385	2.29448	1.98609	1.41548	3.59658	1.84753
chr1	151581683	151582083	TUFT1	1	+	151581683	151582083	NA	1	401	0	3.70646	1.74554	2.11533	4.28455	2.21703	2.53188
chr1	153628445	153631839	S100A1	1	+	153628445	153631839	NA	3	52154142	0,2064,3253	3.05331	2.95647	2.90267	2.94969	3.08813	2.87697
chr1	153634079	153634326	CHTOP	1	+	153634079	153634326	NA	1	248	0	2.35168	3.39559	1.74702	2.56893	1.82416	1.66999
chr1	153642284	153645420	CHTOP	1	+	153642284	153645420	NA	3	146138357	0,943,2780	3.69288	2.65869	2.60784	2.77402	1.73689	1.82225
chr1	153728439	153740654	INTS3	1	+	153728439	153740654	NA	2	346,4	0,12212	1.88983	2.38123	1.76154	1.33886	1.59901	2.61253
chr1	153762808	153764143	INTS3	1	+	153762808	153764143	NA	4	40,130,55,26	0,425,1024,1310	2.4916	1.83702	1.105	1.86724	1.25238	1.40954
chr1	153772971	153773382	INTS3	1	+	153772971	153773382	NA	2	111190	0,222	2.45021	2.38082	1.35793	2.27338	1.68781	2.7641
chr1	153773530	153773631	INTS3	1	+	153773530	153773631	NA	1	102	0	1.73555	1.17692	0.916863	1.49841	1.5133	1.64288
chr1	153779910	153780009	SLC27A3	1	+	153779910	153780009	NA	1	100	0	2.69963	2.80253	1.89653	4.36188	1.17665	0.892127
chr1	154228654	154236595	UBAP2L	1	+	154228654	154236595	NA	4	72,202,96,30	0,5937,6542,7912	4.97305	3.40397	2.91404	3.15197	2.13337	3.04527
chr1	154324578	154325126	AQP10	1	+	154324578	154325126	NA	1	549	0	4.68815	7.51923	2.67937	3.86334	5.93919	6.53551
chr1	154348971	154349468	ATP8B2	1	+	154348971	154349468	NA	1	498	0	9.46398	7.61688	3.60809	5.57974	7.27538	9.29724
chr1	154349963	154350113	ATP8B2	1	+	154349963	154350113	NA	1	151	0	1.91206	2.83169	1.99173	2.96018	2.08871	3.75717
chr1	154465222	154465770	IL6R	1	+	154465222	154465770	NA	1	549	0	8.78402	3.39382	3.19612	6.74554	6.05322	16.4732
chr1	154983835	154984033	FLAD1	1	+	154983835	154984033	NA	1	199	0	3.5453	4.0901	3.46854	3.96822	3.19031	3.60607
chr1	154988072	154988862	FLAD1	1	+	154988072	154988862	NA	1	791	0	3.90081	2.84309	2.81545	2.30728	2.04409	2.06748
chr1	155002879	155010294	ZBTB7B	1	+	155002879	155010294	NA	2	65,37	0,7379	3.04327	3.78326	5.53028	2.76996	3.49364	5.54168
chr1	155014060	155016876	ZBTB7B	1	+	155014060	155016876	NA	3	341160657	0,595,2160	7.61377	6.09378	3.34629	4.80304	7.09623	6.67757
chr1	155017075	155017276	ZBTB7B	1	+	155017075	155017276	NA	1	202	0	1.87994	2.62404	1.64945	2.50476	1.87828	2.95985
chr1	155062288	155062578	ADAM15	1	+	155062288	155062578	NA	2	82119	0,172	1.00787	1.17375	1.24713	0.860056	1.63072	1.48883
chr1	155069021	155069408	EFNA4	1	+	155069021	155069408	NA	1	388	0	5.84228	9.77383	2.6236	7.48472	3.65003	4.40792
chr1	155133547	155134128	EFNA1	1	+	155133547	155134128	NA	3	22,51,174	0,183,408	3.52318	1.54093	1.37206	1.23359	1.51629	1.16984
chr1	155134371	155134568	EFNA1	1	+	155134371	155134568	NA	1	198	0	7.21772	4.61752	3.57354	4.06907	4.01088	7.11412
chr1	155209297	155210593	MTX1	1	+	155209297	155210593	NA	3	36,70,46	0,1049,1251	2.53877	2.41868	1.06459	1.63205	2.40353	1.90593
chr1	155213539	155213739	MTX1	1	+	155213539	155213739	NA	1	201	0	2.93665	2.65227	2.22018	3.22291	2.50632	3.5202
chr1	155309908	155312334	FDPS	1	+	155309908	155312334	NA	3	58,163,80	0,135,2347	2.19266	1.7837	2.38953	1.85962	2.03946	1.38318
chr1	155319886	155320566	FDPS	1	+	155319886	155320566	NA	2	43158	0,523	1.66275	2.37747	0.98627	2.00472	1.24366	1.65007
chr1	155324540	155324740	RUSC1	1	+	155324540	155324740	NA	1	201	0	2.37137	2.77129	6.05322	5.29495	5.16061	3.54809
chr1	155324838	155324939	RUSC1	1	+	155324838	155324939	NA	1	102	0	2.52283	1.1923	1.06278	1.28623	1.42344	1.59644
chr1	155325295	155325396	RUSC1	1	+	155325295	155325396	NA	1	102	0	1.6214	1.13463	0.757243	0.706057	1.28449	0.254831
chr1	155326779	155330421	RUSC1	1	+	155326779	155330421	NA	3	354,126,19	0,1371,3624	3.19004	2.50259	1.88745	3.27496	2.28318	4.02483
chr1	155562078	155562374	ASH1L-AS1	1	+	155562078	155562374	NA	1	297	0	8.78402	2.51966	3.26413	2.16607	7.94485	4.94195
chr1	155563011	155563650	ASH1L-AS1	1	+	155563011	155563650	NA	1	640	0	4.91519	9.4855	4.66551	10.0647	5.49105	4.88148
chr1	155610286	155611090	MSTO1	1	+	155610286	155611090	NA	2	275,52	0,753	4.04873	3.53196	3.33488	4.62052	3.7705	3.92558
chr1	155614080	155614379	MSTO1	1	+	155614080	155614379	NA	1	300	0	4.71568	6.32194	2.94746	4.07176	3.27439	6.05547
chr1	155614475	155614869	MSTO1	1	+	155614475	155614869	NA	1	395	0	3.2428	2.3192	1.4274	2.22863	2.41388	2.35964
chr1	155729071	155729354	DAP3	1	+	155729071	155729354	NA	2	52147	0,137	1.54695	1.41636	0.922016	1.738	1.08217	1.65936
chr1	155738220	155738418	DAP3	1	+	155738220	155738418	NA	1	199	0	3.75058	3.61912	3.08279	3.12473	3.42947	2.57378
chr1	155749600	155750242	MSTO2P	1	+	155749600	155750242	NA	2	32317	0,326	4.01345	4.06705	3.07921	5.04435	3.22491	3.83401
chr1	155750340	155750688	MSTO2P	1	+	155750340	155750688	NA	1	349	0	3.03462	3.0993	2.81042	2.40234	1.68924	1.8421
chr1	156054822	156058413	LAMTOR2	1	+	156054822	156058413	NA	4	136,163,90,99	0,441,3156,3493	1.77848	2.61655	1.25516	1.40214	1.18916	1.92186
chr1	156114746	156115241	LMNA	1	+	156114746	156115241	NA	1	496	0	5.88967	5.7624	3.49563	4.70513	8.01576	5.33243
chr1	156126891	156137143	LMNA	1	+	156126891	156137143	NA	9	25,157,126,171,126,221,223,108,31	0,3726,7512,7914,8296,9010,9323,10030,10222	3.3133	2.38744	2.08491	3.29625	2.4127	3.86493
chr1	156194130	156200003	SLC25A44	1	+	156194130	156200003	NA	3	118161169	0,1883,5705	3.12509	4.11372	3.25794	3.01702	4.72908	2.94164
chr1	156200151	156200401	SLC25A44	1	+	156200151	156200401	NA	1	251	0	4.0249	6.83993	1.85663	5.35477	2.50584	2.17264
chr1	156210263	156210661	SLC25A44	1	+	156210263	156210661	NA	1	399	0	2.94475	2.83955	1.50287	2.54025	1.647	2.45966
chr1	156212547	156212697	SLC25A44	1	+	156212547	156212697	NA	1	151	0	6.05225	4.90311	1.63535	2.37475	2.02881	3.98949
chr1	156233713	156240077	PMF1	1	+	156233713	156240077	NA	3	16196530	0,2575,5835	2.74736	1.93161	1.58882	1.44435	2.10045	1.78303
chr1	156284370	156285736	TMEM79	1	+	156284370	156285736	NA	2	37553	0,814	4.78016	3.73814	2.97496	5.12912	3.87318	8.09696
chr1	156291560	156292149	TMEM79	1	+	156291560	156292149	NA	1	590	0	5.33629	6.87819	5.89479	4.12246	7.37036	5.13076
chr1	156625281	156625627	HAPLN2	1	+	156625281	156625627	NA	1	347	0	3.45553	3.66081	2.05623	3.3898	2.35331	3.51361
chr1	156728766	156733484	RRNAD1	1	+	156728766	156733484	NA	5	450,125,193,63,108	0,3225,3515,4219,4611	3.77641	2.58523	2.73524	2.33691	2.22988	2.22645
chr1	156734266	156735745	RRNAD1	1	+	156734266	156735745	NA	2	228,21	0,1459	2.79518	3.16053	2.11106	1.98446	2.32168	3.98724
chr1	156767678	156767778	PRCC	1	+	156767678	156767778	NA	1	101	0	6.68069	5.06473	3.58681	4.10344	8.30363	4.06572
chr1	156786640	156787036	PRCC	1	+	156786640	156787036	NA	1	397	0	3.08332	3.60652	2.05246	4.03856	2.77008	4.08853
chr1	156800421	156800521	PRCC	1	+	156800421	156800521	NA	1	101	0	2.07401	1.92026	1.85403	1.68581	2.03652	2.38201
chr1	156913901	156915094	PEAR1	1	+	156913901	156915094	NA	2	200448	0,746	3.46107	5.58548	2.40816	4.22265	3.23871	3.56851
chr1	156915937	156916086	PEAR1	1	+	156915937	156916086	NA	1	150	0	3.08279	3.15354	1.0694	3.22491	2.74501	1.18784
chr1	159976856	159977055	LINC01133	1	+	159976856	159977055	NA	1	200	0	11.0852	6.62071	1.8688	4.72619	3.23956	8.22076
chr1	160208653	160213124	PEA15	1	+	160208653	160213124	NA	3	13,174,15	0,2890,4457	2.89872	2.10703	2.03334	1.51179	2.68804	2.1834
chr1	160213878	160214028	PEA15	1	+	160213878	160214028	NA	1	151	0	1.65938	1.30967	1.16593	2.1922	0.987787	2.05253
chr1	160416099	160419265	VANGL2	1	+	160416099	160419265	NA	2	84264	0,2903	3.29401	1.78591	1.72363	2.1276	3.10626	3.39922
chr1	160424077	160425358	VANGL2	1	+	160424077	160425358	NA	2	207241	0,1041	3.71949	4.34393	2.34087	4.01156	3.713	4.17241
chr1	160932563	160933088	LOC101928372	1	+	160932563	160933088	NA	2	29172	0,354	2.84978	2.46379	1.94227	1.69198	2.31365	2.63793
chr1	161119206	161119527	NIT1	1	+	161119206	161119527	NA	2	183,19	0,303	1.67362	2.27978	1.34475	1.49132	1.09226	1.59501
chr1	161120601	161121001	NIT1	1	+	161120601	161121001	NA	1	401	0	2.86731	2.15593	1.647	1.5245	2.46082	1.85484
chr1	161124446	161124646	NIT1	1	+	161124446	161124646	NA	1	201	0	1.30739	1.41172	1.03077	2.18364	1.37609	0.907983
chr1	161158416	161158759	UFC1	1	+	161158416	161158759	NA	1	344	0	1.69552	1.95717	1.35133	1.59228	1.88327	1.6054
chr1	161160753	161161146	USP21	1	+	161160753	161161146	NA	1	394	0	2.31575	3.64529	2.257	3.12847	2.29102	3.50516
chr1	161166852	161167214	PPOX	1	+	161166852	161167214	NA	2	83115	0,248	3.35085	2.201	2.66752	1.92684	1.67037	2.05472
chr1	161202431	161206449	NDUFS2	1	+	161202431	161206449	NA	3	50,107,43	0,1006,3976	3.12615	3.24773	2.34813	2.11586	1.80315	3.41208
chr1	161226501	161226601	TOMM40L	1	+	161226501	161226601	NA	1	101	0	3.53104	1.00856	2.35286	1.23412	1.40127	1.55629
chr1	161228206	161228734	TOMM40L	1	+	161228206	161228734	NA	3	103,77,20	0,222,509	0.967113	1.28832	1.13031	1.4297	0.893784	1.13498
chr1	161229068	161229365	TOMM40L	1	+	161229068	161229365	NA	1	298	0	4.02601	3.78555	3.26413	3.01975	3.95787	3.2455
chr1	161230005	161230647	TOMM40L	1	+	161230005	161230647	NA	1	643	0	4.84697	7.01048	2.76905	5.95453	3.97362	3.52763
chr1	161524540	161526651	HSPA6	1	+	161524540	161526651	NA	1	2112	0	7.18289	5.79185	4.84258	4.48436	4.07354	5.90257
chr1	161599677	161599927	FCGR2C	1	+	161599677	161599927	NA	1	251	0	1.48803	2.88847	0.909233	2.01726	0.595781	1.465
chr1	161600771	161600971	FCGR2C	1	+	161600771	161600971	NA	1	201	0	3.64974	2.89761	1.97641	2.53765	1.6647	3.40263
chr1	161606158	161608352	HSPA7	1	+	161606158	161608352	NA	1	2195	0	5.69062	5.56582	3.36627	6.55092	4.77703	7.81874
chr1	161766343	161778295	ATF6	1	+	161766343	161778295	NA	2	100,52	0,11901	2.53913	2.27645	2.81855	1.83479	1.83758	1.45121
chr1	161958523	161958823	ATF6	1	+	161958523	161958823	NA	1	301	0	2.79747	4.11038	1.5274	4.15692	3.0269	2.66034
chr1	162382196	162383803	C1orf226	1	+	162382196	162383803	NA	2	23622	0,986	7.39869	2.03865	3.26982	4.11829	4.02601	4.3869
chr1	162561752	162566334	UAP1	1	+	162561752	162566334	NA	2	26323	0,4260	2.22082	3.78966	1.65212	2.38006	1.58715	2.32714
chr1	162599397	162599596	UAP1	1	+	162599397	162599596	NA	1	200	0	3.3331	2.94516	1.05257	1.4398	1.70365	1.15798
chr1	164559707	164792660	PBX1	1	+	164559707	164792660	NA	3	307,74,167	0,3531,232787	5.49105	2.8717	2.32935	4.43614	3.60404	13.6197
chr1	165769078	165769278	LOC100147773	1	+	165769078	165769278	NA	1	201	0	5.12401	2.02472	2.68068	4.93099	4.91824	2.64747
chr1	165827593	165890213	UCK2	1	+	165827593	165890213	NA	2	340,10	0,62611	2.96267	5.24907	2.05458	2.05377	4.09028	3.25859
chr1	165907791	165908041	UCK2	1	+	165907791	165908041	NA	1	251	0	2.11817	1.64243	1.76552	2.04114	1.04834	1.54444
chr1	166849200	166853040	POGK	1	+	166849200	166853040	NA	2	1224456	0,3385	3.86832	6.0976	2.84735	3.562	3.30758	5.71559
chr1	167697135	167705053	RCSD1	1	+	167697135	167705053	NA	2	708390	0,7529	6.75388	5.0739	2.83389	4.43686	5.30968	5.49303
chr1	167787901	167788150	MPZL1	1	+	167787901	167788150	NA	1	250	0	2.50283	3.32868	1.08829	4.25051	1.71403	2.45912
chr1	167993373	168004549	DCAF6	1	+	167993373	168004549	NA	4	68,94,120,17	0,9109,10497,11160	1.96961	2.10287	1.61399	1.87884	1.54197	1.68289
chr1	168045093	168063643	DCAF6	1	+	168045093	168063643	NA	3	135,42,23	0,5799,18528	1.46252	2.24481	0.888506	1.8319	1.09147	0.924448
chr1	168226017	168231531	SFT2D2	1	+	168226017	168231531	NA	2	126,18	0,5497	4.3159	5.29265	5.70929	3.20906	2.97107	3.30308
chr1	168242517	168242755	SFT2D2	1	+	168242517	168242755	NA	1	239	0	8.02719	3.31486	1.64732	4.02601	1.76703	4.88108
chr1	169368201	169368301	BLZF1	1	+	169368201	169368301	NA	1	101	0	3.66379	2.61479	2.94727	2.28929	1.41294	2.50198
chr1	169376764	169376962	BLZF1	1	+	169376764	169376962	NA	1	199	0	2.10703	2.30581	1.26161	2.75582	1.40736	1.40673
chr1	169852790	169852940	C1orf112	1	+	169852790	169852940	NA	1	151	0	1.65736	1.29582	0.760282	0.946517	0.839312	0.629759
chr1	170532220	170539544	GORAB	1	+	170532220	170539544	NA	2	65335	0,6990	1.87174	4.37756	1.79584	2.41547	1.60156	1.50135
chr1	170545767	170552392	GORAB	1	+	170545767	170552392	NA	2	22378	0,6248	4.70531	3.30991	2.61201	2.56405	3.06878	2.31718
chr1	171485726	171512123	PRRC2C	1	+	171485726	171512123	NA	2	10,92	0,26306	3.13845	3.34002	1.46533	2.37979	1.98412	3.2577
chr1	171532425	171535491	PRRC2C	1	+	171532425	171535491	NA	2	537,64	0,3003	5.9504	6.32967	2.08392	3.69826	4.47169	3.97987
chr1	171540001	171545548	PRRC2C	1	+	171540001	171545548	NA	2	2229,70	0,5478	3.09076	2.98367	1.57877	3.33152	2.19972	2.77591
chr1	171550144	171557244	PRRC2C	1	+	171550144	171557244	NA	2	97,5	0,7096	1.58317	1.86999	0.580289	0.749792	1.0382	0.540301
chr1	171557792	171557893	PRRC2C	1	+	171557792	171557893	NA	1	102	0	0.928905	2.99212	0.777236	1.56935	1.1393	1.21766
chr1	171588482	171592013	PRRC2C	1	+	171588482	171592013	NA	2	24427	0,3105	3.6294	3.45278	1.79215	2.54034	1.73184	2.27694
chr1	171781719	171785902	METTL13	1	+	171781719	171785902	NA	3	402,760,24	0,2021,4160	2.99092	3.82007	2.13713	2.3261	1.83851	3.20507
chr1	171794478	171796827	METTL13	1	+	171794478	171796827	NA	2	50346	0,2004	5.22062	4.66946	1.94428	3.58802	4.24893	3.41672
chr1	172589212	172589362	SUCO	1	+	172589212	172589362	NA	1	151	0	1.55827	1.8399	1.89448	2.80876	1.68189	3.21116
chr1	172589659	172589859	SUCO	1	+	172589659	172589859	NA	1	201	0	3.20251	7.23501	5.67012	3.60023	2.59424	2.76673
chr1	172609946	172610294	SUCO	1	+	172609946	172610294	NA	1	349	0	4.81134	8.25502	3.29321	5.69362	4.85112	3.86386
chr1	173714941	173734253	KLHL20	1	+	173714941	173734253	NA	3	138,64,541	0,1062,18772	5.09394	3.11819	2.45106	3.31829	2.03997	2.39066
chr1	173782186	173785367	KLHL20	1	+	173782186	173785367	NA	2	45205	0,2977	2.81907	3.99668	2.04966	2.10053	1.10235	2.42219
chr1	173824708	173825209	DARS2	1	+	173824708	173825209	NA	1	502	0	4.53991	3.59867	2.1323	2.343	3.01428	2.44564
chr1	173857544	173857695	DARS2	1	+	173857544	173857695	NA	1	152	0	1.5794	1.35302	0.566773	1.86645	1.11281	2.18176
chr1	173870542	173870642	ZBTB37	1	+	173870542	173870642	NA	1	101	0	3.29401	1.31982	2.3456	2.4573	2.9102	2.08177
chr1	173870789	173871087	ZBTB37	1	+	173870789	173871087	NA	1	299	0	4.14891	12.5513	1.89965	6.02234	3.72607	3.18689
chr1	173885943	173886290	ZBTB37	1	+	173885943	173886290	NA	1	348	0	4.34393	5.01699	3.32553	3.08313	2.78893	4.00827
chr1	174877400	174958093	RABGAP1L	1	+	174877400	174958093	NA	3	206,93,203	0,80057,80491	1.54617	2.24703	1.35737	1.77649	1.00717	1.40893
chr1	174964969	174990062	RABGAP1L	1	+	174964969	174990062	NA	7	17,111,105,84,72,198,214	0,4308,11109,13838,17865,23672,24880	3.73445	3.08171	1.85939	2.45455	2.53785	2.50072
chr1	175008683	175010098	CACYBP	1	+	175008683	175010098	NA	2	24176	0,1240	2.03479	2.23766	1.12512	2.41254	0.989389	1.34912
chr1	178442693	178443044	RASAL2	1	+	178442693	178443044	NA	1	352	0	1.464	1.61978	2.37869	3.29688	1.5133	1.47082
chr1	178457766	178457966	RASAL2	1	+	178457766	178457966	NA	1	201	0	1.07985	1.54139	2.64937	3.46799	0.588327	2.19601
chr1	178458115	178458466	RASAL2	1	+	178458115	178458466	NA	1	352	0	6.16557	5.73371	2.31447	3.03969	3.29401	4.31941
chr1	178466005	178473369	RASAL2	1	+	178466005	178473369	NA	3	118,88,295	0,1329,7070	10.3207	15.133	2.99903	4.13058	1.07985	6.93627
chr1	178916448	178916649	RALGPS2	1	+	178916448	178916649	NA	1	202	0	4.10754	6.1186	4.31629	4.97503	6.7436	7.02379
chr1	179043754	179044204	FAM20B	1	+	179043754	179044204	NA	1	451	0	3.39768	2.60776	1.95282	3.02462	1.7982	3.03628
chr1	179071970	179072520	FAM20B	1	+	179071970	179072520	NA	1	551	0	4.05102	4.02545	3.43835	4.17372	4.4033	3.71611
chr1	179072719	179072820	FAM20B	1	+	179072719	179072820	NA	1	102	0	1.75862	2.10532	0.972993	2.56286	0.747335	1.06911
chr1	179095056	179095599	TOR3A	1	+	179095056	179095599	NA	1	544	0	4.51139	4.37281	2.74237	3.25963	2.48797	2.59347
chr1	179882288	179882487	TOR1AIP1	1	+	179882288	179882487	NA	1	200	0	2.41419	5.94513	4.35362	5.8853	4.99432	7.23785
chr1	179917753	179918298	TOR1AIP1	1	+	179917753	179918298	NA	1	546	0	6.11938	4.44247	2.02708	3.69293	4.37756	3.56565
chr1	180194383	180196945	QSOX1	1	+	180194383	180196945	NA	2	10684	0,1879	3.64317	3.4949	2.24158	4.56579	3.22585	6.27038
chr1	180197340	180197688	QSOX1	1	+	180197340	180197688	NA	1	349	0	1.524	1.29404	2.00249	1.51079	1.97894	1.5135
chr1	180632059	180632260	XPR1	1	+	180632059	180632260	NA	1	202	0	2.48366	4.23308	3.79164	5.0789	3.84484	2.98736
chr1	180884232	180884482	XPR1	1	+	180884232	180884482	NA	1	251	0	6.23727	5.70672	3.04792	4.11829	2.29311	3.23009
chr1	181049056	181049157	MR1	1	+	181049056	181049157	NA	1	102	0	1.54561	2.12984	0.820093	1.464	0.679907	0.527319
chr1	181055407	181056106	MR1	1	+	181055407	181056106	NA	1	700	0	3.75217	3.52996	2.13001	3.30705	3.77149	3.78641
chr1	181088750	181089050	IER5	1	+	181088750	181089050	NA	1	301	0	1.93092	1.51687	1.23938	1.71449	1.4549	2.14847
chr1	181089198	181089399	IER5	1	+	181089198	181089399	NA	1	202	0	11.529	9.27403	10.2965	9.68799	31.5272	18.5549
chr1	181089597	181090594	IER5	1	+	181089597	181090594	NA	1	998	0	5.23223	7.73622	3.57778	6.52551	4.42342	5.99875
chr1	183542203	183542502	SMG7	1	+	183542203	183542502	NA	1	300	0	2.21381	2.13746	1.42696	1.76234	1.08145	1.24418
chr1	183551901	183552251	SMG7	1	+	183551901	183552251	NA	1	351	0	1.46188	2.49113	1.24421	1.31887	1.52079	2.32149
chr1	183552997	183553297	SMG7	1	+	183552997	183553297	NA	1	301	0	2.89733	2.96384	1.19758	2.21415	2.3389	3.22375
chr1	185174432	185174833	SWT1	1	+	185174432	185174833	NA	1	402	0	4.57588	4.11751	1.4398	4.26847	2.06413	1.99119
chr1	185174931	185180409	SWT1	1	+	185174931	185180409	NA	2	183,19	0,5460	15.372	16.7377	6.02545	4.77809	6.9612	5.88327
chr1	192579206	192579691	RGS1	1	+	192579206	192579691	NA	1	486	0	1.07985	4.23883	2.53239	4.55996	1.17665	1.098
chr1	192809039	192810375	RGS2	1	+	192809039	192810375	NA	3	143,102,6	0,1127,1331	10.4815	7.87429	4.78646	5.23656	5.38021	4.41758
chr1	192811477	192811877	RGS2	1	+	192811477	192811877	NA	1	401	0	4.92143	8.4633	2.48643	4.33953	4.01088	7.80973
chr1	193122057	193122257	CDC73	1	+	193122057	193122257	NA	1	201	0	4.22682	3.44592	3.70576	4.97503	3.5163	1.25099
chr1	196652076	196673028	CFH	1	+	196652076	196673028	NA	2	100,51	0,20902	2.45345	2.9997	1.74833	4.28165	1.21178	1.3872
chr1	200048217	200048417	NR5A2	1	+	200048217	200048417	NA	1	201	0	1.098	2.1597	2.78636	3.4065	1.5133	1.17665
chr1	200174386	200174636	NR5A2	1	+	200174386	200174636	NA	1	251	0	0.539926	4.62418	4.20472	5.704	7.05993	1.647
chr1	201519904	201520494	RPS10P7	1	+	201519904	201520494	NA	1	591	0	1.76225	1.23799	2.24509	1.36038	1.06206	1.21571
chr1	201649119	201649369	NAV1	1	+	201649119	201649369	NA	1	251	0	7.64494	4.69125	3.59189	2.74501	3.77948	7.5357
chr1	201781052	201781302	NAV1	1	+	201781052	201781302	NA	1	251	0	3.45034	2.91606	1.87392	3.07758	7.70697	4.32634
chr1	201782366	201782816	NAV1	1	+	201782366	201782816	NA	1	451	0	2.90703	3.10654	2.66051	4.62418	7.83607	10.3049
chr1	201783650	201783851	NAV1	1	+	201783650	201783851	NA	1	202	0	1.098	0.929873	2.76017	1.29964	0.945816	2.19286
chr1	201819892	201820442	NAV1	1	+	201819892	201820442	NA	1	551	0	2.94505	4.64529	1.77581	3.92951	2.55794	2.49665
chr1	201821687	201822337	NAV1	1	+	201821687	201822337	NA	1	651	0	4.0563	3.47845	2.43746	3.78073	2.74501	2.54288
chr1	201829209	201829359	IPO9	1	+	201829209	201829359	NA	1	151	0	1.36369	1.38285	0.757845	1.18246	0.84165	1.46027
chr1	201876068	201876568	IPO9	1	+	201876068	201876568	NA	1	501	0	3.67092	4.3409	1.98822	2.94569	3.50404	2.76484
chr1	201877763	201878512	IPO9	1	+	201877763	201878512	NA	1	750	0	3.0593	3.2224	1.69907	3.68833	1.85607	3.31191
chr1	201878910	201879309	IPO9	1	+	201878910	201879309	NA	1	400	0	2.81014	3.34975	2.4491	2.45057	3.60865	1.95369
chr1	201883346	201883496	IPO9	1	+	201883346	201883496	NA	1	151	0	1.87174	4.11038	1.91124	2.45011	1.39059	2.82344
chr1	201955491	201963683	TIMM17A	1	+	201955491	201963683	NA	4	62,100,64,68	0,1790,2020,8125	3.33834	2.38018	1.92082	1.84604	1.3525	1.05537
chr1	201969490	201969881	TIMM17A	1	+	201969490	201969881	NA	1	392	0	3.01241	4.9352	1.56747	2.3046	1.76949	2.34008
chr1	202014004	202015439	ELF3	1	+	202014004	202015439	NA	2	21231	0,1205	7.9226	2.78118	3.19419	4.4274	10.4044	4.34555
chr1	202015538	202015739	ELF3	1	+	202015538	202015739	NA	1	202	0	3.47113	3.49008	2.27969	4.62418	19.4946	4.38858
chr1	203008728	203015004	TMEM183A	1	+	203008728	203015004	NA	2	83116	0,6161	2.07504	1.63418	1.96619	1.75319	1.86332	1.69672
chr1	203026620	203038949	PPFIA4	1	+	203026620	203038949	NA	2	10340	0,11990	1.61238	3.74015	1.53266	2.08677	1.35969	2.15891
chr1	203043983	203048947	PPFIA4	1	+	203043983	203048947	NA	9	113,75,90,192,147,135,84,132,30	0,396,713,1385,1858,2265,4244,4600,4935	2.91278	1.98448	1.76898	1.82893	1.38931	1.94672
chr1	203056132	203056876	PPFIA4	1	+	203056132	203056876	NA	3	24,134,93	0,243,652	2.15857	2.26996	1.87529	1.99637	1.49122	4.74587
chr1	203068533	203075612	PPFIA4	1	+	203068533	203075612	NA	3	96,69,36	0,3159,7044	1.90676	1.55218	1.5555	1.82225	0.794051	0.830972
chr1	203076593	203077092	PPFIA4	1	+	203076593	203077092	NA	1	500	0	3.19378	2.13072	1.79296	2.92469	2.57514	3.29659
chr1	203287776	203288266	LINC01353	1	+	203287776	203288266	NA	2	56278	0,213	2.19601	1.4398	2.40843	3.37652	1.00887	3.52996
chr1	203305536	203307876	BTG2	1	+	203305536	203307876	NA	2	213773	0,1568	3.13849	5.55524	2.54233	4.47212	3.12215	3.36301
chr1	203682956	203698263	ATP2B4	1	+	203682956	203698263	NA	2	443107	0,15201	5.9107	5.0438	3.85324	4.15124	3.78445	4.94549
chr1	203703661	203703761	ATP2B4	1	+	203703661	203703761	NA	1	101	0	1.75834	2.85846	0.902102	1.92151	1.38838	3.56954
chr1	203739645	203739846	ATP2B4	1	+	203739645	203739846	NA	1	202	0	2.33049	2.08016	1.07165	2.44999	2.03072	2.53717
chr1	203739944	203740145	ATP2B4	1	+	203739944	203740145	NA	1	202	0	2.0324	1.94066	1.24814	2.52885	1.83479	3.29564
chr1	203740891	203740992	ATP2B4	1	+	203740891	203740992	NA	1	102	0	0.823502	1.19984	1.24978	0.830399	0.807096	1.80701
chr1	203797523	203797772	ZBED6	1	+	203797523	203797772	NA	1	250	0	2.48693	4.93246	2.19079	4.01202	3.16576	2.58815
chr1	203798468	203798669	ZBED6	1	+	203798468	203798669	NA	1	202	0	5.21138	2.9711	2.55696	2.94164	3.16092	2.03511
chr1	203798867	203799316	ZBED6	1	+	203798867	203799316	NA	1	450	0	2.39966	4.57974	1.62031	2.29148	2.09325	3.20776
chr1	203847217	203849960	ZC3H11A	1	+	203847217	203849960	NA	3	471,77,250	0,1114,2494	2.27469	2.01787	1.09863	1.47499	1.62607	1.34162
chr1	203852286	203852486	ZC3H11A	1	+	203852286	203852486	NA	1	201	0	3.73609	3.02897	1.68368	4.29796	2.40591	4.14114
chr1	203852634	203852735	ZC3H11A	1	+	203852634	203852735	NA	1	102	0	1.56254	2.07972	1.77406	1.53991	1.83431	2.24634
chr1	203853580	203853879	ZC3H11A	1	+	203853580	203853879	NA	1	300	0	3.21193	4.80586	2.06725	3.87176	2.39023	3.13152
chr1	203861633	203861732	SNRPE	1	+	203861633	203861732	NA	1	100	0	2.61912	2.42185	2.70338	2.03094	0.91098	0.806556
chr1	204124855	204126303	SOX13	1	+	204124855	204126303	NA	2	3446	0,1003	2.29348	16.6464	3.51266	3.81914	2.1597	3.08279
chr1	204544644	204549640	MDM4	1	+	204544644	204549640	NA	3	41,81,528	0,2153,4469	7.47751	5.71956	2.24407	3.77429	4.47339	3.47463
chr1	205012856	205016846	NFASC	1	+	205012856	205016846	NA	2	11539	0,3452	1.17665	1.647	2.42457	5.16032	1.14674	1.5133
chr1	205017293	205017643	NFASC	1	+	205017293	205017643	NA	1	351	0	1.098	2.1597	6.44583	7.31048	1.5133	1.17665
chr1	205017741	205017941	NFASC	1	+	205017741	205017941	NA	1	201	0	1.07985	1.54139	1.5481	2.56098	1.17665	1.098
chr1	205256388	205271855	TMCC2	1	+	205256388	205271855	NA	4	29,935,136,43	0,12562,14732,15425	5.95538	5.97769	4.43945	5.00935	5.42139	4.85194
chr1	205271953	205272599	TMCC2	1	+	205271953	205272599	NA	1	647	0	1.48237	2.53479	1.20987	1.281	0.679907	1.75158
chr1	206205429	206205876	SRGAP2	1	+	206205429	206205876	NA	1	448	0	3.62779	2.82397	2.13705	2.97169	3.29786	3.33772
chr1	206205975	206303467	SRGAP2	1	+	206205975	206303467	NA	2	63187	0,97306	1.76498	1.50009	1.05454	1.54139	1.09896	1.91685
chr1	206392754	206401440	SRGAP2	1	+	206392754	206401440	NA	3	151,129,20	0,791,8667	2.24668	3.36512	2.13806	2.12835	2.3584	2.18379
chr1	206405340	206406517	SRGAP2	1	+	206405340	206406517	NA	2	11141	0,1037	2.44141	3.44405	1.29289	3.61877	3.13775	2.23387
chr1	206446293	206453214	SRGAP2	1	+	206446293	206453214	NA	3	7,80,15	0,4093,6907	2.32782	2.22398	1.86395	1.60298	1.15431	2.81212
chr1	206453362	206454673	SRGAP2	1	+	206453362	206454673	NA	2	19530	0,782	3.58782	5.74765	2.56662	3.69328	4.49939	6.75113
chr1	206455865	206456065	SRGAP2	1	+	206455865	206456065	NA	1	201	0	3.27883	2.11798	1.53342	2.35408	2.91615	3.26105
chr1	206458624	206458874	SRGAP2	1	+	206458624	206458874	NA	1	251	0	2.30528	2.9379	1.58121	3.23059	2.50472	3.17073
chr1	206461111	206461609	SRGAP2	1	+	206461111	206461609	NA	1	499	0	1.33063	1.91613	1.4511	1.7995	2.35794	2.12372
chr1	206463696	206463797	SRGAP2	1	+	206463696	206463797	NA	1	102	0	0.742399	4.18378	1.30312	1.25388	1.09261	0.793002
chr1	206463945	206464244	SRGAP2	1	+	206463945	206464244	NA	1	300	0	4.76756	2.72845	3.33703	2.88017	1.84664	3.61951
chr1	206585274	206587350	RASSF5	1	+	206585274	206587350	NA	2	22525	0,1552	4.48867	6.6346	2.67568	3.99964	3.52994	6.99436
chr1	206635584	206635733	DYRK3	1	+	206635584	206635733	NA	1	150	0	4.91824	5.00078	6.25862	6.5691	20.9629	4.99979
chr1	206647427	206648018	DYRK3	1	+	206647427	206648018	NA	1	592	0	3.86771	4.29081	1.99573	4.17777	3.00142	4.3198
chr1	206648312	206648755	DYRK3	1	+	206648312	206648755	NA	1	444	0	3.40439	3.37637	3.63395	2.81938	3.49368	3.16967
chr1	206732600	206732948	MAPKAPK2	1	+	206732600	206732948	NA	1	349	0	3.70491	5.9812	2.39835	5.02066	3.35693	4.95257
chr1	209675468	209676246	G0S2	1	+	209675468	209676246	NA	2	82594	0,185	10.3364	6.74625	7.03778	8.37778	7.78584	7.82721
chr1	209830808	209833199	DIEXF	1	+	209830808	209833199	NA	2	236,15	0,2377	2.33171	2.35045	1.35768	2.25875	0.978616	1.48824
chr1	209837000	209837101	DIEXF	1	+	209837000	209837101	NA	1	102	0	1.46112	1.96109	0.732002	2.2317	1.33858	2.12966
chr1	209837200	209838998	DIEXF	1	+	209837200	209838998	NA	2	12,90	0,1709	1.82381	1.1529	0.867739	1.4197	0.586705	0.522778
chr1	209851225	209851326	DIEXF	1	+	209851225	209851326	NA	1	102	0	1.7019	1.01236	0.688708	1.18628	1.5133	1.29432
chr1	209851425	209851625	DIEXF	1	+	209851425	209851625	NA	1	201	0	1.689	3.48241	1.35152	1.54033	1.141	1.3908
chr1	211371458	211372761	TRAF5	1	+	211371458	211372761	NA	2	13634	0,670	7.15773	6.69801	3.67927	5.20533	3.81834	5.1379
chr1	211374050	211374646	TRAF5	1	+	211374050	211374646	NA	1	597	0	2.23517	3.59684	1.3585	2.36146	2.66589	2.51656
chr1	211391904	211432440	LINC00467	1	+	211391904	211432440	NA	4	73,65,73,122	0,4863,34307,40415	3.30308	2.75509	1.26666	2.24876	1.54139	1.50238
chr1	212100600	212102908	DTL	1	+	212100600	212102908	NA	2	485,67	0,2242	2.68818	2.90914	1.46563	3.07239	1.77795	3.19447
chr1	212285537	212285883	PPP2R5A	1	+	212285537	212285883	NA	1	347	0	2.99455	9.39472	6.89093	3.53579	6.80987	5.70378
chr1	212286130	212286230	PPP2R5A	1	+	212286130	212286230	NA	1	101	0	1.7841	1.27823	1.67233	0.972839	1.73697	1.13522
chr1	212302089	212329280	PPP2R5A	1	+	212302089	212329280	NA	2	4146	0,27046	8.40308	5.49369	1.56833	4.96491	2.88822	2.48205
chr1	212445929	212446279	NENF	1	+	212445929	212446279	NA	1	351	0	1.5156	1.7439	1.21188	1.2394	1.11006	1.4363
chr1	212608776	212618170	ATF3	1	+	212608776	212618170	NA	4	155,8,244,44	0,2064,6242,9351	2.1661	2.1572	1.04496	1.43763	2.04051	1.37245
chr1	212619329	212619729	ATF3	1	+	212619329	212619729	NA	1	401	0	2.37616	2.03334	1.44337	2.59753	1.68124	1.77959
chr1	212858304	212858804	FLVCR1	1	+	212858304	212858804	NA	1	501	0	7.13702	8.25007	12.8449	10.5357	12.1695	12.2895
chr1	213240908	213242209	RPS6KC1	1	+	213240908	213242209	NA	1	1302	0	3.04735	4.63253	1.75395	3.74668	2.1341	2.22115
chr1	213272664	213272915	RPS6KC1	1	+	213272664	213272915	NA	1	252	0	2.82104	3.23585	2.38123	2.48029	2.04796	2.21839
chr1	213988034	213988234	PROX1	1	+	213988034	213988234	NA	1	201	0	2.29348	3.02661	3.52996	3.11101	1.07985	1.54139
chr1	213988698	213996895	PROX1	1	+	213988698	213996895	NA	2	24427	0,7771	1.5133	2.35331	1.95582	1.82068	1.54139	1.14674
chr1	213997143	213997842	PROX1	1	+	213997143	213997842	NA	1	700	0	1.17665	8.78402	2.94313	7.483	1.14674	1.5133
chr1	214603238	214618640	CENPF	1	+	214603238	214618640	NA	4	84,203,197,68	0,10476,11594,15335	2.29849	2.83052	1.74146	2.20122	1.74612	1.46241
chr1	214620657	214620758	CENPF	1	+	214620657	214620758	NA	1	102	0	2.27645	3.00166	2.03605	2.61389	1.78599	1.89494
chr1	214622138	214630565	CENPF	1	+	214622138	214630565	NA	3	144,126,32	0,6908,8396	2.1922	1.49713	1.16557	1.47082	0.752132	1.02171
chr1	214632481	214641813	CENPF	1	+	214632481	214641813	NA	3	1221361893	0,5385,7440	2.29153	3.27791	1.28369	2.02908	1.20964	2.07861
chr1	214641962	214642413	CENPF	1	+	214641962	214642413	NA	1	452	0	3.07739	2.85877	1.33571	2.24093	1.76081	1.64844
chr1	214642612	214642813	CENPF	1	+	214642612	214642813	NA	1	202	0	3.07448	1.88229	1.11526	2.18878	1.06855	2.07915
chr1	214642962	214646394	CENPF	1	+	214642962	214646394	NA	2	3631838	0,1595	2.77636	2.88457	2.11107	2.4549	2.32013	2.0133
chr1	214646443	214652840	CENPF	1	+	214646443	214652840	NA	4	958,153,177,13	0,2232,5267,6385	2.64547	3.97661	1.54593	3.03473	1.81185	1.81371
chr1	214652939	214663871	CENPF	1	+	214652939	214663871	NA	5	51163477179281	0,2302,3994,5911,10652	2.97258	2.59321	2.10069	2.10564	1.59808	1.75476
chr1	215586519	215586620	KCTD3	1	+	215586519	215586620	NA	1	102	0	2.10236	2.38265	0.79325	1.281	0.575921	1.07146
chr1	215620065	215620564	KCTD3	1	+	215620065	215620564	NA	1	500	0	4.10754	3.85267	1.50221	2.80087	2.78001	2.34988
chr1	218285287	218302374	RRP15	1	+	218285287	218302374	NA	2	169,81	0,17007	4.41627	3.21637	1.91146	4.312	2.72769	2.89743
chr1	218302522	218331209	RRP15	1	+	218302522	218331209	NA	4	38,98,202,262	0,2506,4909,28426	2.36174	2.46073	1.91053	2.16488	1.74415	1.77835
chr1	218331557	218331757	RRP15	1	+	218331557	218331757	NA	1	201	0	7.55897	2.69744	3.44022	4.26477	1.17665	3.66001
chr1	220882221	220884959	HLX	1	+	220882221	220884959	NA	2	128765	0,1974	7.56246	6.91321	5.71911	6.02288	4.84636	6.17776
chr1	222627609	222629153	MIA3	1	+	222627609	222629153	NA	1	1545	0	2.72882	3.76626	1.67409	2.41446	1.6316	2.38491
chr1	222629251	222630197	MIA3	1	+	222629251	222630197	NA	1	947	0	4.25291	4.19852	1.95543	2.68209	2.9434	2.15689
chr1	222644349	222644499	MIA3	1	+	222644349	222644499	NA	1	151	0	3.2358	2.92801	2.74658	4.02751	2.67573	6.71907
chr1	222654719	222659760	MIA3	1	+	222654719	222659760	NA	5	75,102,61,36,27	0,4003,4734,4903,5015	2.4685	2.37841	1.94815	1.9533	1.994	1.92841
chr1	222665473	222665624	MIA3	1	+	222665473	222665624	NA	1	152	0	2.72597	5.19041	1.60066	2.75324	2.00968	1.36989
chr1	223712624	223712874	CAPN2	1	+	223712624	223712874	NA	1	251	0	3.83673	2.48285	3.01117	2.39424	2.49631	2.44118
chr1	223749088	223759278	CAPN2	1	+	223749088	223759278	NA	7	35,86,75,161,170,12,9	0,1802,2909,3708,6392,8281,10182	2.63563	2.79414	1.6192	1.73993	1.53204	2.69149
chr1	223762193	223769859	CAPN2	1	+	223762193	223769859	NA	4	59,58,65,19	0,1957,4174,7648	2.4569	1.60733	1.07276	1.23305	1.72913	1.98232
chr1	224114185	224114285	FBXO28	1	+	224114185	224114285	NA	1	101	0	1.32374	2.44001	5.39926	4.03134	5.40607	4.49788
chr1	224157389	224157935	FBXO28	1	+	224157389	224157935	NA	1	547	0	4.34133	4.73683	3.94036	4.65478	5.08585	4.96727
chr1	224183256	224189808	DEGS1	1	+	224183256	224189808	NA	2	163232	0,6321	3.37758	7.22686	3.00865	5.22914	3.88203	4.62684
chr1	224190298	224192753	DEGS1	1	+	224190298	224192753	NA	2	22422	0,2034	4.1342	3.22763	2.04766	2.54604	1.41322	1.88624
chr1	226062776	226065668	H3F3A	1	+	226062776	226065668	NA	3	36,151,13	0,1553,2880	1.90033	2.34082	1.54586	1.59588	1.22028	1.80773
chr1	226881979	226883736	PSEN2	1	+	226881979	226883736	NA	2	70,32	0,1726	4.37177	3.00047	1.92689	1.59546	2.18364	1.6382
chr1	226895703	226895953	PSEN2	1	+	226895703	226895953	NA	1	251	0	3.69339	3.63387	2.13379	4.50674	2.38169	2.50641
chr1	226961411	226982116	ADCK3	1	+	226961411	226982116	NA	5	152,411,67,75,90	0,3589,4260,16038,20616	1.91111	1.84054	2.07791	1.60733	2.06197	2.299
chr1	226986603	226986851	ADCK3	1	+	226986603	226986851	NA	1	249	0	2.28312	3.10668	1.98888	2.83044	2.25457	2.49311
chr1	227654337	227654588	ZNF678	1	+	227654337	227654588	NA	1	252	0	7.97898	7.56849	3.73875	4.21118	4.75801	4.90433
chr1	227654687	227654838	ZNF678	1	+	227654687	227654838	NA	1	152	0	3.11258	6.35588	1.4863	2.01301	3.91447	2.02308
chr1	227655086	227655437	ZNF678	1	+	227655086	227655437	NA	1	352	0	5.06628	4.21635	1.75295	2.84172	3.63328	4.10047
chr1	227731683	227732721	LOC100130093	1	+	227731683	227732721	NA	2	65333	0,706	7.64825	4.94101	1.64549	5.65177	2.29348	19.673
chr1	227748025	227759083	SNAP47	1	+	227748025	227759083	NA	2	209,89	0,10970	8.34031	7.59557	6.41738	5.93784	7.34623	9.8017
chr1	227767048	227781034	SNAP47	1	+	227767048	227781034	NA	2	36508	0,13479	4.65143	5.89292	3.00396	5.00049	3.64833	5.50203
chr1	228083357	228097211	ARF1	1	+	228083357	228097211	NA	2	18134	0,13721	2.17348	1.62884	1.5133	1.46584	1.4139	1.47758
chr1	228097389	228097964	ARF1	1	+	228097389	228097964	NA	3	64125113	0,202,463	1.28346	1.70644	1.06863	1.07039	0.98649	1.90723
chr1	228144719	228146898	GUK1	1	+	228144719	228146898	NA	4	34,114,42,57	0,792,1307,2123	2.92366	2.03926	1.45949	1.6842	1.98695	0.98168
chr1	228217159	228219545	OBSCN	1	+	228217159	228219545	NA	2	130222	0,2165	2.35331	2.90971	2.6225	4.25212	2.52283	2.73053
chr1	228219594	228224653	OBSCN	1	+	228219594	228224653	NA	2	6195	0,4865	1.26067	1.17802	1.41294	2.29348	2.3204	2.74553
chr1	228224702	228256888	OBSCN	1	+	228224702	228256888	NA	7	3.32763e+19	0,18481,19594,20711,21826,25263,31949	2.87763	3.22459	2.02482	2.71449	2.07549	1.84067
chr1	228259761	228272107	OBSCN	1	+	228259761	228272107	NA	4	16276276183	0,4355,8769,12164	5.61508	3.08434	2.58286	3.66839	3.06526	3.22742
chr1	228273406	228274029	OBSCN	1	+	228273406	228274029	NA	2	142260	0,364	2.16607	2.60625	0.937913	1.3176	2.24969	2.05519
chr1	228274733	228275852	OBSCN	1	+	228274733	228275852	NA	2	109,93	0,1027	2.77439	0.588327	2.01301	0.966184	0.963371	2.29348
chr1	228277037	228277596	OBSCN	1	+	228277037	228277596	NA	3	6,154,92	0,123,468	2.74553	2.00505	0.866924	2.23938	1.00913	1.97082
chr1	228283028	228286105	OBSCN	1	+	228283028	228286105	NA	3	257,267,28	0,475,3050	2.74501	1.33482	1.40224	1.66702	3.74543	2.72829
chr1	228286303	228286926	OBSCN	1	+	228286303	228286926	NA	2	48154	0,470	2.69963	12.3311	2.60623	3.3629	2.35331	5.85602
chr1	228287929	228288280	OBSCN	1	+	228287929	228288280	NA	2	32220	0,132	5.65177	6.02039	1.70247	2.07876	1.19782	2.73139
chr1	228288679	228298523	OBSCN	1	+	228288679	228298523	NA	7	210,264,264,264,264,264,70	0,3219,3844,4674,5473,6101,9775	3.90609	7.62257	2.68067	3.31872	2.75362	3.89405
chr1	228321882	228323395	OBSCN	1	+	228321882	228323395	NA	2	333,68	0,1446	2.26996	7.05993	3.03566	3.02686	7.70697	6.4982
chr1	228359729	228361179	OBSCN	1	+	228359729	228361179	NA	1	1451	0	7.36688	5.05081	3.06073	6.47385	7.1098	9.07983
chr1	228371466	228374316	OBSCN	1	+	228371466	228374316	NA	3	1616,81,3	0,2466,2848	4.29169	3.69701	4.24201	3.8698	6.11069	5.74806
chr1	228487863	228493951	RNF187	1	+	228487863	228493951	NA	4	16,93,222,69	0,1097,5190,6020	3.43953	3.69584	2.4162	3.96808	2.35543	3.16752
chr1	228494049	228494498	RNF187	1	+	228494049	228494498	NA	1	450	0	2.45848	1.77438	1.78356	1.63137	1.66121	2.24579
chr1	228644647	228644895	RHOU	1	+	228644647	228644895	NA	1	249	0	8.19101	12.1064	2.98468	4.13196	2.80762	10.0783
chr1	229635073	229635620	URB2	1	+	229635073	229635620	NA	1	548	0	6.13043	6.08919	2.67529	3.98977	5.44993	4.8646
chr1	229635719	229636961	URB2	1	+	229635719	229636961	NA	1	1243	0	3.65919	3.66573	2.01524	3.72345	2.60257	3.7362
chr1	229637060	229637408	URB2	1	+	229637060	229637408	NA	1	349	0	3.21114	3.33773	3.04222	4.82838	3.32927	3.73761
chr1	229637854	229638203	URB2	1	+	229637854	229638203	NA	1	350	0	2.80383	3.00572	1.50887	4.35727	2.39743	2.66965
chr1	229659155	229659355	URB2	1	+	229659155	229659355	NA	1	201	0	5.01773	4.55756	2.45912	4.27311	2.00623	4.65167
chr1	230274516	230279998	GALNT2	1	+	230274516	230279998	NA	2	49696	0,4787	5.33822	6.55335	3.47193	4.58918	3.72446	8.36585
chr1	230642554	230659488	COG2	1	+	230642554	230659488	NA	2	125,25	0,16910	2.67351	2.12703	1.83	1.59524	1.57993	1.57267
chr1	230691517	230693492	COG2	1	+	230691517	230693492	NA	2	48201	0,1775	2.65762	3.02469	1.85638	3.7206	1.95147	3.02661
chr1	230979126	230979276	ARV1	1	+	230979126	230979276	NA	1	151	0	2.49852	2.6428	3.27376	2.37688	2.8132	3.47824
chr1	231000234	231000434	ARV1	1	+	231000234	231000434	NA	1	201	0	2.01055	4.35339	1.33104	3.29871	1.59493	1.57343
chr1	231267708	231270761	GNPAT	1	+	231267708	231270761	NA	2	196,4	0,3050	3.31992	3.05033	1.94568	2.18278	1.54106	2.39967
chr1	231277575	231277725	GNPAT	1	+	231277575	231277725	NA	1	151	0	2.15716	3.26093	1.53205	2.17697	1.31411	2.68026
chr1	231338283	231338582	SPRTN	1	+	231338283	231338582	NA	1	300	0	3.17374	2.11153	1.64206	1.73431	1.74421	1.56866
chr1	231351399	231351599	SPRTN	1	+	231351399	231351599	NA	1	201	0	1.12863	1.5971	0.848456	2.41839	0.966539	0.484258
chr1	231352790	231352890	SPRTN	1	+	231352790	231352890	NA	1	101	0	1.29764	2.1597	1.8659	1.87649	2.64828	1.32374
chr1	231353088	231353338	SPRTN	1	+	231353088	231353338	NA	1	251	0	3.71199	5.12287	2.12233	4.27673	1.97778	2.16856
chr1	231943948	231945156	DISC1-IT1	1	+	231943948	231945156	NA	2	12234	0,975	1.46432	1.01933	0.851234	1.35768	0.915002	1.79975
chr1	232805982	232806231	MAP10	1	+	232805982	232806231	NA	1	250	0	4.58697	10.5931	5.95681	8.89382	1.34982	8.47766
chr1	233614199	233614495	KCNK1	1	+	233614199	233614495	NA	1	297	0	3.38692	1.87885	2.31158	1.57478	2.4364	2.56583
chr1	233671284	233671579	KCNK1	1	+	233671284	233671579	NA	1	296	0	4.17178	2.71139	1.72513	3.19782	2.16884	4.68032
chr1	234373485	234373633	COA6	1	+	234373485	234373633	NA	1	149	0	1.98086	1.86785	2.21465	1.95586	2.18376	1.8915
chr1	234374225	234383902	COA6	1	+	234374225	234383902	NA	2	165180	0,9498	2.06187	2.37245	1.26655	2.2595	1.30155	1.26355
chr1	236468245	236482582	EDARADD	1	+	236468245	236482582	NA	2	32316	0,14022	6.09856	3.72691	2.70233	3.00701	3.29401	2.86719
chr1	236482680	236482829	EDARADD	1	+	236482680	236482829	NA	1	150	0	1.22865	3.84147	2.54942	5.49001	4.67936	8.47766
chr1	236483174	236483373	EDARADD	1	+	236483174	236483373	NA	1	200	0	1.73122	1.25339	0.905224	1.29582	1.10269	0.839445
chr1	236484114	236484312	EDARADD	1	+	236484114	236484312	NA	1	199	0	9.94808	4.24056	5.5956	4.53351	5.16034	7.8818
chr1	236484410	236484609	EDARADD	1	+	236484410	236484609	NA	1	200	0	3.59691	2.52685	11.4063	2.64249	3.25943	6.38755
chr1	236795330	236795679	MTR	1	+	236795330	236795679	NA	1	350	0	2.45966	5.62608	2.48461	2.2069	3.99039	2.47437
chr1	236891188	236895464	MTR	1	+	236891188	236895464	NA	3	142201107	0,3169,4170	3.40134	2.41708	2.381	2.33776	1.49015	2.05342
chr1	236897117	236898354	MTR	1	+	236897117	236898354	NA	2	2797	0,441	3.46462	4.79487	1.96785	2.64627	1.99506	3.38656
chr1	236899050	236899400	MTR	1	+	236899050	236899400	NA	1	351	0	3.44518	3.13526	1.3903	2.39401	1.76736	2.08379
chr1	236900942	236901292	MTR	1	+	236900942	236901292	NA	1	351	0	2.91606	2.75214	2.2002	4.718	2.0068	3.53104
chr1	236903582	236903782	MTR	1	+	236903582	236903782	NA	1	201	0	4.56538	3.61335	3.68047	3.72691	3.4717	4.19183
chr1	239629073	239629273	CHRM3	1	+	239629073	239629273	NA	1	201	0	0.899877	1.82684	0.704139	0.901543	0.588327	0.988203
chr1	239629371	239629522	CHRM3	1	+	239629371	239629522	NA	1	152	0	0.770697	0.433213	1.08385	0.977222	0.525132	0.94141
chr1	239908618	239908968	CHRM3	1	+	239908618	239908968	NA	1	351	0	0.573371	1.5133	3.47113	3.77713	1.07985	1.54139
chr1	241848239	241848815	EXO1	1	+	241848239	241848815	NA	2	115,85	0,492	3.45576	2.79669	1.59836	1.93082	2.41624	2.80845
chr1	241849012	241850437	EXO1	1	+	241849012	241850437	NA	3	16,105,29	0,100,1397	2.08016	1.50411	0.956119	1.47339	1.05038	1.81597
chr1	241872259	241879125	EXO1	1	+	241872259	241879125	NA	2	20377	0,6490	2.4833	2.68613	2.19175	2.58453	2.48198	2.32807
chr1	244053806	244054452	ZBTB18	1	+	244053806	244054452	NA	1	647	0	4.61937	5.26329	2.81826	6.6373	4.34851	4.17241
chr1	244054550	244055295	ZBTB18	1	+	244054550	244055295	NA	1	746	0	8.58276	5.30559	4.80255	5.22706	3.92144	4.6748
chr1	245687334	245687534	KIF26B	1	+	245687334	245687534	NA	1	201	0	1.14674	1.5133	2.79455	5.24601	1.07985	1.54139
chr1	245702476	245702926	KIF26B	1	+	245702476	245702926	NA	1	451	0	1.5133	7.05993	3.13715	6.47911	3.08279	1.14674
chr1	246591604	246591903	CNST	1	+	246591604	246591903	NA	1	300	0	3.12966	2.64065	1.80573	3.79387	2.98325	4.38444
chr1	246641987	246647933	CNST	1	+	246641987	246647933	NA	2	51795	0,5152	4.67721	5.03129	4.05027	4.36901	5.08629	5.49287
chr1	246665700	246666148	CNST	1	+	246665700	246666148	NA	1	449	0	2.84915	5.70932	1.95926	4.10591	2.7384	1.99244
chr1	247860644	247876270	TRIM58	1	+	247860644	247876270	NA	5	69,231,23,101,371	0,4061,7201,7319,15256	5.72795	3.60077	3.80549	3.25234	2.974	3.17779
chr1	247895636	247896183	OR2W3	1	+	247895636	247896183	NA	1	548	0	2.29348	4.53991	2.54288	3.09307	3.45553	5.72933
chr1	247921066	247921215	OR2T8	1	+	247921066	247921215	NA	1	150	0	6.80987	2.94164	2.39564	1.18784	3.08279	4.58697
chr1	248838277	248838377	ZNF672	1	+	248838277	248838377	NA	1	101	0	5.88327	7.13702	3.29098	4.47501	4.93981	6.52613
chr1	248847174	248847523	ZNF672	1	+	248847174	248847523	NA	1	350	0	3.03609	2.76783	3.03866	2.51666	5.19997	3.86975
chr1	248847772	248848520	ZNF672	1	+	248847772	248848520	NA	1	749	0	4.40297	6.39599	4.77438	7.11763	7.36447	6.84176
chr1	248916683	248917078	PGBD2	1	+	248916683	248917078	NA	1	396	0	6.78213	6.95863	3.78973	6.70693	3.87662	4.10344
chr1	248917225	248917521	PGBD2	1	+	248917225	248917521	NA	1	297	0	5.20034	5.80914	2.20427	3.68362	2.08771	5.716
chr1	248917619	248918407	PGBD2	1	+	248917619	248918407	NA	1	789	0	6.03499	7.61464	2.94711	4.86145	6.30926	5.34889
chr1	14459	15799	WASH7P	1	-	14459	15799	NA	3	371,69,4	0,511,1337	5.43052	4.48773	3.29916	5.29922	4.281	7.36665
chr1	491152	491401	LOC100132287	1	-	491152	491401	NA	1	250	0	1.613	2.09788	2.02195	2.12777	2.72583	1.99488
chr1	491698	491848	LOC100132287	1	-	491698	491848	NA	1	151	0	1.9026	2.25281	1.29964	1.82605	2.1943	3.16225
chr1	726155	726454	LOC100133331	1	-	726155	726454	NA	1	300	0	2.45532	2.29348	2.21853	2.09557	2.54793	1.95838
chr1	726702	726902	LOC100133331	1	-	726702	726902	NA	1	201	0	2.00365	2.77439	1.77376	1.27885	1.35852	4.87623
chr1	728291	728491	LOC100133331	1	-	728291	728491	NA	1	201	0	1.13791	1.22672	0.808529	0.812278	1.64822	1.12551
chr1	826692	827181	LINC00115	1	-	826692	827181	NA	1	490	0	5.21398	4.60005	3.40466	6.41391	4.22445	6.32678
chr1	868411	868558	FAM41C	1	-	868411	868558	NA	1	148	0	1.89655	2.74872	1.47052	1.80471	2.49695	1.56887
chr1	916963	917206	LOC100130417	1	-	916963	917206	NA	1	244	0	6.47911	5.65177	4.88874	3.68238	7.05993	7.68602
chr1	917302	917498	LOC100130417	1	-	917302	917498	NA	1	197	0	2.46623	16.0544	3.68238	5.37899	1.098	8.63882
chr1	917594	918090	LOC100130417	1	-	917594	918090	NA	2	127,69	0,428	1.72011	3.67517	2.54942	2.23143	4.85934	10.7898
chr1	919400	919692	LOC100130417	1	-	919400	919692	NA	1	293	0	6.05322	9.41324	3.17843	7.19902	12.3311	10.3207
chr1	944752	946249	NOC2L	1	-	944752	946249	NA	4	49,90,136,77	0,305,766,1421	3.04674	2.77234	1.91372	3.51438	2.30296	3.84063
chr1	956209	957211	NOC2L	1	-	956209	957211	NA	3	7132113	0,685,890	3.10875	2.64801	2.99598	2.79765	2.79403	3.07797
chr1	1081866	1082063	C1orf159	1	-	1081866	1082063	NA	1	198	0	1.16084	1.56666	1.21045	2.18588	1.7115	1.45518
chr1	1082159	1084357	C1orf159	1	-	1082159	1084357	NA	2	829,5	0,2194	4.98574	4.23505	4.02551	3.70032	4.02848	5.73522
chr1	1217056	1217206	SDF4	1	-	1217056	1217206	NA	1	151	0	3.25527	3.60523	1.82916	2.46146	2.09835	3.57212
chr1	1217553	1217753	SDF4	1	-	1217553	1217753	NA	1	201	0	2.20647	1.66275	1.23707	1.39915	1.70589	1.91124
chr1	1218554	1231918	SDF4	1	-	1218554	1231918	NA	6	80,159,114,137,479,27	0,215,4690,5278,9914,13338	2.36007	1.97162	1.56894	2.5663	1.81581	3.15284
chr1	1255005	1255453	UBE2J2	1	-	1255005	1255453	NA	1	449	0	3.98096	4.80954	4.4396	4.6212	5.9497	5.69277
chr1	1299850	1303213	ACAP3	1	-	1299850	1303213	NA	7	56,96,45,184,59,54,52	0,123,308,659,2138,3072,3312	1.9121	2.24755	1.37967	2.06423	1.52731	1.49643
chr1	1311683	1311883	CPSF3L	1	-	1311683	1311883	NA	1	201	0	1.54139	1.23848	1.2217	1.31976	0.867074	0.874446
chr1	1312123	1313081	CPSF3L	1	-	1312123	1313081	NA	6	25,143,62,108,163,47	0,103,317,470,664,912	1.75885	2.02432	1.44695	1.3808	1.60308	2.42261
chr1	1319333	1321942	CPSF3L	1	-	1319333	1321942	NA	4	192,74,98,35	0,1123,1663,2575	2.71362	2.14232	1.38544	1.54085	2.39171	1.78709
chr1	1335475	1335625	DVL1	1	-	1335475	1335625	NA	1	151	0	1.94667	1.2627	1.07985	2.02381	1.5414	2.76858
chr1	1335872	1338126	DVL1	1	-	1335872	1338126	NA	2	644150	0,2105	2.01511	1.89017	2.23286	1.64358	2.45653	2.73653
chr1	1341722	1342727	DVL1	1	-	1341722	1342727	NA	4	84,104,122,39	0,331,641,967	1.76779	2.26005	1.4539	2.70633	1.64074	2.39409
chr1	1352689	1353381	MXRA8	1	-	1352689	1353381	NA	1	693	0	1.81286	1.46352	1.11771	1.37197	1.26834	1.707
chr1	1373829	1374784	AURKAIP1	1	-	1373829	1374784	NA	3	74,446,80	0,171,876	2.43353	2.69682	2.03448	1.81865	1.96257	2.46122
chr1	1385909	1386159	CCNL2	1	-	1385909	1386159	NA	1	251	0	5.25966	3.51936	2.12138	2.18482	3.84263	3.07424
chr1	1386903	1388028	CCNL2	1	-	1386903	1388028	NA	3	680,93,75	0,874,1051	3.35478	3.29511	1.98116	3.85963	2.71122	3.63036
chr1	1542010	1542155	SSU72	1	-	1542010	1542155	NA	1	146	0	1.3659	1.15672	1.83064	1.333	1.30136	1.57649
chr1	1543952	1574593	SSU72	1	-	1543952	1574593	NA	4	36140144116	0,911,20821,30526	2.06235	3.20277	1.69495	2.56144	1.954	1.49494
chr1	1598106	1598754	C1orf233	1	-	1598106	1598754	NA	1	649	0	6.61223	4.0521	3.79774	3.57199	3.81412	5.53424
chr1	1598952	1599450	C1orf233	1	-	1598952	1599450	NA	1	499	0	3.26228	4.30097	2.36401	2.97617	3.68558	6.3765
chr1	1637774	1655443	CDK11B	1	-	1637774	1655443	NA	11	110,91,176,66,159,96,162,137,139,128,75	0,726,2503,3274,3888,4132,4573,7352,11725,14665,17595	4.37757	3.35734	2.07582	2.6546	2.82458	2.41012
chr1	1662426	1662577	SLC35E2B	1	-	1662426	1662577	NA	1	152	0	2.01318	2.27333	1.10482	2.64606	1.45098	2.88904
chr1	1663225	1663625	SLC35E2B	1	-	1663225	1663625	NA	1	401	0	2.41977	2.53405	2.33807	2.3204	2.49742	2.24785
chr1	1665073	1665922	SLC35E2B	1	-	1665073	1665922	NA	1	850	0	6.51735	10.604	4.23864	9.45449	7.71179	9.29716
chr1	1691099	1691250	SLC35E2B	1	-	1691099	1691250	NA	1	152	0	4.26452	4.86	3.87784	6.25766	3.34175	4.63506
chr1	1704634	1722728	CDK11A	1	-	1704634	1722728	NA	13	22,122,91,176,66,159,96,123,137,133,128,116,21	0,270,1008,2775,3546,4160,4404,4884,7630,11712,14694,16962,18074	2.8237	4.27218	1.99447	2.68359	2.04139	3.3026
chr1	1751330	1751878	NADK	1	-	1751330	1751878	NA	1	549	0	5.24392	4.28608	2.35461	2.67121	4.53141	3.33662
chr1	1752971	1753627	NADK	1	-	1752971	1753627	NA	2	90,61	0,596	1.68548	1.4569	1.27939	1.82835	1.07535	1.78886
chr1	1917780	1918254	TMEM52	1	-	1917780	1918254	NA	2	383,2	0,473	1.98954	2.4867	1.47717	1.94064	3.29969	2.13312
chr1	2184559	2185309	FAAP20	1	-	2184559	2185309	NA	1	751	0	4.19153	7.14821	3.53356	4.90577	3.22179	4.70429
chr1	2189627	2192889	FAAP20	1	-	2189627	2192889	NA	2	155995	0,2268	2.85548	1.90912	2.55014	1.81343	2.00464	2.0382
chr1	2193701	2194743	FAAP20	1	-	2193701	2194743	NA	3	210,136,56	0,297,987	1.00982	1.55292	1.68094	1.36282	1.4533	1.90096
chr1	2350913	2351613	LOC100129534	1	-	2350913	2351613	NA	1	701	0	6.80987	15.2965	6.24489	4.78891	26.2037	12.8435
chr1	2405196	2405641	PEX10	1	-	2405196	2405641	NA	1	446	0	4.04203	3.26867	1.89142	3.64216	2.51307	6.01039
chr1	2508629	2509927	PANK4	1	-	2508629	2509927	NA	2	432,66	0,1233	2.0649	2.58365	2.88808	2.69133	3.07069	3.11611
chr1	2521766	2526529	PANK4	1	-	2521766	2526529	NA	2	35,66	0,4698	1.85453	2.83756	1.49076	2.43046	1.20762	1.66734
chr1	2551371	2552266	LOC115110	1	-	2551371	2552266	NA	1	896	0	12.8449	12.8435	5.79004	10.8995	6.58802	5.98827
chr1	3736281	3736431	TP73-AS1	1	-	3736281	3736431	NA	1	151	0	4.08105	6.36478	3.29463	3.37534	5.99318	6.93627
chr1	3738018	3738764	TP73-AS1	1	-	3738018	3738764	NA	1	747	0	6.57625	4.12026	2.59743	3.17826	3.95145	4.0451
chr1	3739409	3739757	TP73-AS1	1	-	3739409	3739757	NA	1	349	0	1.54974	1.69152	0.893211	2.04935	0.869612	1.17897
chr1	3739855	3745884	TP73-AS1	1	-	3739855	3745884	NA	4	533154130278	0,2949,3206,5752	2.84142	2.82347	2.6171	2.62337	2.72313	2.8007
chr1	3746081	3747075	TP73-AS1	1	-	3746081	3747075	NA	1	995	0	3.49552	5.07396	2.7726	4.02899	3.32416	3.15676
chr1	3781018	3781219	LRRC47	1	-	3781018	3781219	NA	1	202	0	3.13571	2.12904	2.10452	2.07761	1.90459	2.03914
chr1	3784033	3796005	LRRC47	1	-	3784033	3796005	NA	4	79117462144	0,1054,2816,11829	3.36679	4.32021	2.17834	3.20493	2.87572	6.54899
chr1	3815259	3815359	CEP104	1	-	3815259	3815359	NA	1	101	0	2.852	1.47082	1.32675	1.41211	2.82589	2.34682
chr1	3815458	3823454	CEP104	1	-	3815458	3823454	NA	4	60,91,68,31	0,822,7716,7966	2.1492	1.92711	1.42468	2.44568	1.46451	2.23115
chr1	3826720	3829858	CEP104	1	-	3826720	3829858	NA	3	25,108,68	0,2546,3071	3.17466	2.86652	2.4603	3.12748	2.85575	1.2551
chr1	3890013	3890901	C1orf174	1	-	3890013	3890901	NA	2	61333	0,556	4.7769	6.97892	2.86572	4.72033	4.13858	6.04359
chr1	5863154	5863986	NPHP4	1	-	5863154	5863986	NA	2	252,97	0,736	6.05223	2.27336	2.50133	3.35777	2.09017	2.96116
chr1	6222929	6223178	ICMT	1	-	6222929	6223178	NA	1	250	0	3.8607	5.98228	3.08872	4.39201	4.03617	5.56614
chr1	6223673	6224022	ICMT	1	-	6223673	6224022	NA	1	350	0	4.48345	3.3521	1.47723	2.37071	2.24025	1.8096
chr1	6224666	6225213	ICMT	1	-	6224666	6225213	NA	1	548	0	4.05697	4.64841	2.42669	4.8254	3.21226	4.64669
chr1	6264619	6281126	ACOT7	1	-	6264619	6281126	NA	2	77,25	0,16483	1.32974	1.19758	1.60841	1.46726	1.5587	2.40425
chr1	6318511	6327381	ACOT7	1	-	6318511	6327381	NA	2	68,83	0,8788	1.55559	1.5259	1.25954	1.91154	0.846617	2.03915
chr1	6339556	6358874	ACOT7	1	-	6339556	6358874	NA	3	34,118,49	0,10193,19270	3.03252	2.55176	3.44697	2.46718	2.2684	2.36174
chr1	6524428	6524727	NOL9	1	-	6524428	6524727	NA	1	300	0	5.02614	6.93191	3.09476	4.14591	3.69492	5.09603
chr1	6525422	6525672	NOL9	1	-	6525422	6525672	NA	1	251	0	3.54113	2.90059	1.18515	2.4576	1.94258	1.27139
chr1	6525770	6525920	NOL9	1	-	6525770	6525920	NA	1	151	0	2.71848	2.89473	1.20118	1.95033	1.92357	2.35403
chr1	6532069	6532602	NOL9	1	-	6532069	6532602	NA	2	11140	0,394	2.10817	4.36636	2.31209	2.38522	2.9821	2.68424
chr1	6592509	6601906	KLHL21	1	-	6592509	6601906	NA	4	1150,73,406,110	0,2976,6538,9288	3.97294	5.06577	3.0932	4.3071	3.60657	3.95581
chr1	6602302	6602451	KLHL21	1	-	6602302	6602451	NA	1	150	0	9.55664	29.2419	17.403	6.05137	15.6465	14.1923
chr1	6634466	6635614	DNAJC11	1	-	6634466	6635614	NA	1	1149	0	2.72645	3.40104	1.92041	2.37598	2.3794	5.02263
chr1	6653973	6701756	DNAJC11	1	-	6653973	6701756	NA	5	67,102,74,130,28	0,13736,24421,26935,47756	3.601	2.64544	2.02399	2.3508	2.39329	1.97731
chr1	8356140	8359984	RERE	1	-	8356140	8359984	NA	3	107721221	0,2056,3624	3.67895	4.10658	2.55394	4.25254	3.77101	7.82028
chr1	8361204	8361776	RERE	1	-	8361204	8361776	NA	2	287,14	0,559	3.51106	3.79185	2.39989	3.44022	5.65653	7.25311
chr1	8656110	8656360	RERE	1	-	8656110	8656360	NA	1	251	0	4.5963	6.89198	2.08408	4.82262	4.40099	3.86741
chr1	8874838	8878649	ENO1	1	-	8874838	8878649	NA	2	80,70	0,3742	2.41043	1.97604	1.73913	1.78469	1.27872	1.67156
chr1	9680848	9687478	PIK3CD-AS2	1	-	9680848	9687478	NA	2	288144	0,6487	1.53072	2.26007	1.5045	1.37155	1.14607	1.71062
chr1	9729468	9729767	CLSTN1	1	-	9729468	9729767	NA	1	300	0	2.67872	1.5035	1.313	1.46551	2.51958	1.65779
chr1	9730214	9731312	CLSTN1	1	-	9730214	9731312	NA	2	492107	0,992	2.52235	2.61996	1.73345	2.93849	2.17686	4.12057
chr1	9734058	9734964	CLSTN1	1	-	9734058	9734964	NA	2	85,17	0,890	1.70541	1.54265	2.00762	1.60148	1.568	2.14151
chr1	9744479	9744630	CLSTN1	1	-	9744479	9744630	NA	1	152	0	2.73876	3.1867	1.82319	2.33349	1.20803	4.64298
chr1	9936529	9942720	LZIC	1	-	9936529	9942720	NA	2	99,97	0,6095	2.59966	1.53925	1.06492	1.40889	0.892465	0.89244
chr1	10461343	10461793	DFFA	1	-	10461343	10461793	NA	1	451	0	2.54372	3.39373	1.76014	2.30294	1.88755	3.0504
chr1	10462640	10462841	DFFA	1	-	10462640	10462841	NA	1	202	0	7.61697	9.51129	1.84181	3.21256	4.97099	3.7775
chr1	10463039	10463511	DFFA	1	-	10463039	10463511	NA	2	171,81	0,392	1.6231	1.45946	1.03056	2.04444	0.904826	1.46616
chr1	10472405	10472506	DFFA	1	-	10472405	10472506	NA	1	102	0	2.52042	2.38008	2.83113	2.09912	2.11292	1.40587
chr1	10948014	10948360	C1orf127	1	-	10948014	10948360	NA	1	347	0	1.07985	6.16557	5.86862	6.46065	1.17665	1.098
chr1	11069632	11072114	EXOSC10	1	-	11069632	11072114	NA	3	99,74,28	0,1268,2455	2.89708	2.4599	1.72645	2.16392	1.96403	2.48633
chr1	11106729	11107329	MTOR	1	-	11106729	11107329	NA	1	601	0	2.44597	3.69737	1.74577	2.13466	1.66458	2.79688
chr1	11127628	11128025	MTOR	1	-	11127628	11128025	NA	2	179,22	0,376	1.77469	1.69838	0.911268	1.01093	1.04888	1.15992
chr1	11788129	11788230	MTHFR	1	-	11788129	11788230	NA	1	102	0	1.06278	0.844618	1.40476	1.49572	1.16704	2.59636
chr1	11788629	11789080	MTHFR	1	-	11788629	11789080	NA	1	452	0	1.95925	1.98122	1.75212	1.74535	2.7009	2.37908
chr1	11789528	11789829	MTHFR	1	-	11789528	11789829	NA	1	302	0	2.38829	3.78709	1.41746	2.70032	1.89321	1.81562
chr1	11790078	11790879	MTHFR	1	-	11790078	11790879	NA	1	802	0	6.61972	5.78449	4.14947	4.79869	4.17761	5.59119
chr1	11802944	11805903	MTHFR	1	-	11802944	11805903	NA	2	186,16	0,2944	2.05074	2.80613	1.93756	1.71256	1.39336	2.16559
chr1	11920082	11925685	KIAA2013	1	-	11920082	11925685	NA	3	251854481	0,2554,5123	3.0177	2.45008	1.44595	1.77043	2.98566	2.56654
chr1	12568007	12568353	DHRS3	1	-	12568007	12568353	NA	1	347	0	3.17043	3.49761	2.12641	3.89492	2.3902	4.38594
chr1	12580604	12617338	DHRS3	1	-	12580604	12617338	NA	2	63185	0,36550	1.46752	1.07985	2.13955	1.32194	1.4551	1.89514
chr1	15492583	15492979	CASP9	1	-	15492583	15492979	NA	1	397	0	3.4948	4.35217	2.36486	4.03246	3.24084	3.41963
chr1	15518141	15524160	CASP9	1	-	15518141	15524160	NA	2	255,92	0,5928	3.76482	2.48334	2.31447	2.46662	1.62697	1.67262
chr1	15807454	15807699	UQCRHL	1	-	15807454	15807699	NA	1	246	0	3.02821	4.01209	2.15558	2.50311	2.07982	2.67166
chr1	15834313	15834811	FLJ37453	1	-	15834313	15834811	NA	1	499	0	3.48665	3.34506	2.08181	2.46954	2.9394	1.89687
chr1	15835157	15835854	FLJ37453	1	-	15835157	15835854	NA	1	698	0	8.91643	6.57163	5.15102	7.16462	7.01696	13.0102
chr1	15941968	15942218	ZBTB17	1	-	15941968	15942218	NA	1	251	0	2.13217	2.57407	2.01301	2.46611	3.56072	2.63704
chr1	15943688	15947018	ZBTB17	1	-	15943688	15947018	NA	8	28,88,301,143,266,126,163,84	0,120,612,1009,1249,2027,2466,3247	3.38461	4.59873	2.49204	4.20396	2.95551	3.71138
chr1	16198302	16199204	ARHGEF19	1	-	16198302	16199204	NA	2	443,55	0,848	2.75396	1.86345	1.71508	1.66009	1.7038	0.964975
chr1	16201829	16204767	ARHGEF19	1	-	16201829	16204767	NA	3	33,159,9	0,587,2930	1.45597	1.35336	1.03731	1.24034	0.971867	2.43198
chr1	16231832	16232272	RSG1	1	-	16231832	16232272	NA	1	441	0	5.92841	7.31638	3.50516	5.32479	6.08445	8.33406
chr1	16236773	16237067	RSG1	1	-	16236773	16237067	NA	1	295	0	4.18088	2.69088	2.24969	2.90145	2.05206	2.72395
chr1	16250581	16251680	FBXO42	1	-	16250581	16251680	NA	1	1100	0	3.20999	3.35214	2.89746	2.73165	3.74896	2.79206
chr1	16315272	16352391	FBXO42	1	-	16315272	16352391	NA	2	164137	0,36983	1.57552	3.12903	1.90745	2.43149	1.47436	1.60753
chr1	16475965	16484346	CROCCP3	1	-	16475965	16484346	NA	6	9.81061e+16	0,434,965,2290,7322,8268	3.08279	3.20132	5.64337	4.26537	3.33976	4.50453
chr1	16484852	16490909	CROCCP3	1	-	16484852	16490909	NA	5	55,97,236,166,45	0,717,1574,5766,6013	3.88128	4.85301	1.99786	3.18726	2.68646	4.2038
chr1	16563925	16565760	NBPF1	1	-	16563925	16565760	NA	3	262112128	0,882,1708	4.07067	2.53433	1.75017	2.65568	2.05034	2.22468
chr1	16608646	16613555	NBPF1	1	-	16608646	16613555	NA	2	134218	0,4692	3.42765	2.52134	1.80948	2.44367	2.84392	1.97499
chr1	16618941	16620026	CROCCP2	1	-	16618941	16620026	NA	2	163182	0,904	1.78477	1.59928	2.00209	1.70998	2.08861	2.11869
chr1	16625859	16630906	CROCCP2	1	-	16625859	16630906	NA	5	147,147,145,183,17	0,494,1286,2609,5031	3.10061	3.46813	2.52421	3.32927	2.67421	3.47315
chr1	17407150	17407300	RCC2	1	-	17407150	17407300	NA	1	151	0	1.89523	1.48148	1.35062	1.36605	0.968403	1.38838
chr1	17407844	17408341	RCC2	1	-	17407844	17408341	NA	1	498	0	2.18311	2.96141	1.71623	1.78341	1.54192	2.69874
chr1	17408984	17410011	RCC2	1	-	17408984	17410011	NA	2	211,38	0,990	2.05118	1.71206	1.037	1.19536	1.66229	1.35843
chr1	19219098	19219447	EMC1	1	-	19219098	19219447	NA	1	350	0	5.27712	4.47402	1.95423	5.89902	3.17265	3.89296
chr1	19243694	19244976	EMC1	1	-	19243694	19244976	NA	3	14,66,71	0,256,1212	1.36451	1.32905	0.931738	0.819101	1.17594	0.81919
chr1	19339609	19342843	CAPZB	1	-	19339609	19342843	NA	2	9,92	0,3143	2.32168	3.41239	1.38533	2.52662	1.64241	2.00642
chr1	19344433	19356716	CAPZB	1	-	19344433	19356716	NA	3	2,66,82	0,754,12202	2.103	1.61608	1.46658	1.37531	1.05532	1.11501
chr1	19385606	19448921	CAPZB	1	-	19385606	19448921	NA	3	21,90,88	0,34055,63228	2.34942	2.7048	2.09572	1.81763	1.9582	3.41743
chr1	19682361	19682510	TMCO4	1	-	19682361	19682510	NA	1	150	0	4.53991	1.56887	1.71563	2.37568	1.54139	0.764494
chr1	19682707	19683204	TMCO4	1	-	19682707	19683204	NA	1	498	0	20.0031	15.921	4.79934	6.9037	9.17393	7.06209
chr1	19683302	19694540	TMCO4	1	-	19683302	19694540	NA	2	143107	0,11132	1.098	3.23956	2.47724	2.24362	1.5133	4.70662
chr1	20483516	20485305	CAMK2N1	1	-	20483516	20485305	NA	2	204,92	0,1698	1.88974	5.70315	1.38958	2.71176	1.56887	1.62086
chr1	20485940	20486039	CAMK2N1	1	-	20485940	20486039	NA	1	100	0	2.05519	0.573371	1.26109	0.995631	1.97641	1.17802
chr1	20486087	20486186	CAMK2N1	1	-	20486087	20486186	NA	1	100	0	4.58697	4.23725	0.886754	1.37686	4.67936	2.46623
chr1	20499791	20501266	MUL1	1	-	20499791	20501266	NA	1	1476	0	5.53913	4.28016	2.69755	3.51068	4.23477	4.41236
chr1	20648499	20648949	PINK1-AS	1	-	20648499	20648949	NA	1	451	0	8.23658	8.46108	4.3626	11.4748	5.96305	10.3603
chr1	20661296	20661396	DDOST	1	-	20661296	20661396	NA	1	101	0	2.39934	1.99266	2.45396	1.61984	1.91276	1.69961
chr1	21217795	21218644	ECE1	1	-	21217795	21218644	NA	1	850	0	3.5078	5.38196	2.34827	3.84632	3.18782	4.0777
chr1	21218992	21219442	ECE1	1	-	21218992	21219442	NA	1	451	0	3.18087	2.19668	2.03681	1.82542	1.78425	2.62575
chr1	21219690	21220090	ECE1	1	-	21219690	21220090	NA	1	401	0	4.48165	6.55127	3.09218	3.43409	3.8903	5.50313
chr1	21596763	21603885	RAP1GAP	1	-	21596763	21603885	NA	8	502,43,104,103,124,114,110,51	0,923,1198,1637,2731,4921,6041,7072	4.12319	2.94725	2.25529	2.59335	3.39048	3.13705
chr1	21679196	21679346	USP48	1	-	21679196	21679346	NA	1	151	0	2.46098	2.44842	1.12831	2.44809	1.48917	3.54919
chr1	21695218	21703554	USP48	1	-	21695218	21703554	NA	3	4,105,43	0,6280,8294	1.34582	1.51709	0.94359	1.11334	1.04815	0.619765
chr1	21706800	21721148	USP48	1	-	21706800	21721148	NA	3	69,69,113	0,8589,14236	1.39952	2.11074	0.546546	1.72623	0.629613	0.64169
chr1	21822331	21822582	HSPG2	1	-	21822331	21822582	NA	1	252	0	10.516	7.11245	5.29657	5.25104	4.81767	6.66517
chr1	21823031	21823281	HSPG2	1	-	21823031	21823281	NA	1	251	0	3.81214	5.8032	3.13775	2.40425	3.48045	6.89867
chr1	21823707	21824310	HSPG2	1	-	21823707	21824310	NA	3	13,84,5	0,414,599	2.35679	1.38257	0.851512	1.16984	1.63314	1.59064
chr1	21885409	21887458	HSPG2	1	-	21885409	21887458	NA	3	43,120,39	0,1806,2011	2.28839	2.07052	1.49518	2.91323	1.20763	3.6852
chr1	23084272	23084422	LUZP1	1	-	23084272	23084422	NA	1	151	0	4.15673	3.30705	3.66081	3.04327	3.99945	3.42765
chr1	23087816	23088116	LUZP1	1	-	23087816	23088116	NA	1	301	0	1.51595	2.60442	1.06283	2.07903	1.87004	1.83447
chr1	23088215	23088316	LUZP1	1	-	23088215	23088316	NA	1	102	0	1.14503	1.09896	1.5394	0.89198	1.15735	1.94373
chr1	23088614	23091600	LUZP1	1	-	23088614	23091600	NA	2	440411	0,2576	4.62207	5.75622	2.86965	3.58547	3.34654	6.52222
chr1	23091899	23092099	LUZP1	1	-	23091899	23092099	NA	1	201	0	2.20117	2.80587	0.672527	1.27619	0.980887	0.935499
chr1	23092198	23092349	LUZP1	1	-	23092198	23092349	NA	1	152	0	2.88815	2.10817	0.796391	2.87018	1.55629	1.97082
chr1	23092547	23094096	LUZP1	1	-	23092547	23094096	NA	1	1550	0	2.42836	2.48321	2.42001	2.79897	2.43788	2.7538
chr1	23094344	23109643	LUZP1	1	-	23094344	23109643	NA	3	37,106,59	0,14678,15241	8.09889	5.49121	4.15199	5.81677	2.47938	2.90971
chr1	23310380	23311029	HNRNPR	1	-	23310380	23311029	NA	1	650	0	5.32223	4.27972	3.54079	3.75944	2.72623	3.11882
chr1	23311262	23313593	HNRNPR	1	-	23311262	23313593	NA	2	61,41	0,2291	1.2423	1.66733	0.75261	0.946438	0.706632	0.721152
chr1	23333578	23337851	HNRNPR	1	-	23333578	23337851	NA	2	54,98	0,4176	2.7093	2.14751	1.3269	1.81895	1.79109	1.6298
chr1	23361184	23361284	ZNF436	1	-	23361184	23361284	NA	1	101	0	2.24634	3.40381	1.04129	1.90407	1.03207	2.26996
chr1	23361481	23362127	ZNF436	1	-	23361481	23362127	NA	1	647	0	5.22001	4.6338	3.97162	4.26242	4.39072	4.12635
chr1	23362226	23367089	ZNF436	1	-	23362226	23367089	NA	2	996,48	0,4816	3.42662	4.28788	1.88583	4.65514	2.39771	2.64967
chr1	23509622	23521843	E2F2	1	-	23509622	23521843	NA	5	527,193,115,159,7	0,6713,9394,11291,12215	3.50697	2.87325	2.54772	2.52718	2.1879	3.211
chr1	23558127	23558994	ID3	1	-	23558127	23558994	NA	2	289,60	0,808	1.54475	1.92058	1.23549	1.3418	1.21069	2.22077
chr1	23559298	23559447	ID3	1	-	23559298	23559447	NA	1	150	0	1.30069	1.6179	2.22651	1.41923	2.38215	2.03767
chr1	23802022	23802510	HMGCL	1	-	23802022	23802510	NA	1	489	0	2.77513	2.95851	1.68481	2.93277	1.87601	3.18103
chr1	23845375	23845819	FUCA1	1	-	23845375	23845819	NA	1	445	0	2.31667	1.82058	1.62095	2.06413	2.2562	1.63891
chr1	24358196	24358597	STPG1	1	-	24358196	24358597	NA	1	402	0	4.63701	7.66026	4.04179	9.19056	4.90833	10.004
chr1	25223311	25232473	SYF2	1	-	25223311	25232473	NA	7	121,99,91,118,126,108,30	0,1691,4131,4807,5687,8793,9133	2.95067	2.11603	1.76178	1.95299	1.24912	1.07851
chr1	25246824	25247396	RSRP1	1	-	25246824	25247396	NA	2	206,88	0,485	4.53388	5.55818	3.87553	3.81496	2.67595	5.38527
chr1	25420724	25420872	RHCE	1	-	25420724	25420872	NA	1	149	0	2.57901	2.51561	1.81409	2.4324	2.6678	3.01774
chr1	25831961	25832109	AUNIP	1	-	25831961	25832109	NA	1	149	0	0.767383	1.342	0.130891	0.317346	0.218427	0.378326
chr1	25834545	25834693	AUNIP	1	-	25834545	25834693	NA	1	149	0	3.70576	2.30369	1.82684	3.22521	2.35403	2.68016
chr1	25834791	25835774	AUNIP	1	-	25834791	25835774	NA	1	984	0	3.22203	4.81579	1.90272	3.52952	2.64661	2.38571
chr1	25861582	25861682	PAQR7	1	-	25861582	25861682	NA	1	101	0	3.59658	3.35831	1.41872	2.87627	0.941145	0.822745
chr1	25862028	25862128	PAQR7	1	-	25862028	25862128	NA	1	101	0	1.14674	2.01774	1.21461	2.19601	1.88974	2.56899
chr1	25862523	25863069	PAQR7	1	-	25862523	25863069	NA	1	547	0	3.04159	3.26986	1.95248	2.84848	3.62553	2.96336
chr1	25863415	25863713	PAQR7	1	-	25863415	25863713	NA	1	299	0	2.28409	1.96578	1.9241	3.40907	1.55288	3.2961
chr1	25900897	25905864	STMN1	1	-	25900897	25905864	NA	5	191,192,173,75,13	0,594,2744,3767,4955	2.19601	2.26778	2.07028	1.95474	1.9671	1.89639
chr1	25961556	25961905	PAFAH2	1	-	25961556	25961905	NA	1	350	0	7.50406	15.094	5.34381	9.85225	7.35908	10.8232
chr1	26282478	26282928	UBXN11	1	-	26282478	26282928	NA	3	92,141,65	0,171,386	2.473	1.50631	1.67401	1.65002	1.36057	1.70101
chr1	26284230	26285476	UBXN11	1	-	26284230	26285476	NA	3	16,121,13	0,132,1234	1.46528	1.21561	1.52104	1.40831	0.484072	0.929369
chr1	26286002	26303105	UBXN11	1	-	26286002	26303105	NA	9	36,127,77,55,101,99,29,106,63	0,8203,10917,11425,11960,14924,15692,16811,17041	3.22928	1.68934	1.15986	1.50934	1.86308	1.26988
chr1	26879478	26884181	GPN2	1	-	26879478	26884181	NA	2	272,22	0,4682	2.29576	1.75009	1.31946	2.60508	1.53783	2.96703
chr1	26889038	26890232	GPN2	1	-	26889038	26890232	NA	2	88547	0,648	2.07766	2.01687	2.49997	1.67374	2.81297	2.23365
chr1	26890586	26890735	GPATCH3	1	-	26890586	26890735	NA	1	150	0	8.19706	9.71078	3.60746	5.1074	4.99064	4.42169
chr1	26894275	26897710	GPATCH3	1	-	26894275	26897710	NA	2	136410	0,3026	7.11113	5.12425	4.67833	5.50371	3.41692	3.67852
chr1	27099656	27099757	SLC9A1	1	-	27099656	27099757	NA	1	102	0	3.64259	3.37583	1.56371	1.9474	1.69691	3.6143
chr1	27100056	27100606	SLC9A1	1	-	27100056	27100606	NA	1	551	0	2.4321	1.69848	1.71704	2.24653	3.65703	3.83227
chr1	27101811	27102455	SLC9A1	1	-	27101811	27102455	NA	3	16,115,71	0,205,574	2.62226	2.56201	2.07769	3.04222	2.14391	3.97613
chr1	27547333	27551853	AHDC1	1	-	27547333	27551853	NA	1	4521	0	3.90587	4.14012	4.20672	3.41743	5.73511	4.94765
chr1	27558781	27603494	AHDC1	1	-	27558781	27603494	NA	2	103,98	0,44616	6.31298	5.36405	5.51869	8.04441	5.33417	6.23191
chr1	27666155	27666395	IFI6	1	-	27666155	27666395	NA	1	241	0	2.56899	2.70303	2.03792	1.76498	1.39603	2.7382
chr1	27914141	27914553	RPA2	1	-	27914141	27914553	NA	2	29120	0,293	2.06254	2.72226	1.5647	1.48152	1.10736	2.1926
chr1	28201257	28205314	DNAJC8	1	-	28201257	28205314	NA	3	114,76,57	0,2490,4001	4.88455	3.72757	2.01766	2.69857	2.72131	2.63886
chr1	28603288	28605376	TAF12	1	-	28603288	28605376	NA	2	287,5	0,2084	1.80528	1.98861	1.00658	2.5209	1.15337	1.36865
chr1	28642753	28642947	TAF12	1	-	28642753	28642947	NA	1	195	0	7.50302	4.7822	10.5329	4.86376	4.82816	7.1669
chr1	29148282	29149226	SRSF4	1	-	29148282	29149226	NA	1	945	0	4.27166	6.53956	3.10613	5.44657	3.88587	4.96253
chr1	29193150	29194039	MECR	1	-	29193150	29194039	NA	1	890	0	4.26675	3.4165	3.09128	2.73493	1.94896	2.30414
chr1	30732616	30732717	LAPTM5	1	-	30732616	30732717	NA	1	102	0	1.11022	1.76552	0.714033	0.917856	0.794009	0.93379
chr1	30869962	30870361	SDC3	1	-	30869962	30870361	NA	1	400	0	3.22559	2.43523	1.60233	1.92398	2.56096	1.8033
chr1	30872795	30873194	SDC3	1	-	30872795	30873194	NA	1	400	0	3.90787	3.44104	2.5909	3.59083	3.50653	6.21962
chr1	30873293	30877021	SDC3	1	-	30873293	30877021	NA	3	85292470	0,1004,3259	3.17313	3.27378	2.58961	3.06142	4.80649	4.06847
chr1	30995105	31005887	PUM1	1	-	30995105	31005887	NA	2	116,35	0,10748	2.1231	2.97181	0.983673	2.25215	0.930378	1.23229
chr1	31007048	31065667	PUM1	1	-	31007048	31065667	NA	4	55,69,374,52	0,21748,52156,58568	4.45111	3.28192	3.16687	3.12593	2.42243	2.85815
chr1	31293288	31296699	SNRNP40	1	-	31293288	31296699	NA	2	61,89	0,3323	1.28973	2.00578	1.01871	1.29914	1.08293	1.51861
chr1	31630206	31630650	PEF1	1	-	31630206	31630650	NA	1	445	0	4.27042	3.61869	2.09955	2.63467	3.56447	3.07798
chr1	31633313	31635517	PEF1	1	-	31633313	31635517	NA	2	2296	0,1909	2.16472	2.00837	1.51929	2.91152	1.37926	2.83097
chr1	31727204	31727354	ADGRB2	1	-	31727204	31727354	NA	1	151	0	5.49001	3.23956	6.78213	2.91096	3.02661	3.52996
chr1	31727453	31727554	ADGRB2	1	-	31727453	31727554	NA	1	102	0	2.1597	0.385348	1.78892	5.25206	1.17665	2.74501
chr1	31731057	31731308	ADGRB2	1	-	31731057	31731308	NA	1	252	0	4.62418	3.44022	4.95263	6.00094	2.19601	3.23956
chr1	31756307	31756607	ADGRB2	1	-	31756307	31756607	NA	1	301	0	5.73371	3.02661	3.45152	11.8584	3.23956	20.0381
chr1	32216294	32216836	TMEM234	1	-	32216294	32216836	NA	1	543	0	5.35477	6.63205	2.71567	5.55353	5.55433	6.95953
chr1	32334462	32335995	MARCKSL1	1	-	32334462	32335995	NA	2	636,49	0,1485	5.1665	4.26482	3.48003	5.55176	4.54654	10.0207
chr1	32361762	32362143	FAM229A	1	-	32361762	32362143	NA	2	115186	0,196	2.47051	2.56465	4.2038	1.76422	3.02661	6.01401
chr1	32366475	32366725	BSDC1	1	-	32366475	32366725	NA	1	251	0	2.90883	4.63022	2.14588	3.4479	2.93598	3.18832
chr1	32368467	32369297	BSDC1	1	-	32368467	32369297	NA	2	84,68	0,763	7.62523	5.92764	4.67195	5.42458	4.12013	4.25589
chr1	32376319	32377996	BSDC1	1	-	32376319	32377996	NA	2	423,27	0,1651	4.03559	5.1074	2.84889	3.56704	3.28177	6.25703
chr1	32383984	32394411	BSDC1	1	-	32383984	32394411	NA	4	65,117,61,8	0,2795,10096,10420	3.59742	2.3293	1.40994	2.69963	1.73407	1.74669
chr1	32634028	32650541	ZBTB8OS	1	-	32634028	32650541	NA	3	83,25,140	0,740,16374	2.6266	2.98824	1.73563	3.65688	1.45506	2.59128
chr1	32775782	32775981	YARS	1	-	32775782	32775981	NA	1	200	0	1.38293	1.6119	1.29136	1.42768	1.45914	1.20417
chr1	32780177	32782452	YARS	1	-	32780177	32782452	NA	3	102,98,49	0,871,2227	1.90636	2.35946	1.17474	2.27667	1.24378	1.72747
chr1	32811011	32817340	YARS	1	-	32811011	32817340	NA	2	47153	0,6177	5.59411	4.2681	4.88436	3.71881	3.34819	2.68378
chr1	32862966	32863266	FNDC5	1	-	32862966	32863266	NA	1	301	0	6.88045	8.32318	4.41245	4.39201	2.1597	3.85348
chr1	32894693	32895318	TMEM54	1	-	32894693	32895318	NA	2	187,14	0,612	2.0991	1.52362	1.15986	1.33743	1.40377	2.19792
chr1	32936694	32937242	RNF19B	1	-	32936694	32937242	NA	1	549	0	4.25837	4.31881	2.5293	4.98751	3.31389	8.05332
chr1	33008138	33008885	AK2	1	-	33008138	33008885	NA	1	748	0	4.66181	4.66014	3.44923	4.31361	4.7909	4.1658
chr1	33021625	33036861	AK2	1	-	33021625	33036861	NA	4	79126118126	0,2817,9919,15111	2.33999	3.24373	1.6066	2.65834	1.5205	1.94668
chr1	33324715	33328914	PHC2	1	-	33324715	33328914	NA	2	305,45	0,4155	6.53064	4.06886	4.36164	3.9311	3.28622	4.57174
chr1	34855339	34855937	SMIM12	1	-	34855339	34855937	NA	1	599	0	5.39084	7.8881	3.60773	4.55228	3.90408	6.48819
chr1	34976442	34976642	LOC653160	1	-	34976442	34976642	NA	1	201	0	15.133	8.23658	5.36801	3.52126	7.19317	7.56849
chr1	35184590	35189354	SFPQ	1	-	35184590	35189354	NA	6	4,122,49,118,85,169	0,2411,2613,3383,4413,4596	2.50167	2.52553	1.21178	2.96935	1.23011	1.70715
chr1	35190766	35191459	SFPQ	1	-	35190766	35191459	NA	2	230119	0,575	1.79426	1.73944	1.6787	1.61301	1.45515	1.39857
chr1	35433588	35433738	KIAA0319L	1	-	35433588	35433738	NA	1	151	0	1.31982	2.52382	1.16039	1.72138	1.27897	1.60477
chr1	35433787	35434085	KIAA0319L	1	-	35433787	35434085	NA	1	299	0	4.71817	2.60581	2.32954	2.74369	2.12424	3.48719
chr1	35434431	35434581	KIAA0319L	1	-	35434431	35434581	NA	1	151	0	1.36972	1.32012	1.39814	0.842911	1.30587	3.19489
chr1	35434927	35435077	KIAA0319L	1	-	35434927	35435077	NA	1	151	0	2.25713	0.951338	0.92644	1.18632	1.37013	1.70162
chr1	35479193	35554352	KIAA0319L	1	-	35479193	35554352	NA	3	20,524,3	0,27419,75157	6.53336	5.38674	3.74502	6.21176	4.21564	7.59284
chr1	35713974	35714970	C1orf216	1	-	35713974	35714970	NA	1	997	0	3.44546	3.21415	2.48004	2.62721	3.4958	3.34075
chr1	35715615	35718841	C1orf216	1	-	35715615	35718841	NA	2	712135	0,3092	3.98003	5.7578	2.93511	4.30753	4.05292	4.13184
chr1	35736352	35736603	CLSPN	1	-	35736352	35736603	NA	1	252	0	2.90663	2.8321	2.30742	2.75218	1.88033	3.90907
chr1	35738041	35739152	CLSPN	1	-	35738041	35739152	NA	3	57,128,17	0,414,1095	3.18404	3.43224	2.49451	3.71752	1.87386	3.83996
chr1	35739201	35743482	CLSPN	1	-	35739201	35743482	NA	4	57,165,101,28	0,164,3940,4254	3.80935	3.6035	1.79467	1.59232	1.9684	1.49315
chr1	35749722	35760852	CLSPN	1	-	35749722	35760852	NA	4	90257192511	0,1528,4023,10620	4.33504	4.80211	2.28295	4.64112	2.57347	5.5823
chr1	35762023	35763185	CLSPN	1	-	35762023	35763185	NA	3	48,78,26	0,381,1137	2.04961	1.37058	1.85668	1.70613	0.724681	1.23359
chr1	35763234	35769950	CLSPN	1	-	35763234	35769950	NA	4	88449109104	0,1032,1984,6613	3.76128	5.48486	2.1031	3.91264	2.44178	1.91642
chr1	36136909	36137299	TRAPPC3	1	-	36136909	36137299	NA	1	391	0	4.80942	3.77237	2.6228	3.25764	2.51463	5.4719
chr1	36140126	36149150	TRAPPC3	1	-	36140126	36149150	NA	2	41,59	0,8966	2.7796	3.43016	1.77417	1.81136	1.86047	2.19242
chr1	36149343	36149490	TRAPPC3	1	-	36149343	36149490	NA	1	148	0	7.09091	8.19736	21.1758	9.02199	10.6356	4.91461
chr1	36322030	36322627	EVA1B	1	-	36322030	36322627	NA	1	598	0	7.84436	5.09961	4.31175	9.20056	5.73371	9.1639
chr1	36341597	36341746	STK40	1	-	36341597	36341746	NA	1	150	0	1.72332	1.82225	1.68973	1.71233	2.32516	2.06212
chr1	36355250	36367893	STK40	1	-	36355250	36367893	NA	5	184,144,101,120,46	0,2989,3487,5971,12598	2.08883	2.7064	1.80586	2.46223	1.7944	2.01713
chr1	36393663	36397862	LSM10	1	-	36393663	36397862	NA	2	491,96	0,4104	7.05944	5.76601	5.44183	4.77438	4.66059	5.00974
chr1	37537616	37554245	SNIP1	1	-	37537616	37554245	NA	4	397599103240	0,2541,15029,16390	4.99052	7.08131	3.50288	4.07087	3.79962	5.61838
chr1	37566909	37568872	GNL2	1	-	37566909	37568872	NA	4	99,92,83,22	0,764,1366,1942	3.30952	3.01289	1.42961	2.17789	2.19052	1.72303
chr1	37593827	37595887	GNL2	1	-	37593827	37595887	NA	2	20129	0,1932	2.85518	2.1335	1.68019	2.88088	1.89805	2.28794
chr1	37682795	37683090	C1orf109	1	-	37682795	37683090	NA	1	296	0	1.5982	1.9095	1.4319	1.59363	1.64012	1.53252
chr1	37689726	37690497	C1orf109	1	-	37689726	37690497	NA	2	161282	0,490	2.12596	2.94714	2.00975	2.28509	1.84018	1.53357
chr1	37814797	37814997	MTF1	1	-	37814797	37814997	NA	1	201	0	4.43151	4.81631	2.15049	2.74553	3.41601	3.95946
chr1	37815146	37817447	MTF1	1	-	37815146	37817447	NA	2	421,29	0,2273	5.36675	5.50998	1.65467	3.10819	3.05575	5.13064
chr1	37822234	37822384	MTF1	1	-	37822234	37822384	NA	1	151	0	4.3071	2.70631	1.3115	3.08529	2.26675	2.70039
chr1	37857300	37859570	MTF1	1	-	37857300	37859570	NA	2	410,40	0,2231	4.28638	6.31352	2.97689	6.40271	4.31537	6.52403
chr1	37969620	37969720	SF3A3	1	-	37969620	37969720	NA	1	101	0	1.82492	1.46166	1.1766	1.73988	1.60357	1.42054
chr1	37987805	37990039	SF3A3	1	-	37987805	37990039	NA	3	32,48,170	0,1743,2065	1.84931	2.84392	1.23893	2.58642	1.31663	1.30613
chr1	37997159	37997354	FHL3	1	-	37997159	37997354	NA	1	196	0	1.2573	1.17367	0.902163	1.03437	0.946305	1.10692
chr1	38838643	38838843	RRAGC	1	-	38838643	38838843	NA	1	201	0	1.71129	2.13057	1.45157	1.96726	0.925588	1.44195
chr1	38838891	38839538	RRAGC	1	-	38838891	38839538	NA	1	648	0	4.13278	3.41503	1.71447	2.58073	2.98253	3.03125
chr1	38856899	38856999	RRAGC	1	-	38856899	38856999	NA	1	101	0	1.90341	2.23261	0.971867	2.02815	1.05853	1.6214
chr1	39625164	39625661	HEYL	1	-	39625164	39625661	NA	1	498	0	6.40502	8.0389	5.37152	4.11784	7.94485	8.57277
chr1	39625759	39626206	HEYL	1	-	39625759	39626206	NA	1	448	0	4.31941	11.098	2.14203	8.36769	6.35393	8.15659
chr1	39841179	39841279	TRIT1	1	-	39841179	39841279	NA	1	101	0	2.1884	1.95324	1.67354	2.02646	1.00758	0.905683
chr1	39841723	39841824	TRIT1	1	-	39841723	39841824	NA	1	102	0	1.31272	2.1388	0.509129	1.21735	0.663067	1.17512
chr1	39857356	39883455	TRIT1	1	-	39857356	39883455	NA	2	62138	0,25962	4.73664	2.57283	1.99267	2.74629	3.2826	2.4128
chr1	39895868	39896563	MYCL	1	-	39895868	39896563	NA	1	696	0	3.91681	6.07823	2.38756	6.07994	3.90262	7.04375
chr1	39896809	39897899	MYCL	1	-	39896809	39897899	NA	1	1091	0	4.43076	3.78395	3.7329	3.6733	3.67517	3.60841
chr1	39900925	39901619	MYCL	1	-	39900925	39901619	NA	1	695	0	2.55965	4.30683	4.58697	5.98443	7.64825	5.56321
chr1	40300738	40302744	COL9A2	1	-	40300738	40302744	NA	3	644,78,124	0,1074,1883	7.48677	3.40135	3.03738	2.94164	5.70961	3.13768
chr1	40303164	40311230	COL9A2	1	-	40303164	40311230	NA	19	22,147,33,45,36,72,54,54,54,45,54,54,54,54,54,54,54,54,1	0,366,643,764,900,1156,1312,1630,2551,2979,4282,4539,5028,6774,6947,7100,7550,7929,8066	2.37843	2.2793	1.92338	2.13306	1.72776	3.93547
chr1	40691614	40692012	NFYC-AS1	1	-	40691614	40692012	NA	1	399	0	6.05322	4.83736	4.39201	3.49667	10.7898	6.04645
chr1	40861204	40861453	CITED4	1	-	40861204	40861453	NA	1	250	0	1.65368	2.21841	1.70077	2.1922	4.01359	7.3244
chr1	42746482	42746926	P3H1	1	-	42746482	42746926	NA	1	445	0	3.3512	3.19645	2.99232	2.89641	3.70901	4.67173
chr1	42752594	42755549	P3H1	1	-	42752594	42755549	NA	4	71,122,53,2	0,2275,2571,2954	2.01855	2.18364	1.25224	2.00822	1.10837	1.8455
chr1	42766787	42766985	P3H1	1	-	42766787	42766985	NA	1	199	0	3.85348	2.47455	4.62639	1.83035	2.48881	4.03718
chr1	42807250	42816580	SVBP	1	-	42807250	42816580	NA	2	251150	0,9181	2.21425	2.93083	1.51678	1.82098	1.43418	2.85416
chr1	42926564	42926763	SLC2A1	1	-	42926564	42926763	NA	1	200	0	1.56953	1.81415	0.871737	1.41314	1.0801	1.11532
chr1	42926911	42927110	SLC2A1	1	-	42926911	42927110	NA	1	200	0	2.11698	2.15157	1.2587	2.66978	1.7118	4.09329
chr1	42931150	42958879	SLC2A1	1	-	42931150	42958879	NA	3	57,96,246	0,12076,27484	6.05501	6.81698	9.14605	6.92725	9.56924	6.43586
chr1	43164670	43166890	EBNA1BP2	1	-	43164670	43166890	NA	2	136,65	0,2156	1.65496	2.25199	1.14461	1.81812	0.948528	0.999421
chr1	43171939	43172222	EBNA1BP2	1	-	43171939	43172222	NA	2	31170	0,114	2.33315	1.60237	2.77439	1.95455	1.28436	1.148
chr1	43363693	43363942	ELOVL1	1	-	43363693	43363942	NA	1	250	0	2.06132	3.05493	1.2894	2.06433	1.85735	3.04641
chr1	43365589	43367551	ELOVL1	1	-	43365589	43367551	NA	2	35,66	0,1897	2.47632	3.49431	2.66324	2.845	2.49559	4.45665
chr1	43385978	43386877	MED8	1	-	43385978	43386877	NA	3	249,82,20	0,611,880	0.979844	0.891359	0.543348	1.00281	0.689733	1.26247
chr1	43451003	43451540	HYI	1	-	43451003	43451540	NA	2	309131	0,407	1.88229	2.2843	1.48377	1.2048	2.26996	0.882491
chr1	43997430	43997680	SLC6A9	1	-	43997430	43997680	NA	1	251	0	1.5245	2.57666	1.50392	2.2854	1.59194	2.64388
chr1	44010841	44011620	SLC6A9	1	-	44010841	44011620	NA	2	42,60	0,720	2.67175	2.60623	2.59424	2.13269	2.44001	2.64564
chr1	45332763	45332947	MUTYH	1	-	45332763	45332947	NA	2	72,30	0,155	1.78382	1.58537	1.49991	0.899569	1.17802	1.61977
chr1	45333296	45333533	MUTYH	1	-	45333296	45333533	NA	2	29121	0,117	2.61167	1.73266	1.15867	1.34051	1.78057	1.07848
chr1	45334468	45338563	MUTYH	1	-	45334468	45338563	NA	2	44,57	0,4039	2.70631	2.16059	1.25402	2.08944	1.98073	2.24193
chr1	45628300	45630569	GPBP1L1	1	-	45628300	45630569	NA	3	109,103,88	0,1276,2182	1.81226	1.45649	1.3237	1.45627	1.50643	1.06989
chr1	45654585	45655195	GPBP1L1	1	-	45654585	45655195	NA	2	245,6	0,605	2.09004	2.62906	0.748089	2.27224	1.30645	1.36311
chr1	45661189	45686481	GPBP1L1	1	-	45661189	45686481	NA	3	37,45,70	0,24387,25223	1.50994	1.52899	1.33675	1.10565	0.688578	0.699185
chr1	45699891	45699992	IPP	1	-	45699891	45699992	NA	1	102	0	3.63135	6.7258	3.10973	4.06261	4.7822	7.39869
chr1	45729761	45741292	IPP	1	-	45729761	45741292	NA	2	9392	0,11140	3.71448	3.40389	1.78425	2.1867	2.90663	2.05458
chr1	46188779	46188880	POMGNT1	1	-	46188779	46188880	NA	1	102	0	2.00467	1.50604	1.25533	2.3221	1.4307	2.0425
chr1	46285450	46286001	LRRC41	1	-	46285450	46286001	NA	1	552	0	3.18716	2.98692	2.47302	2.69142	3.87207	3.83175
chr1	46558639	46561520	MKNK1	1	-	46558639	46561520	NA	3	162,44,43	0,1595,2839	1.72317	2.12645	1.28254	2.18168	1.27037	2.08851
chr1	46608112	46608660	MOB3C	1	-	46608112	46608660	NA	1	549	0	2.93676	1.96132	1.49269	1.61131	1.28321	1.61508
chr1	46609305	46610071	MOB3C	1	-	46609305	46610071	NA	2	380,70	0,697	5.16034	4.97983	2.32773	3.59055	2.19694	6.04059
chr1	46612918	46615065	MOB3C	1	-	46612918	46615065	NA	2	454,95	0,2053	5.41604	3.48794	3.48497	4.69269	5.10254	4.02242
chr1	46635722	46635870	ATPAF1	1	-	46635722	46635870	NA	1	149	0	1.84343	2.16673	0.990923	1.4843	0.708281	1.84959
chr1	47219509	47219856	TAL1	1	-	47219509	47219856	NA	1	348	0	7.57622	7.82999	9.05785	6.95001	11.4516	7.26207
chr1	47220004	47220104	TAL1	1	-	47220004	47220104	NA	1	101	0	3.6895	6.68289	3.45599	5.28391	3.99674	5.01944
chr1	47251183	47251881	STIL	1	-	47251183	47251881	NA	1	699	0	4.57638	3.78306	2.25495	2.92561	1.80743	2.55519
chr1	47272183	47281029	STIL	1	-	47272183	47281029	NA	2	59789	0,8058	2.1598	3.69336	1.45503	1.90663	1.4499	2.32107
chr1	47432527	47433167	FOXD2-AS1	1	-	47432527	47433167	NA	1	641	0	6.53192	5.1131	2.46149	3.23542	4.07786	4.71389
chr1	47433313	47434150	FOXD2-AS1	1	-	47433313	47434150	NA	1	838	0	5.06473	4.49966	2.89449	5.45316	4.00477	6.6155
chr1	50475599	50535378	FAF1	1	-	50475599	50535378	NA	4	81,78,81,10	0,14989,16122,59770	2.42374	2.10421	2.20408	2.12719	2.28236	2.35113
chr1	51356604	51361178	EPS15	1	-	51356604	51361178	NA	2	243,8	0,4567	3.23033	3.87198	1.41765	3.02661	2.17588	1.89136
chr1	51408267	51409669	EPS15	1	-	51408267	51409669	NA	2	66135	0,1268	2.93314	1.56589	1.40356	1.60289	1.06663	0.95507
chr1	51840338	51878688	NRD1	1	-	51840338	51878688	NA	3	177,58,414	0,37645,37937	4.72669	6.09884	2.8665	3.44837	3.32923	5.90484
chr1	52032234	52032985	TXNDC12	1	-	52032234	52032985	NA	1	752	0	4.57629	3.89532	1.891	2.6921	3.58464	2.72499
chr1	52033084	52033734	TXNDC12	1	-	52033084	52033734	NA	1	651	0	4.41762	4.05529	4.76544	8.08504	4.09229	5.61669
chr1	52055120	52055221	TXNDC12	1	-	52055120	52055221	NA	1	102	0	2.70278	3.02359	10.4815	2.03547	3.72922	4.59716
chr1	52055370	52055721	TXNDC12	1	-	52055370	52055721	NA	1	352	0	3.74772	7.70697	4.33213	3.15272	3.35347	3.86194
chr1	52352625	52353023	CC2D1B	1	-	52352625	52353023	NA	1	399	0	3.22217	2.09465	1.63667	1.70305	1.8652	2.20391
chr1	52353171	52353271	CC2D1B	1	-	52353171	52353271	NA	1	101	0	1.12181	2.53845	1.28048	1.59927	1.34982	2.68317
chr1	52353567	52354677	CC2D1B	1	-	52353567	52354677	NA	2	81,70	0,1041	3.05516	2.69273	1.27402	1.66573	1.79829	2.15235
chr1	52359285	52364622	CC2D1B	1	-	52359285	52364622	NA	9	73,76,179,160,126,159,104,145,71	0,174,420,789,1139,1689,2228,3317,5267	2.64496	1.86299	1.95653	2.68876	1.76345	3.11171
chr1	52389247	52393716	ORC1	1	-	52389247	52393716	NA	2	75274	0,4196	2.72946	3.17472	2.40538	2.74486	2.26996	2.03919
chr1	52396105	52396304	ORC1	1	-	52396105	52396304	NA	1	200	0	2.70305	3.53289	2.05755	3.2198	1.746	2.12028
chr1	52402156	52404322	ORC1	1	-	52402156	52404322	NA	2	73,77	0,2090	2.81049	1.73988	1.47693	1.29072	0.80788	0.87859
chr1	52436869	52438261	ZCCHC11	1	-	52436869	52438261	NA	2	110,42	0,1351	1.6126	2.23503	1.18988	1.36466	0.749898	2.29233
chr1	52474861	52475461	ZCCHC11	1	-	52474861	52475461	NA	1	601	0	5.18163	4.60301	1.61938	2.71152	3.37331	3.0274
chr1	52481423	52481523	ZCCHC11	1	-	52481423	52481523	NA	1	101	0	1.01188	1.13009	0.566593	1.22949	0.705848	1.03267
chr1	52516024	52525933	ZCCHC11	1	-	52516024	52525933	NA	2	31371	0,9539	2.7226	2.70425	1.80359	2.19207	2.25959	1.76114
chr1	52526082	52553040	ZCCHC11	1	-	52526082	52553040	NA	2	292110	0,26849	1.79975	3.75072	1.62455	2.77439	1.78088	2.09912
chr1	52687619	52692767	COA7	1	-	52687619	52692767	NA	2	550,41	0,5108	8.35643	6.26825	4.10057	5.4162	3.88237	5.09713
chr1	53214197	53216813	C1orf123	1	-	53214197	53216813	NA	3	540,66,32	0,1794,2585	2.87974	3.86129	1.96851	2.33509	1.9095	2.82097
chr1	53218431	53219876	C1orf123	1	-	53218431	53219876	NA	3	65,57,76	0,436,1370	5.42177	4.04353	2.29103	2.84948	3.27282	4.02606
chr1	53220217	53220590	C1orf123	1	-	53220217	53220590	NA	2	128,21	0,353	4.79067	4.24879	2.12247	3.92355	4.51529	6.39715
chr1	53233630	53238468	MAGOH	1	-	53233630	53238468	NA	3	23,59,108	0,1947,4731	2.14977	2.28132	2.0113	2.00022	1.71131	1.78851
chr1	53767748	53767997	NDC1	1	-	53767748	53767997	NA	1	250	0	3.94917	5.02263	1.7271	4.43555	2.30671	2.8717
chr1	53930133	53945569	HSPB11	1	-	53930133	53945569	NA	3	13,113,15	0,9852,15422	2.99801	2.44603	2.87109	2.14793	1.6104	1.15656
chr1	54053023	54053423	TMEM59	1	-	54053023	54053423	NA	1	401	0	3.1526	3.87028	2.25108	2.41079	1.76703	3.4438
chr1	54173348	54173647	CYB5RL	1	-	54173348	54173647	NA	1	300	0	6.05322	4.07627	1.50379	2.36871	3.87431	3.84496
chr1	54173945	54179167	CYB5RL	1	-	54173945	54179167	NA	2	878,19	0,5204	4.78093	4.09079	2.10863	4.62418	4.1726	5.31702
chr1	54195487	54196490	CYB5RL	1	-	54195487	54196490	NA	2	229122	0,882	1.94765	2.00133	2.13999	1.90708	2.25419	1.79959
chr1	54225874	54225973	SSBP3	1	-	54225874	54225973	NA	1	100	0	2.13459	2.29903	0.869109	2.08079	1.40737	2.60053
chr1	54226219	54226565	SSBP3	1	-	54226219	54226565	NA	1	347	0	2.30556	1.7002	1.67437	1.33064	1.47925	1.45545
chr1	54757692	54759184	PARS2	1	-	54757692	54759184	NA	1	1493	0	4.36063	6.0418	2.75884	3.87019	4.44951	5.76119
chr1	54850473	54850873	DHCR24	1	-	54850473	54850873	NA	1	401	0	2.04156	1.4093	1.34024	1.21106	1.66995	1.26196
chr1	54851220	54851371	DHCR24	1	-	54851220	54851371	NA	1	152	0	2.05915	1.72375	1.27809	2.28126	1.77492	3.35536
chr1	54851519	54851720	DHCR24	1	-	54851519	54851720	NA	1	202	0	1.21084	1.17834	1.1901	1.05141	1.40388	1.72065
chr1	54851918	54852367	DHCR24	1	-	54851918	54852367	NA	1	450	0	4.35179	6.31495	2.80633	4.91265	3.87297	4.64261
chr1	55066607	55067006	USP24	1	-	55066607	55067006	NA	1	400	0	2.84686	2.15929	1.83528	2.58533	1.53397	1.71795
chr1	55067304	55067653	USP24	1	-	55067304	55067653	NA	1	350	0	1.14674	1.96169	0.83058	1.14967	0.794009	1.6099
chr1	55068697	55069097	USP24	1	-	55068697	55069097	NA	1	401	0	5.87136	4.73806	2.50694	4.73742	4.01622	4.25932
chr1	58781732	58782427	JUN	1	-	58781732	58782427	NA	1	696	0	5.36516	6.27895	3.62402	8.03907	4.75832	6.48949
chr1	58782625	58784014	JUN	1	-	58782625	58784014	NA	1	1390	0	2.1684	2.19125	3.29115	2.24038	3.23204	2.63489
chr1	64105348	64105596	ROR1-AS1	1	-	64105348	64105596	NA	1	249	0	0.985952	1.70365	1.5927	2.26996	1.24202	0.878402
chr1	64105694	64106287	ROR1-AS1	1	-	64105694	64106287	NA	1	594	0	1.67943	1.76966	1.07497	1.26428	0.686252	0.849204
chr1	67413030	67415282	SERBP1	1	-	67413030	67415282	NA	2	234117	0,2136	1.40774	2.38954	1.2084	1.40314	0.988026	2.42902
chr1	67420049	67430390	SERBP1	1	-	67420049	67430390	NA	6	138,123,90,141,151,403	0,4151,4839,5034,6086,9939	2.72767	2.16216	1.30586	1.73771	1.6721	1.60839
chr1	70205428	70205578	LRRC40	1	-	70205428	70205578	NA	1	151	0	3.56457	1.97141	2.7382	5.59469	3.0102	5.43009
chr1	71012214	71012365	PTGER3	1	-	71012214	71012365	NA	1	152	0	2.31801	1.72776	1.8304	4.30028	1.40121	1.92543
chr1	71046809	71047509	PTGER3	1	-	71046809	71047509	NA	1	701	0	2.06845	2.82005	1.39941	2.04067	2.4072	2.07497
chr1	71072128	71072544	ZRANB2	1	-	71072128	71072544	NA	2	128,73	0,344	2.05811	2.21106	1.15267	1.74334	0.700609	0.590929
chr1	71078518	71080990	ZRANB2	1	-	71078518	71080990	NA	3	48,53,51	0,138,2422	1.59849	1.97639	1.0116	1.0191	0.725802	0.844912
chr1	77582119	77633249	ZZZ3	1	-	77582119	77633249	NA	3	81391400	0,2398,49731	3.85736	3.83661	1.62086	2.48904	2.90585	2.16451
chr1	77728304	77728504	USP33	1	-	77728304	77728504	NA	1	201	0	2.47097	2.08281	0.970582	2.55871	1.10041	2.09971
chr1	77745487	77759780	USP33	1	-	77745487	77759780	NA	2	113138	0,14156	1.27963	1.65577	1.2595	1.16151	1.29282	1.03643
chr1	83801714	83801864	LOC101927560	1	-	83801714	83801864	NA	1	151	0	11.5544	9.30151	4.50922	7.9404	9.11907	9.15002
chr1	85158812	85159160	SYDE2	1	-	85158812	85159160	NA	1	349	0	5.42838	5.79406	1.86253	2.2774	3.00506	5.32727
chr1	85178187	85190604	SYDE2	1	-	85178187	85190604	NA	3	861103548	0,3911,11870	3.39801	4.75871	1.91765	3.04416	2.36514	2.9534
chr1	85200399	85200797	SYDE2	1	-	85200399	85200797	NA	1	399	0	14.6286	8.23658	7.13702	5.1293	7.5357	11.605
chr1	85252395	85258666	C1orf52	1	-	85252395	85258666	NA	2	308143	0,6129	2.53108	2.39163	1.27744	2.6878	1.44621	2.64067
chr1	85259026	85259572	C1orf52	1	-	85259026	85259572	NA	2	36215	0,332	1.78591	1.20983	1.04774	0.96815	1.69785	1.47082
chr1	85267647	85267944	BCL10	1	-	85267647	85267944	NA	1	298	0	2.80346	3.13417	1.90335	3.73497	1.35661	2.54167
chr1	85270676	85276510	BCL10	1	-	85270676	85276510	NA	2	231215	0,5620	2.20933	1.62073	1.95089	1.65019	1.30134	1.15768
chr1	85707633	85708383	ZNHIT6	1	-	85707633	85708383	NA	1	751	0	3.56764	5.83193	2.63701	3.43792	1.82582	2.98334
chr1	85823711	85877143	COL24A1	1	-	85823711	85877143	NA	12	28,54,57,54,54,108,54,108,54,54,54,22	0,14874,17511,18357,18629,23954,25642,44808,45071,50938,51566,53411	1.5133	2.94164	1.59885	2.18511	1.54139	1.14674
chr1	86350427	86350677	ODF2L	1	-	86350427	86350677	NA	1	251	0	2.64344	2.51568	1.32493	4.47004	1.74579	2.75312
chr1	86350925	86351722	ODF2L	1	-	86350925	86351722	NA	1	798	0	1.99637	2.44059	1.59277	2.01012	1.56281	1.61865
chr1	86903397	86914076	2017-09-15	1	-	86903397	86914076	NA	2	52,49	0,10631	2.37568	3.34302	2.74037	2.38174	1.8729	1.90909
chr1	88982546	88982996	RBMXL1	1	-	88982546	88982996	NA	1	451	0	3.56892	3.94644	2.63183	3.77257	2.05109	3.43496
chr1	88983294	88983595	RBMXL1	1	-	88983294	88983595	NA	1	302	0	2.33759	2.78448	1.79515	2.55497	2.10102	1.75361
chr1	88983693	88983794	RBMXL1	1	-	88983693	88983794	NA	1	102	0	1.98222	1.00141	1.2751	0.781962	1.63773	1.08084
chr1	88988277	88992761	RBMXL1	1	-	88988277	88992761	NA	2	75177	0,4308	2.26615	2.45744	1.32905	3.18555	1.75834	3.41094
chr1	89108173	89110250	GBP2	1	-	89108173	89110250	NA	3	119,194,87	0,1504,1991	3.17004	2.84255	1.68441	2.80754	1.90564	1.49435
chr1	89114034	89114184	GBP2	1	-	89114034	89114184	NA	1	151	0	1.57825	2.2557	1.04056	2.37221	2.14867	1.29968
chr1	89262229	89263807	GBP5	1	-	89262229	89263807	NA	3	173,103,72	0,454,1507	3.08279	2.98153	2.64695	4.01048	2.50711	3.07017
chr1	89993507	89993945	GEMIN8P4	1	-	89993507	89993945	NA	1	439	0	3.9595	7.26927	3.81521	4.4537	3.83042	7.1722
chr1	92297434	92298959	GLMN	1	-	92297434	92298959	NA	3	96,69,35	0,527,1491	1.99756	3.92218	1.49728	2.73563	1.19886	0.668932
chr1	93567293	93567740	BCAR3	1	-	93567293	93567740	NA	2	199,1	0,447	4.97815	5.0379	2.51966	3.13594	2.03286	3.74723
chr1	93869902	93870740	DNTTIP2	1	-	93869902	93870740	NA	2	43,58	0,781	1.06099	1.05986	0.989061	1.45949	0.846895	1.00446
chr1	93870789	93873198	DNTTIP2	1	-	93870789	93873198	NA	3	4,165,80	0,1283,2330	1.57365	2.1957	1.0606	2.00765	1.04231	1.03067
chr1	93876309	93877398	DNTTIP2	1	-	93876309	93877398	NA	1	1090	0	3.38897	2.74323	2.03189	2.52302	1.34488	1.42417
chr1	93877694	93879157	DNTTIP2	1	-	93877694	93879157	NA	2	169,81	0,1383	2.605	3.06431	1.59457	2.0482	1.59305	1.93873
chr1	94657533	94657829	LINC01057	1	-	94657533	94657829	NA	1	297	0	0.687866	1.12178	0.396661	0.566193	0.605547	0.699232
chr1	95163614	95163763	LOC101928118	1	-	95163614	95163763	NA	1	150	0	1.37276	1.36419	0.931637	4.11038	1.88875	3.08714
chr1	95164108	95164257	LOC101928118	1	-	95164108	95164257	NA	1	150	0	2.19601	2.71963	3.39769	3.28825	3.23297	4.24436
chr1	95164405	95164554	LOC101928118	1	-	95164405	95164554	NA	1	150	0	6.47911	8.47766	2.40816	4.10754	3.52996	4.11751
chr1	99708900	99709000	FRRS1	1	-	99708900	99709000	NA	1	101	0	3.50317	2.71248	1.76038	1.45351	1.45735	1.45105
chr1	100874056	100874256	EXTL2	1	-	100874056	100874256	NA	1	201	0	4.23108	9.45816	2.71142	3.40959	3.29098	4.62418
chr1	100877477	100877825	EXTL2	1	-	100877477	100877825	NA	1	349	0	5.7135	4.23596	1.97641	4.00376	3.71861	4.14101
chr1	100990356	100992654	DPH5	1	-	100990356	100992654	NA	2	276,18	0,2281	3.52996	2.55992	1.57552	3.09868	1.79104	2.71798
chr1	108136520	108136771	SLC25A24	1	-	108136520	108136771	NA	1	252	0	4.70985	3.14957	2.99152	3.81254	3.41026	3.64383
chr1	108200057	108200158	SLC25A24	1	-	108200057	108200158	NA	1	102	0	1.34982	3.85348	3.63135	3.72922	3.10209	6.2743
chr1	108932304	108934627	CLCC1	1	-	108932304	108934627	NA	2	198,3	0,2321	2.4855	1.72011	1.59978	1.47454	1.39995	1.13253
chr1	108934726	108937161	CLCC1	1	-	108934726	108937161	NA	2	217,85	0,2351	1.7251	2.34243	1.46451	1.34929	1.46659	2.26927
chr1	109064567	109076002	TAF13	1	-	109064567	109076002	NA	4	127,98,79,82	0,1568,10420,11354	7.09043	4.30758	2.29971	3.11615	2.95032	2.50783
chr1	109279701	109280868	PSRC1	1	-	109279701	109280868	NA	3	456,94,92	0,695,1076	3.28206	3.47725	1.91404	3.91587	2.34981	3.69782
chr1	109281015	109281175	PSRC1	1	-	109281015	109281175	NA	2	32,68	0,93	1.01766	1.50126	1.23817	1.00112	1.83614	1.14897
chr1	109281640	109283119	PSRC1	1	-	109281640	109283119	NA	4	421,58,57,57	0,878,1040,1423	2.20695	2.7218	1.85946	2.63379	2.19825	1.45874
chr1	110403938	110407675	LAMTOR5	1	-	110403938	110407675	NA	3	99,62,90	0,2380,3648	3.46683	2.71455	2.30469	2.46927	1.73075	2.01917
chr1	110947836	110950084	LRIF1	1	-	110947836	110950084	NA	2	564234	0,2015	2.05359	3.14784	1.31281	2.11019	1.18548	1.64545
chr1	110951396	110951845	LRIF1	1	-	110951396	110951845	NA	1	450	0	2.87156	2.79184	1.18123	1.72272	1.84967	1.28967
chr1	110951944	110952194	LRIF1	1	-	110951944	110952194	NA	1	251	0	1.42293	2.06006	1.01519	2.214	1.13341	1.46417
chr1	110952292	110952542	LRIF1	1	-	110952292	110952542	NA	1	251	0	1.79982	1.58603	1.35456	1.88066	1.6543	1.36591
chr1	111414862	111414962	OVGP1	1	-	111414862	111414962	NA	1	101	0	8.09889	6.60597	2.06413	3.87784	4.70662	3.56851
chr1	111415061	111415211	OVGP1	1	-	111415061	111415211	NA	1	151	0	35.452	9.17393	2.88904	10.0016	3.29401	3.6715
chr1	111723707	111724455	FAM212B	1	-	111723707	111724455	NA	1	749	0	4.30028	4.38858	3.00543	4.65528	3.77948	8.09231
chr1	111726595	111739322	FAM212B	1	-	111726595	111739322	NA	2	1210137	0,12591	11.0255	8.47191	3.72505	4.67091	7.32162	3.33101
chr1	112701470	112705129	RHOC	1	-	112701470	112705129	NA	5	244,131,121,163,30	0,1093,1529,2174,3630	1.8462	1.53	1.31383	2.0495	1.60291	1.77107
chr1	112913734	112917541	SLC16A1	1	-	112913734	112917541	NA	2	432364	0,3444	2.6695	2.92506	2.06381	2.45463	2.47002	1.74731
chr1	112917689	112917938	SLC16A1	1	-	112917689	112917938	NA	1	250	0	1.83633	2.6301	1.09908	2.19121	1.39009	1.30493
chr1	112929237	112955509	SLC16A1	1	-	112929237	112955509	NA	2	116234	0,26039	3.81495	3.24803	2.88059	3.93684	2.30328	2.05051
chr1	112956104	112956204	SLC16A1	1	-	112956104	112956204	NA	1	101	0	12.7906	17.1508	28.6319	11.6788	11.2485	26.2559
chr1	113766024	113766374	RSBN1	1	-	113766024	113766374	NA	1	351	0	5.06537	4.16599	1.95201	3.59477	3.96102	2.46189
chr1	113797404	113811777	RSBN1	1	-	113797404	113811777	NA	2	633,68	0,14306	2.93758	3.93015	1.72776	4.39939	2.27799	3.88551
chr1	113811876	113812326	RSBN1	1	-	113811876	113812326	NA	1	451	0	2.35748	4.36636	3.61892	3.62129	3.45898	2.67844
chr1	113895138	113895387	AP4B1	1	-	113895138	113895387	NA	1	250	0	2.41681	3.58001	1.50232	2.42794	1.51284	1.85692
chr1	113895486	113895850	AP4B1	1	-	113895486	113895850	NA	2	7,94	0,271	1.34872	1.38284	0.843481	0.751752	0.474812	0.87988
chr1	113900163	113900363	AP4B1	1	-	113900163	113900363	NA	1	201	0	2.36827	3.64139	1.39814	1.708	1.05736	2.53474
chr1	113904708	113904858	AP4B1	1	-	113904708	113904858	NA	1	151	0	2.61389	1.69961	1.69275	1.27983	1.14177	1.40736
chr1	114567992	114570017	BCAS2	1	-	114567992	114570017	NA	2	265,26	0,2000	2.21488	2.91037	1.41981	2.74735	1.23767	2.12839
chr1	114576755	114581596	BCAS2	1	-	114576755	114581596	NA	3	4,93,98	0,4544,4744	2.18199	2.45991	2.05519	1.94738	1.79928	1.94643
chr1	114774143	114780637	SIKE1	1	-	114774143	114780637	NA	5	230114143106251	0,2203,4999,5967,6244	2.5835	3.96923	1.98752	2.84138	1.95268	2.04656
chr1	116404795	116404896	ATP1A1-AS1	1	-	116404795	116404896	NA	1	102	0	5.39488	2.75218	1.5791	1.8042	1.464	1.79975
chr1	116405441	116405790	ATP1A1-AS1	1	-	116405441	116405790	NA	1	350	0	8.02719	5.12196	5.00078	3.60145	3.10458	5.18469
chr1	116536074	116536222	CD58	1	-	116536074	116536222	NA	1	149	0	3.49952	2.35331	0.897149	1.31333	1.41445	1.41909
chr1	116574746	116574896	IGSF3	1	-	116574746	116574896	NA	1	151	0	4.70662	2.19601	1.52979	4.47004	1.83479	1.81597
chr1	116576490	116576591	IGSF3	1	-	116576490	116576591	NA	1	102	0	1.586	5.93919	0.693627	1.5927	1.5133	1.33354
chr1	116576689	116576890	IGSF3	1	-	116576689	116576890	NA	1	202	0	6.47911	5.06458	1.62837	5.67489	2.58864	1.97641
chr1	116577138	116577488	IGSF3	1	-	116577138	116577488	NA	1	351	0	5.83527	3.76786	3.80172	5.92853	2.03915	2.44252
chr1	116579515	116584881	IGSF3	1	-	116579515	116584881	NA	2	363237	0,5130	4.97604	6.7956	3.6607	3.57273	3.72307	6.74009
chr1	116588820	116600205	IGSF3	1	-	116588820	116600205	NA	2	285265	0,11121	2.50024	1.90075	1.22252	1.61978	2.47265	2.62795
chr1	116603632	116603982	IGSF3	1	-	116603632	116603982	NA	1	351	0	2.85759	2.71069	1.27819	3.69481	1.67916	3.239
chr1	116613868	116616221	IGSF3	1	-	116613868	116616221	NA	2	308142	0,2212	3.18775	3.13911	2.09837	2.2819	3.04652	3.11209
chr1	116666495	116667655	IGSF3	1	-	116666495	116667655	NA	2	462,38	0,1123	3.88747	5.63406	3.50638	4.78699	5.06867	3.86589
chr1	117112247	117112447	TRIM45	1	-	117112247	117112447	NA	1	201	0	7.04637	4.31714	4.94734	6.27549	3.71632	4.37624
chr1	117118151	117121192	TRIM45	1	-	117118151	117121192	NA	2	617479	0,2563	4.95763	7.46467	2.74359	4.36019	3.6445	7.09975
chr1	119032905	119033354	WARS2	1	-	119032905	119033354	NA	1	450	0	5.24986	4.09846	3.11595	4.00682	4.78414	3.88254
chr1	119076475	119140622	WARS2	1	-	119076475	119140622	NA	2	133,68	0,64080	2.51376	2.50345	1.4398	3.78342	1.2982	2.95935
chr1	119622911	119623161	ZNF697	1	-	119622911	119623161	NA	1	251	0	2.19601	4.67936	6.16557	9.17393	3.32927	3.08872
chr1	119623708	119626114	ZNF697	1	-	119623708	119626114	NA	2	409240	0,2167	6.29914	8.89804	4.007	6.44956	6.36354	6.71383
chr1	119914895	119915494	NOTCH2	1	-	119914895	119915494	NA	1	600	0	1.54139	1.60544	3.2452	3.61456	4.39201	4.31941
chr1	119915793	119915943	NOTCH2	1	-	119915793	119915943	NA	1	151	0	1.14674	1.5133	1.41733	1.75087	0.539926	3.08279
chr1	119916341	119916592	NOTCH2	1	-	119916341	119916592	NA	1	252	0	1.5133	2.35331	1.03897	1.39981	1.54139	1.14674
chr1	119923812	119923962	NOTCH2	1	-	119923812	119923962	NA	1	151	0	0.588327	1.647	2.32768	2.62737	1.14674	1.5133
chr1	119925531	119925731	NOTCH2	1	-	119925531	119925731	NA	1	201	0	1.098	1.07985	1.78477	1.22319	1.5133	1.17665
chr1	120005341	120029908	NOTCH2	1	-	120005341	120029908	NA	2	248,3	0,24565	1.74438	2.20199	1.27985	2.01159	0.557363	1.647
chr1	120069353	120069653	NOTCH2	1	-	120069353	120069653	NA	1	301	0	7.48677	8.21831	8.51935	4.77199	7.46642	6.92905
chr1	121116923	121117158	HIST2H2BA	1	-	121116923	121117158	NA	1	236	0	2.32625	3.4717	1.2551	1.94262	1.86999	3.73592
chr1	121183724	121184318	FAM72B	1	-	121183724	121184318	NA	1	595	0	11.4118	9.28741	5.44587	7.49678	11.0953	10.1937
chr1	143401696	143422468	LOC645166	1	-	143401696	143422468	NA	4	85,78,135,49	0,17929,18377,20724	4.70662	2.81662	2.45966	6.31237	3.28732	3.78326
chr1	143971359	143972006	FAM72C	1	-	143971359	143972006	NA	1	648	0	8.99939	10.2944	8.31279	9.02691	10.4035	9.60036
chr1	144227246	144248081	LOC645166	1	-	144227246	144248081	NA	4	134,78,135,49	0,17992,18440,20787	4.91933	5.65177	3.26821	4.7561	4.70662	3.37244
chr1	145168501	145168696	LOC103091866	1	-	145168501	145168696	NA	1	196	0	4.62418	1.14674	2.61389	4.18366	1.098	2.1597
chr1	145168792	145169083	LOC103091866	1	-	145168792	145169083	NA	1	292	0	3.44022	4.53991	2.2031	2.58488	7.55897	2.31209
chr1	145171139	145215829	LOC103091866	1	-	145171139	145215829	NA	3	47,55,191	0,43538,44500	5.62085	2.43736	1.19654	1.90902	2.1019	1.14674
chr1	145746830	145746981	RNF115	1	-	145746830	145746981	NA	1	152	0	2.81684	2.99598	1.89633	4.06665	2.2209	4.07854
chr1	145912034	145912525	PEX11B	1	-	145912034	145912525	NA	1	492	0	3.98692	2.78785	2.40088	3.03013	3.90195	3.55573
chr1	145924779	145924979	RBM8A	1	-	145924779	145924979	NA	1	201	0	0.819888	1.85538	0.792959	1.57507	0.732407	0.616226
chr1	145925821	145926084	RBM8A	1	-	145925821	145926084	NA	2	107,44	0,220	2.96189	1.37664	1.77695	1.66988	1.12656	1.2444
chr1	145926585	145927437	RBM8A	1	-	145926585	145927437	NA	4	34,78,60,78	0,224,433,775	3.79425	4.58585	2.37972	3.59621	2.21529	3.63892
chr1	146018303	146018501	HFE2	1	-	146018303	146018501	NA	1	199	0	6.80987	3.36654	7.68602	8.63882	3.59658	3.24549
chr1	146066417	146068099	NBPF10	1	-	146066417	146068099	NA	3	145,109,97	0,763,1586	3.03653	2.61429	1.37628	2.87727	1.57054	3.60523
chr1	146069662	146071982	NBPF10	1	-	146069662	146071982	NA	4	54,109,173,15	0,662,1485,2306	3.13715	2.2754	1.81709	2.02113	2.0292	1.96109
chr1	146074406	146075923	NBPF10	1	-	146074406	146075923	NA	3	38,109,55	0,640,1463	1.07985	4.41866	1.69622	2.25056	2.13937	3.60772
chr1	146079159	146080625	NBPF10	1	-	146079159	146080625	NA	3	21,109,21	0,623,1446	5.54902	1.91124	2.39914	3.68344	1.78425	2.84688
chr1	146083905	146085377	NBPF10	1	-	146083905	146085377	NA	3	5,109,37	0,613,1436	6.11595	3.21577	1.47549	1.9474	1.24183	4.93246
chr1	146088598	146090115	NBPF10	1	-	146088598	146090115	NA	3	39,109,54	0,641,1464	7.56652	2.98689	1.36508	2.20124	2.82589	2.10236
chr1	146093332	146094899	NBPF10	1	-	146093332	146094899	NA	3	23109120	0,625,1448	2.64747	1.52766	1.32227	3.00166	2.64249	3.17073
chr1	146098021	146099587	NBPF10	1	-	146098021	146099587	NA	3	56,109,86	0,658,1481	2.85481	1.81612	1.82451	2.47844	3.10228	1.47082
chr1	146102759	146104275	NBPF10	1	-	146102759	146104275	NA	3	40,109,52	0,642,1465	2.24969	5.13798	1.86559	3.38268	1.76498	1.99637
chr1	146104374	146105830	NBPF10	1	-	146104374	146105830	NA	3	23,52,27	0,669,1430	3.08279	0.982921	1.66464	1.63424	0.768602	0.657302
chr1	146107493	146110554	NBPF10	1	-	146107493	146110554	NA	5	24,109,173,52,43	0,626,1449,2258,3019	2.38904	1.79207	1.47659	2.04063	0.904063	2.04471
chr1	146112921	146113785	NBPF10	1	-	146112921	146113785	NA	2	17134	0,731	2.09535	2.22257	1.22172	1.4848	1.05095	0.917393
chr1	146118469	146120030	NBPF10	1	-	146118469	146120030	NA	3	74,52,75	0,726,1487	1.4863	1.22	1.29874	1.5992	0.764494	1.58209
chr1	146121596	146123222	NBPF10	1	-	146121596	146123222	NA	3	75109117	0,687,1510	2.02033	1.70284	1.9702	1.87223	1.41872	1.86642
chr1	146156634	146164968	NOTCH2NL	1	-	146156634	146164968	NA	2	182218	0,8117	1.4339	2.04008	1.24382	1.83643	1.26381	1.63002
chr1	146189356	146228982	NOTCH2NL	1	-	146189356	146228982	NA	2	26274	0,39353	4.47004	7.53573	6.63526	5.88327	9.66243	6.81138
chr1	147756946	147757146	GJA5	1	-	147756946	147757146	NA	1	201	0	1.14674	1.5133	3.01389	3.29401	1.07985	1.54139
chr1	147757694	147758293	GJA5	1	-	147757694	147758293	NA	1	600	0	1.5133	1.47082	1.9048	2.72123	1.54139	1.14674
chr1	147758691	147758991	GJA5	1	-	147758691	147758991	NA	1	301	0	1.17665	2.19601	2.37568	5.20499	1.14674	1.5133
chr1	148102894	148102994	NBPF11	1	-	148102894	148102994	NA	1	101	0	2.97523	2.13673	1.80946	3.08738	2.16907	2.08177
chr1	148103393	148105480	NBPF11	1	-	148103393	148105480	NA	3	520109121	0,1144,1967	2.20935	3.8063	1.68102	3.25756	2.17478	1.96201
chr1	148107040	148107737	NBPF11	1	-	148107040	148107737	NA	2	75,27	0,671	2.60851	1.94946	1.55313	1.28872	0.951602	0.762249
chr1	148122251	148123915	NBPF11	1	-	148122251	148123915	NA	3	16,73,63	0,478,1602	1.01933	1.24307	1.17665	1.16663	1.00272	1.49001
chr1	148532731	148534707	NBPF14	1	-	148532731	148534707	NA	3	518,109,24	0,1130,1953	3.38849	2.6779	1.75113	3.4223	3.62513	2.86685
chr1	148536370	148537949	NBPF14	1	-	148536370	148537949	NA	3	27109116	0,641,1464	1.35768	1.52031	1.29582	2.40843	1.77224	2.05377
chr1	148545793	148547316	NBPF14	1	-	148545793	148547316	NA	3	44,109,49	0,652,1475	3.76458	3.77948	2.09801	2.37257	0.801161	3.76529
chr1	148550468	148551990	NBPF14	1	-	148550468	148551990	NA	3	77,109,15	0,685,1508	2.59165	4.11038	2.12484	2.78448	1.43813	2.01301
chr1	148555242	148556721	NBPF14	1	-	148555242	148556721	NA	3	11,109,32	0,625,1448	7.09041	2.86685	4.45584	3.19378	0.988203	4.31941
chr1	148559922	148561454	NBPF14	1	-	148559922	148561454	NA	3	44,109,48	0,662,1485	2.43683	2.18588	1.93579	2.51895	0.944871	2.31209
chr1	148565342	148566256	NBPF14	1	-	148565342	148566256	NA	2	87114	0,801	5.54878	1.06969	1.16388	2.22937	4.04616	1.14674
chr1	148569317	148573319	NBPF14	1	-	148569317	148573319	NA	2	111,90	0,3913	2.05915	3.51361	1.78591	2.61367	3.44022	4.35075
chr1	149197703	149201098	LOC653513	1	-	149197703	149201098	NA	3	469,124,85	0,658,3311	2.92707	2.75048	2.05519	2.77632	2.69332	1.81717
chr1	149811984	149812325	HIST2H2BF	1	-	149811984	149812325	NA	1	342	0	2.13257	3.4604	1.38182	2.47632	2.23944	2.08926
chr1	149813315	149813635	HIST2H3D	1	-	149813315	149813635	NA	1	321	0	8.58776	6.7371	4.70806	24.7097	9.33302	6.25178
chr1	149840824	149841147	HIST2H3A	1	-	149840824	149841147	NA	1	324	0	3.13443	2.62837	4.20234	3.29401	2.69963	4.12696
chr1	149842314	149842654	HIST2H2AA4	1	-	149842314	149842654	NA	1	341	0	4.30509	3.01637	2.18535	2.59432	4.24237	3.85284
chr1	149850385	149850773	HIST2H2BC	1	-	149850385	149850773	NA	1	389	0	2.159	2.33427	1.557	2.5658	1.71521	2.87083
chr1	149884558	149884658	HIST2H2BE	1	-	149884558	149884658	NA	1	101	0	2.71801	3.15385	2.44054	1.94946	2.53927	2.58864
chr1	149885743	149885892	HIST2H2BE	1	-	149885743	149885892	NA	1	150	0	2.96959	5.56855	1.4532	3.10797	3.01389	3.00573
chr1	149886286	149886633	HIST2H2BE	1	-	149886286	149886633	NA	1	348	0	3.15382	2.9081	2.06209	2.33433	2.13751	3.51244
chr1	149943611	149945053	OTUD7B	1	-	149943611	149945053	NA	1	1443	0	5.44601	7.44341	3.4566	4.18519	4.04607	8.03393
chr1	150010537	150010687	OTUD7B	1	-	150010537	150010687	NA	1	151	0	4.61558	9.2825	2.48495	2.29904	13.5643	3.76274
chr1	150220684	150229147	ANP32E	1	-	150220684	150229147	NA	4	78,55,188,76	0,2502,5924,8388	5.02712	5.0753	2.23514	6.3628	2.54168	4.15112
chr1	150231857	150235811	ANP32E	1	-	150231857	150235811	NA	3	70,100,79	0,2722,3876	2.35935	2.23504	1.83872	2.30296	2.00933	1.67584
chr1	150235958	150236057	ANP32E	1	-	150235958	150236057	NA	1	100	0	1.2684	1.73757	1.1966	1.32414	0.576321	0.535611
chr1	150265989	150266236	APH1A	1	-	150265989	150266236	NA	1	248	0	1.91431	1.36997	1.34756	1.30149	1.32444	1.32169
chr1	150266481	150266581	APH1A	1	-	150266481	150266581	NA	1	101	0	1.07166	1.6032	0.613023	0.674277	0.936931	1.62137
chr1	150577040	150579140	MCL1	1	-	150577040	150579140	NA	3	452248298	0,1204,1803	6.05074	4.70172	2.48431	3.31514	4.96703	3.9904
chr1	150579388	150579589	MCL1	1	-	150579388	150579589	NA	1	202	0	5.18364	4.76227	3.87947	6.75532	4.81875	6.05322
chr1	150625486	150627225	ENSA	1	-	150625486	150627225	NA	3	323,48,180	0,993,1560	1.92874	1.99635	1.78182	1.48711	2.18244	1.66109
chr1	150627424	150629572	ENSA	1	-	150627424	150629572	NA	3	169,73,159	0,1637,1990	4.02875	5.65043	2.61227	4.71043	2.97204	3.45863
chr1	150648205	150648702	GOLPH3L	1	-	150648205	150648702	NA	1	498	0	4.22165	3.22607	2.02138	2.74796	2.18127	2.05172
chr1	150997074	150997731	FAM63A	1	-	150997074	150997731	NA	2	294108	0,550	3.63135	3.5769	1.80824	1.7943	3.05958	4.99785
chr1	151002244	151002645	FAM63A	1	-	151002244	151002645	NA	1	402	0	5.07798	3.31059	2.34031	3.35954	3.62513	4.32854
chr1	151006389	151006740	FAM63A	1	-	151006389	151006740	NA	1	352	0	5.49105	6.36842	2.08335	3.47958	3.1073	5.82293
chr1	151052909	151056758	CDC42SE1	1	-	151052909	151056758	NA	5	419,91,111,317,108	0,1322,2107,2768,3742	2.59259	2.49456	2.36213	2.20672	2.76043	2.94135
chr1	151160730	151161790	LYSMD1	1	-	151160730	151161790	NA	2	291,55	0,1006	2.52844	7.016	2.4027	3.50222	3.52996	4.02601
chr1	151161888	151165161	LYSMD1	1	-	151161888	151165161	NA	2	213,83	0,3191	2.28723	1.69963	1.60789	1.86304	0.988203	1.6276
chr1	151165259	151165899	LYSMD1	1	-	151165259	151165899	NA	1	641	0	6.07773	4.65861	3.30795	4.71495	4.07399	4.80203
chr1	151176690	151176837	VPS72	1	-	151176690	151176837	NA	1	148	0	1.47425	2.08874	0.91833	1.26538	1.13528	0.958558
chr1	151184334	151190164	VPS72	1	-	151184334	151190164	NA	4	160115153160	0,1172,1464,5671	2.7485	2.36271	1.85101	2.96066	1.88525	2.21303
chr1	151292390	151294018	PI4KB	1	-	151292390	151294018	NA	2	644,1	0,1628	2.94781	2.86819	2.79168	2.51923	3.39823	3.27877
chr1	151307772	151324773	PI4KB	1	-	151307772	151324773	NA	4	30,45,937,29	0,2439,7801,16973	2.66868	4.04311	2.0687	3.61319	2.44259	2.49938
chr1	151342324	151342919	RFX5	1	-	151342324	151342919	NA	1	596	0	3.9405	2.50728	2.31289	2.50945	1.99692	2.56881
chr1	151343067	151343379	RFX5	1	-	151343067	151343379	NA	2	112,38	0,275	2.98153	3.97243	1.58195	2.74501	2.51183	3.41524
chr1	151345112	151346540	RFX5	1	-	151345112	151346540	NA	4	77,34,129,59	0,816,1093,1370	1.58897	2.09183	1.13068	2.31397	1.45148	0.740169
chr1	151402922	151403172	POGZ	1	-	151402922	151403172	NA	1	251	0	2.10744	1.647	1.59407	2.25458	1.6466	2.73053
chr1	151404865	151406310	POGZ	1	-	151404865	151406310	NA	1	1446	0	4.5034	4.12739	3.39174	3.40056	3.71814	4.34392
chr1	151983244	151986115	S100A10	1	-	151983244	151986115	NA	2	81,17	0,2855	2.1597	2.69744	1.06959	1.44672	0.588327	0.366001
chr1	152033724	152036986	S100A11	1	-	152033724	152036986	NA	2	77,74	0,3189	2.82956	1.93271	2.21782	2.02314	1.76881	2.20396
chr1	153534745	153535997	S100A6	1	-	153534745	153535997	NA	3	86,159,49	0,457,1204	2.36594	2.79993	1.29421	2.21496	1.42832	2.47623
chr1	153543899	153545478	S100A4	1	-	153543899	153545478	NA	3	25,156,9	0,755,1571	2.86897	2.24493	0.991306	1.64351	1.09766	1.25099
chr1	153607423	153607618	S100A16	1	-	153607423	153607618	NA	1	196	0	1.03822	1.55235	0.65991	5.13798	1.10674	2.30532
chr1	153608021	153613038	S100A16	1	-	153608021	153613038	NA	2	157,87	0,4931	2.70841	5.65637	10.0191	7.1098	3.6134	2.42252
chr1	153618896	153627168	S100A13	1	-	153618896	153627168	NA	4	143,214,98,30	0,7424,8055,8243	2.17629	2.79927	1.71702	2.64723	1.82529	1.69353
chr1	153662275	153662521	ILF2	1	-	153662275	153662521	NA	1	247	0	3.48971	2.45611	1.79948	2.46287	1.46942	2.01434
chr1	153809410	153809561	GATAD2B	1	-	153809410	153809561	NA	1	152	0	1.0034	3.3452	1.38129	2.08621	0.854883	1.49735
chr1	153818833	153828342	GATAD2B	1	-	153818833	153828342	NA	3	90130330	0,773,9180	5.14524	4.03424	2.54913	2.84992	3.37873	3.82247
chr1	153930298	153930399	DENND4B	1	-	153930298	153930399	NA	1	102	0	5.69246	6.16571	2.84533	7.97898	2.61457	7.56652
chr1	153944175	153944326	DENND4B	1	-	153944175	153944326	NA	1	152	0	1.87575	1.6447	2.70987	1.10264	2.31279	2.02841
chr1	153947869	153948168	CRTC2	1	-	153947869	153948168	NA	1	300	0	2.08164	2.82205	1.79584	2.24077	2.03031	3.30748
chr1	153960446	153960697	SLC39A1	1	-	153960446	153960697	NA	1	252	0	1.60278	0.904911	1.07068	1.11489	0.972003	1.1597
chr1	153962589	153963100	SLC39A1	1	-	153962589	153963100	NA	2	159,42	0,470	2.64388	3.25838	1.6857	1.98686	1.70793	4.34393
chr1	153977482	153977631	JTB	1	-	153977482	153977631	NA	1	150	0	3.78326	6.57542	6.64581	8.49157	12.4412	4.51052
chr1	153981812	153982418	RAB13	1	-	153981812	153982418	NA	2	365,28	0,579	4.07705	3.84438	2.1047	4.74076	2.40042	3.75416
chr1	154157649	154157799	TPM3	1	-	154157649	154157799	NA	1	151	0	2.02089	2.10942	2.15608	1.80479	1.72685	1.95457
chr1	154170429	154178185	TPM3	1	-	154170429	154178185	NA	8	41,63,76,76,71,118,134,72	0,220,984,1600,2479,2655,5686,7685	2.52326	3.61244	1.75686	3.10232	1.53384	1.56643
chr1	154183050	154183200	TPM3	1	-	154183050	154183200	NA	1	151	0	4.64776	3.7333	3.1417	3.05269	2.41645	2.50708
chr1	154207292	154207539	C1orf43	1	-	154207292	154207539	NA	1	248	0	1.84712	2.48706	1.22826	1.55818	1.18088	1.84283
chr1	154550160	154550409	UBE2Q1	1	-	154550160	154550409	NA	1	250	0	4.887	5.35026	1.95498	4.02064	3.97846	3.36823
chr1	154558246	154558396	UBE2Q1	1	-	154558246	154558396	NA	1	151	0	3.62802	1.7737	2.894	2.68756	5.44702	4.53991
chr1	154584704	154585004	ADAR	1	-	154584704	154585004	NA	1	301	0	4.19973	3.82268	2.93818	3.3177	4.55454	2.62058
chr1	154597926	154606034	ADAR	1	-	154597926	154606034	NA	4	51,184,1586,29	0,476,3115,8080	2.53218	4.16956	1.68294	3.19879	2.22028	2.37943
chr1	154944831	154945585	PBXIP1	1	-	154944831	154945585	NA	2	287,14	0,741	2.11564	1.68766	2.25699	1.61016	1.60477	2.10412
chr1	154945734	154948135	PBXIP1	1	-	154945734	154948135	NA	5	1070,132,71,24,3	0,1683,1908,2248,2399	3.35706	4.65632	2.65361	3.30846	2.28956	5.4944
chr1	154948284	154953730	PBXIP1	1	-	154948284	154953730	NA	5	83,166,65,127,60	0,2948,3187,3511,5387	3.33181	2.11509	1.52847	2.23143	1.95705	2.45215
chr1	154958416	154959063	PYGO2	1	-	154958416	154959063	NA	1	648	0	3.73299	2.66506	1.78915	3.29572	2.36747	4.71397
chr1	154959260	154959659	PYGO2	1	-	154959260	154959659	NA	1	400	0	1.16398	1.43721	1.03925	1.05738	1.55439	1.1731
chr1	155139989	155140288	DPM3	1	-	155139989	155140288	NA	1	300	0	3.26266	4.71977	2.78421	6.05056	3.90889	3.90575
chr1	155185922	155186072	MUC1	1	-	155185922	155186072	NA	1	151	0	3.53695	3.01144	1.94568	2.96722	2.42207	3.22516
chr1	155188254	155192092	MUC1	1	-	155188254	155192092	NA	3	334,29,185	0,1017,3654	1.21569	2.29938	0.610117	1.48925	1.51428	2.53572
chr1	155213923	155214123	GBAP1	1	-	155213923	155214123	NA	1	201	0	7.1882	7.05993	3.92144	3.82448	11.5604	10.3207
chr1	155214221	155214421	GBAP1	1	-	155214221	155214421	NA	1	201	0	4.70662	2.29582	1.71506	3.85348	1.88393	2.01774
chr1	155234546	155235093	GBA	1	-	155234546	155235093	NA	1	548	0	4.62563	4.38112	3.11434	2.99557	4.49262	3.12519
chr1	155260361	155262336	SCAMP3	1	-	155260361	155262336	NA	4	90,123,78,251	0,176,1296,1725	2.54507	3.63425	2.11568	3.27141	2.33243	3.34785
chr1	155270909	155273282	CLK2	1	-	155270909	155273282	NA	2	69,82	0,2292	9.03936	4.70293	6.53664	4.97711	5.05747	4.76197
chr1	155320460	155320605	RUSC1-AS1	1	-	155320460	155320605	NA	1	146	0	1.37609	1.21064	1.00016	1.96726	1.61978	3.46813
chr1	155321619	155324099	RUSC1-AS1	1	-	155321619	155324099	NA	2	77,22	0,2459	1.5133	5.88327	4.54887	1.73976	1.54139	2.29348
chr1	155337704	155341995	ASH1L	1	-	155337704	155341995	NA	4	48,302,41,60	0,385,1624,4232	2.45345	2.07684	1.12	2.15213	1.49245	2.83745
chr1	155438347	155439047	ASH1L	1	-	155438347	155439047	NA	1	701	0	2.43317	3.39869	2.34816	2.3932	3.14577	2.71731
chr1	155459874	155478410	ASH1L	1	-	155459874	155478410	NA	2	25525	0,18012	2.14186	3.97864	1.63292	1.99383	2.29761	2.50154
chr1	155479008	155479109	ASH1L	1	-	155479008	155479109	NA	1	102	0	3.24504	2.08871	1.36567	2.8649	1.80386	1.32613
chr1	155480255	155480356	ASH1L	1	-	155480255	155480356	NA	1	102	0	2.6375	2.74637	1.17665	2.4347	1.16984	3.54988
chr1	155480604	155480755	ASH1L	1	-	155480604	155480755	NA	1	152	0	2.42129	4.70662	0.944793	2.51966	3.08279	1.73345
chr1	155481353	155521500	ASH1L	1	-	155481353	155521500	NA	2	1097401	0,39747	3.96176	4.15356	2.00192	4.15424	2.75331	3.11842
chr1	155659639	155659988	YY1AP1	1	-	155659639	155659988	NA	1	350	0	2.94537	2.93774	2.75381	3.08132	3.0021	3.15313
chr1	155660383	155660533	YY1AP1	1	-	155660383	155660533	NA	1	151	0	1.21483	1.54139	0.771085	1.26978	1.28961	1.22
chr1	155660631	155661353	YY1AP1	1	-	155660631	155661353	NA	2	303,47	0,676	2.47998	2.00031	1.6774	1.78202	1.59195	1.8165
chr1	155749806	155750255	GON4L	1	-	155749806	155750255	NA	1	450	0	3.97405	3.54213	1.95116	1.99105	2.32843	3.42714
chr1	155750404	155750653	GON4L	1	-	155750404	155750653	NA	1	250	0	10.0887	5.68384	3.05444	4.22942	5.25215	4.86972
chr1	155751974	155757214	GON4L	1	-	155751974	155757214	NA	5	617,211,114,120,35	0,1230,2401,4984,5206	4.89488	4.34331	2.79342	5.69665	3.85698	7.1574
chr1	155762235	155764518	GON4L	1	-	155762235	155764518	NA	3	140,253,57	0,1077,2227	3.62506	2.90909	2.99909	3.29688	3.63866	3.13313
chr1	155765065	155765762	GON4L	1	-	155765065	155765762	NA	1	698	0	4.70675	7.16203	2.88565	5.38674	3.41979	4.79352
chr1	155766408	155766708	GON4L	1	-	155766408	155766708	NA	1	301	0	2.69474	1.87649	2.02371	1.9088	1.38267	2.18783
chr1	155900243	155900542	RIT1	1	-	155900243	155900542	NA	1	300	0	4.35209	4.80776	2.62141	2.85176	3.05958	2.76625
chr1	155910703	155911352	RIT1	1	-	155910703	155911352	NA	3	102,38,110	0,175,540	2.58523	2.65214	1.62547	2.57327	1.6477	1.99246
chr1	155913192	155913442	KIAA0907	1	-	155913192	155913442	NA	1	251	0	3.35	3.04217	1.68425	3.94874	1.72011	3.6073
chr1	155913989	155916701	KIAA0907	1	-	155913989	155916701	NA	3	332,92,77	0,1884,2636	1.53036	1.49454	1.78601	1.77334	1.31205	1.50264
chr1	155933756	155934342	KIAA0907	1	-	155933756	155934342	NA	2	94,7	0,580	2.54406	3.71748	2.21703	2.74506	1.97374	2.34438
chr1	155947786	155952643	ARHGEF2	1	-	155947786	155952643	NA	8	230,184,444,51,36,68,120,16	0,2513,3043,3697,3955,4133,4330,4842	3.2206	2.32248	2.70694	2.37921	1.75912	2.14147
chr1	155952692	155957758	ARHGEF2	1	-	155952692	155957758	NA	3	137,68,46	0,2210,5021	1.7179	1.69315	1.12959	1.28511	0.837937	2.01587
chr1	155969240	155978156	ARHGEF2	1	-	155969240	155978156	NA	2	61,90	0,8827	2.52217	2.08457	1.2236	1.72344	1.85505	1.82629
chr1	156009145	156009487	SSR2	1	-	156009145	156009487	NA	1	343	0	2.14323	2.04607	1.45631	2.57373	1.77951	2.27931
chr1	156036184	156036432	UBQLN4	1	-	156036184	156036432	NA	1	249	0	2.41008	2.43668	1.34872	2.24159	1.83588	1.51038
chr1	156051215	156051743	UBQLN4	1	-	156051215	156051743	NA	2	113,38	0,491	0.725274	1.3425	0.795487	1.31459	1.19907	1.33599
chr1	156076492	156077638	MEX3A	1	-	156076492	156077638	NA	1	1147	0	6.46633	5.25957	4.31953	4.56498	4.63945	6.32379
chr1	156243920	156244121	PAQR6	1	-	156243920	156244121	NA	1	202	0	3.59312	6.80987	2.49593	3.62818	3.05958	7.15647
chr1	156249570	156249670	SMG5	1	-	156249570	156249670	NA	1	101	0	1.9379	1.19818	0.672599	0.858974	1.70117	1.02512
chr1	156250463	156250563	SMG5	1	-	156250463	156250563	NA	1	101	0	1.29564	1.29481	0.719902	1.77145	1.34333	2.14533
chr1	156250898	156251404	SMG5	1	-	156250898	156251404	NA	2	99,2	0,505	1.28731	0.903338	1.1794	1.13592	1.54327	1.3024
chr1	156265899	156266346	SMG5	1	-	156265899	156266346	NA	1	448	0	2.75076	3.81258	1.82475	2.66778	2.00816	2.51581
chr1	156282630	156282730	SMG5	1	-	156282630	156282730	NA	1	101	0	2.99715	2.67573	7.73467	2.56343	3.14761	2.36968
chr1	156404408	156407082	C1orf61	1	-	156404408	156407082	NA	2	194,3	0,2672	1.32316	3.16418	1.41528	1.50611	0.359951	2.15795
chr1	156533089	156534087	IQGAP3	1	-	156533089	156534087	NA	3	18,103,79	0,684,920	5.96009	2.61217	2.45202	3.71949	3.52957	7.06509
chr1	156556656	156561862	IQGAP3	1	-	156556656	156561862	NA	3	38,88,25	0,4278,5182	1.81541	1.36304	1.65929	2.16292	1.30601	4.39228
chr1	156566447	156572505	IQGAP3	1	-	156566447	156572505	NA	3	100,88,13	0,2929,6046	4.7371	3.75494	4.95301	3.5642	5.63576	3.55098
chr1	156594699	156595777	GPATCH4	1	-	156594699	156595777	NA	1	1079	0	4.03718	6.37903	2.68205	5.05909	3.12163	3.93751
chr1	156598986	156599085	GPATCH4	1	-	156598986	156599085	NA	1	100	0	4.2615	2.29348	2.04576	2.38201	2.38347	2.33968
chr1	156670002	156671591	NES	1	-	156670002	156671591	NA	1	1590	0	5.44998	6.00104	3.28961	4.38961	3.85662	6.49037
chr1	156671689	156672236	NES	1	-	156671689	156672236	NA	1	548	0	2.87528	2.7016	1.40984	1.85259	2.45967	2.45165
chr1	156672632	156673179	NES	1	-	156672632	156673179	NA	1	548	0	3.19378	2.69609	1.60876	3.43054	2.68891	4.50702
chr1	156723177	156727657	ISG20L2	1	-	156723177	156727657	NA	3	286201752	0,971,3729	2.90794	2.9821	2.83356	2.65888	3.26555	3.45223
chr1	156743305	156745094	HDGF	1	-	156743305	156745094	NA	4	151,227,186,87	0,347,858,1703	3.63385	4.9535	2.3118	4.15375	2.58957	3.36377
chr1	156809699	156816848	SH2D2A	1	-	156809699	156816848	NA	6	1.09169e+17	0,4149,4506,5338,6307,6976	3.09607	2.45968	2.41471	2.29179	2.66876	1.94913
chr1	156937386	156940287	ARHGEF11	1	-	156937386	156940287	NA	4	111,96,363,81	0,1032,2162,2821	2.92234	2.81545	2.38333	2.03844	1.93768	3.82664
chr1	156940386	156941963	ARHGEF11	1	-	156940386	156941963	NA	3	40,62,100	0,986,1478	1.76552	1.51985	1.41172	1.34163	1.70365	1.72011
chr1	157044421	157044521	ARHGEF11	1	-	157044421	157044521	NA	1	101	0	1.56887	1.464	1.32905	3.20135	0.688045	2.26996
chr1	157045269	157045370	ARHGEF11	1	-	157045269	157045370	NA	1	102	0	3.29401	6.65909	8.12735	5.73371	4.37177	4.3144
chr1	157124865	157125461	ETV3	1	-	157124865	157125461	NA	1	597	0	4.27706	6.20686	3.27327	5.62585	4.73398	6.18874
chr1	157125560	157133211	ETV3	1	-	157125560	157133211	NA	2	420,28	0,7624	3.85348	3.78607	3.48174	4.11318	3.36562	4.6223
chr1	157135645	157138392	ETV3	1	-	157135645	157138392	NA	3	64,59,77	0,662,2671	2.78494	5.48573	3.7821	3.64537	1.29582	4.96671
chr1	159872992	159877378	CFAP45	1	-	159872992	159877378	NA	3	177,194,30	0,3564,4357	3.93459	5.41261	1.7943	3.09747	2.39772	1.60544
chr1	159880567	159887848	CFAP45	1	-	159880567	159887848	NA	4	134,130,179,8	0,3869,5944,7274	3.82413	2.92801	1.91224	4.46472	1.81567	2.42129
chr1	159887947	159890570	CFAP45	1	-	159887947	159890570	NA	3	65,145,91	0,405,2533	9.88203	0.863882	4.98686	2.67573	3.40494	1.47082
chr1	160029658	160029758	PIGM	1	-	160029658	160029758	NA	1	101	0	0.698728	2.95434	1.43343	6.20455	0.336187	1.586
chr1	160030254	160030453	PIGM	1	-	160030254	160030453	NA	1	200	0	3.64329	6.4982	1.4745	5.06867	1.647	3.70235
chr1	160030899	160031894	PIGM	1	-	160030899	160031894	NA	1	996	0	2.25483	3.26736	1.66475	1.73684	1.76016	2.70397
chr1	160092426	160092626	IGSF8	1	-	160092426	160092626	NA	1	201	0	4.81015	1.54315	1.43413	2.32332	2.72203	2.10651
chr1	160093101	160094125	IGSF8	1	-	160093101	160094125	NA	2	231416	0,609	2.68652	2.04125	2.20717	2.79282	2.79518	3.30484
chr1	160217310	160218375	DCAF8	1	-	160217310	160218375	NA	2	399,52	0,1014	2.60227	2.60474	2.36944	2.1654	3.1471	2.45434
chr1	160239815	160262360	DCAF8	1	-	160239815	160262360	NA	4	556,75,74,244	0,4145,21470,22302	3.6955	5.35891	2.50384	4.60307	3.13775	2.94397
chr1	160282162	160285101	PEX19	1	-	160282162	160285101	NA	5	39,86,166,110,47	0,255,782,1368,2893	2.53474	2.04775	2.41276	1.68378	1.2024	1.72496
chr1	160544135	160544236	CD84	1	-	160544135	160544236	NA	1	102	0	2.67573	1.00887	0.770912	1.16663	4.31941	0.770697
chr1	160544683	160544934	CD84	1	-	160544683	160544934	NA	1	252	0	8.07096	2.58864	1.7737	2.54334	4.11038	2.52283
chr1	160546529	160546779	CD84	1	-	160546529	160546779	NA	1	251	0	1.09821	2.34241	1.13074	2.05519	0.688045	5.29657
chr1	160547127	160547527	CD84	1	-	160547127	160547527	NA	1	401	0	2.52541	5.8492	2.12305	2.14916	3.02661	2.64747
chr1	160547775	160549920	CD84	1	-	160547775	160549920	NA	2	547,4	0,2142	2.6225	4.06367	1.81115	3.71841	2.35331	2.71271
chr1	160565470	160579466	CD84	1	-	160565470	160579466	NA	2	276,75	0,13922	4.1499	2.83313	2.44317	2.92399	4.39201	3.77948
chr1	161039399	161039995	USF1	1	-	161039399	161039995	NA	1	597	0	3.86162	4.33308	2.2974	3.25872	2.17268	4.26095
chr1	161042177	161043310	USF1	1	-	161042177	161043310	NA	4	41,116,50,43	0,378,656,1091	2.27326	2.38584	1.3972	1.65834	1.79989	1.3799
chr1	161100802	161118027	PFDN2	1	-	161100802	161118027	NA	4	58,124,89,76	0,1246,1485,17150	3.50264	3.23286	2.15393	3.79775	2.61391	3.89167
chr1	161122071	161123120	DEDD	1	-	161122071	161123120	NA	2	453,46	0,1004	2.4035	2.75321	2.34396	2.38307	2.44799	2.2375
chr1	161124424	161132405	DEDD	1	-	161124424	161132405	NA	3	103,33,15	0,6391,7967	2.5309	3.01577	1.50433	2.06028	1.6249	1.14473
chr1	165754256	165768213	TMCO1	1	-	165754256	165768213	NA	3	19,60,22	0,5269,13936	2.25164	1.44031	1.52127	1.60978	1.07122	0.678491
chr1	165768722	165768872	TMCO1	1	-	165768722	165768872	NA	1	151	0	1.80202	2.67468	1.89916	1.25241	1.05586	1.14708
chr1	166070166	166070710	FAM78B	1	-	166070166	166070710	NA	1	545	0	2.37805	10.0016	3.55406	5.29476	7.70697	8.02719
chr1	167935738	167936085	MPC2	1	-	167935738	167936085	NA	1	348	0	3.59961	3.16395	2.41927	4.30966	3.36089	6.27208
chr1	168084588	168085288	GPR161	1	-	168084588	168085288	NA	1	701	0	2.19601	5.39926	5.7329	5.08164	2.5537	5.14786
chr1	168085387	168085788	GPR161	1	-	168085387	168085788	NA	1	402	0	10.0272	6.61892	3.33491	8.1035	7.05993	11.1369
chr1	168087675	168096724	GPR161	1	-	168087675	168096724	NA	3	30105217	0,2889,8833	3.7942	4.08527	2.70117	2.48736	4.39201	5.39926
chr1	168096872	168097023	GPR161	1	-	168096872	168097023	NA	1	152	0	14.9076	1.32414	1.60025	2.88226	7.01904	1.54139
chr1	169588948	169589395	SELP	1	-	169588948	169589395	NA	1	448	0	1.5133	3.52996	1.68439	2.19422	1.54139	1.14674
chr1	169617028	169619188	SELP	1	-	169617028	169619188	NA	2	387,60	0,2101	1.17665	1.1346	0.67557	1.31401	1.14674	1.5133
chr1	169793414	169793611	METTL18	1	-	169793414	169793611	NA	1	198	0	6.62344	7.71777	5.18633	7.76439	10.2148	16.8654
chr1	169853473	169853624	SCYL3	1	-	169853473	169853624	NA	1	152	0	6.57728	5.24074	2.34228	5.22334	1.39728	2.95088
chr1	169853722	169854917	SCYL3	1	-	169853722	169854917	NA	2	51648	0,548	3.42757	3.20778	2.63878	2.92506	2.18278	2.46042
chr1	169888812	169893810	SCYL3	1	-	169888812	169893810	NA	2	79,23	0,4976	3.52843	7.56652	2.69492	2.71069	2.76712	7.09041
chr1	172441556	172441707	PIGC	1	-	172441556	172441707	NA	1	152	0	4.73393	3.98622	1.89405	2.55458	3.57152	2.65561
chr1	172442355	172443990	PIGC	1	-	172442355	172443990	NA	2	499,3	0,1633	5.36336	4.99942	2.85668	5.06129	3.52695	6.0258
chr1	173800246	173802988	CENPL	1	-	173800246	173802988	NA	2	274,26	0,2717	5.60439	6.59399	3.2594	5.66625	4.10458	4.08152
chr1	173803087	173803436	CENPL	1	-	173803087	173803436	NA	1	350	0	2.60964	4.78643	2.06413	5.34289	1.85127	2.12114
chr1	173824389	173824639	CENPL	1	-	173824389	173824639	NA	1	251	0	4.15709	3.08187	1.71242	2.49593	2.16986	1.97973
chr1	175159618	175159917	KIAA0040	1	-	175159618	175159917	NA	1	300	0	1.70034	4.10754	1.47082	1.96726	1.67203	1.73407
chr1	175160462	175160811	KIAA0040	1	-	175160462	175160811	NA	1	350	0	4.22318	4.37977	1.97297	3.38733	3.01987	3.83637
chr1	175161008	175192749	KIAA0040	1	-	175161008	175192749	NA	4	139,176,74,110	0,5554,16603,31632	2.96061	2.58354	1.94973	3.6287	2.42727	3.83055
chr1	179101326	179101477	ABL2	1	-	179101326	179101477	NA	1	152	0	2.00505	1.4398	1.45331	2.07506	2.36454	3.52996
chr1	179107425	179109025	ABL2	1	-	179107425	179109025	NA	1	1601	0	3.18674	5.39488	2.45155	4.73551	3.72878	4.60742
chr1	179109124	179109375	ABL2	1	-	179109124	179109375	NA	1	252	0	3.25405	3.21088	3.5941	4.70662	3.22538	2.23051
chr1	179846110	179846711	TOR1AIP2	1	-	179846110	179846711	NA	1	602	0	4.86546	6.64435	3.50382	4.35134	3.52061	6.0947
chr1	179850873	179851224	TOR1AIP2	1	-	179850873	179851224	NA	1	352	0	2.69763	1.56887	1.30916	1.77259	2.09801	2.49826
chr1	179862855	179862956	TOR1AIP2	1	-	179862855	179862956	NA	1	102	0	3.31603	2.70841	1.42344	2.53229	1.41656	2.08079
chr1	179865203	179865803	TOR1AIP2	1	-	179865203	179865803	NA	1	601	0	4.10558	4.50776	3.39044	3.63235	4.37078	3.60747
chr1	180502152	180502544	ACBD6	1	-	180502152	180502544	NA	1	393	0	6.64814	8.84556	4.52905	7.51691	7.03039	10.0189
chr1	180973657	180973807	STX6	1	-	180973657	180973807	NA	1	151	0	4.49015	4.39584	3.02661	3.27417	0.754877	1.99973
chr1	180976093	180976641	STX6	1	-	180976093	180976641	NA	1	549	0	3.51058	4.99849	2.87924	3.24969	3.32392	5.91486
chr1	180990024	180993377	STX6	1	-	180990024	180993377	NA	2	86,15	0,3339	1.87362	0.678839	0.411751	0.70316	0.637818	0.364872
chr1	181005448	181022872	STX6	1	-	181005448	181022872	NA	2	16234	0,17191	2.90241	2.26921	6.20915	3.24504	6.68932	3.66685
chr1	182313565	182313709	LINC01344	1	-	182313565	182313709	NA	1	145	0	2.92801	2.1597	1.54139	1.14674	2.76343	2.26926
chr1	182585416	182585616	RNASEL	1	-	182585416	182585616	NA	1	201	0	2.32843	9.12979	2.46549	8.36769	2.11798	2.50972
chr1	182585815	182586415	RNASEL	1	-	182585815	182586415	NA	1	601	0	4.75706	3.12605	2.85628	3.06549	2.16923	1.56529
chr1	182586513	182586714	RNASEL	1	-	182586513	182586714	NA	1	202	0	2.99917	3.64974	2.04366	3.81914	0.88929	4.62418
chr1	182599069	182599218	RGS16	1	-	182599069	182599218	NA	1	150	0	1.5133	1.17665	2.74501	3.23956	1.54139	1.14674
chr1	182599962	182602059	RGS16	1	-	182599962	182602059	NA	2	552,94	0,2004	3.76529	5.27041	2.04854	6.6682	0.573371	15.8897
chr1	183630597	183635792	ARPC5	1	-	183630597	183635792	NA	3	41,82,276	0,2485,4920	4.93119	4.67296	4.62058	4.56248	5.11772	6.48741
chr1	183935947	183936096	COLGALT2	1	-	183935947	183936096	NA	1	150	0	2.1597	8.47766	5.73371	5.54878	3.19378	3.87961
chr1	183938475	183938575	COLGALT2	1	-	183938475	183938575	NA	1	101	0	13.8725	3.44022	0.504435	2.05915	2.59528	2.06972
chr1	183938772	183939021	COLGALT2	1	-	183938772	183939021	NA	1	250	0	8.40944	4.85519	3.72607	3.13715	2.56465	8.09231
chr1	184693930	184694430	EDEM3	1	-	184693930	184694430	NA	1	501	0	4.84818	4.29887	2.37436	3.23956	3.40391	2.916
chr1	184794906	184795903	FAM129A	1	-	184794906	184795903	NA	1	998	0	4.82702	5.19274	2.85192	4.80177	3.2197	6.00911
chr1	190098262	190098562	BRINP3	1	-	190098262	190098562	NA	1	301	0	7.68602	5.93919	5.22973	11.3241	12.4848	3.33385
chr1	193016196	193018455	UCHL5	1	-	193016196	193018455	NA	2	200,51	0,2209	1.96403	2.68848	1.30171	2.44901	0.992179	1.02228
chr1	193059220	193059759	UCHL5	1	-	193059220	193059759	NA	2	174127	0,413	3.0409	2.1336	2.41598	2.52679	1.35868	1.57978
chr1	200406991	200407491	ZNF281	1	-	200406991	200407491	NA	1	501	0	4.44249	6.11098	2.25118	4.2981	2.28295	4.81545
chr1	200407640	200407791	ZNF281	1	-	200407640	200407791	NA	1	152	0	1.42923	1.54272	0.675694	1.06215	1.87648	1.12551
chr1	200407989	200408389	ZNF281	1	-	200407989	200408389	NA	1	401	0	2.737	2.93466	1.28232	3.26962	1.30136	2.25832
chr1	200408538	200409958	ZNF281	1	-	200408538	200409958	NA	2	1186,13	0,1408	3.54498	3.92301	2.82589	3.70182	3.95787	3.58315
chr1	200553340	200554489	KIF14	1	-	200553340	200554489	NA	2	428,22	0,1128	2.25847	3.41366	1.70841	2.54459	1.27629	1.58222
chr1	200589329	200592142	KIF14	1	-	200589329	200592142	NA	3	41,148,63	0,796,2751	3.508	2.37123	1.34516	1.66116	1.0065	1.38838
chr1	200617616	200618365	KIF14	1	-	200617616	200618365	NA	1	750	0	2.81687	4.50887	1.65152	2.94021	2.2685	3.08279
chr1	200618413	200620734	KIF14	1	-	200618413	200620734	NA	2	426324	0,1998	3.17524	2.62823	1.52988	1.6308	2.76209	1.76816
chr1	200971533	200971983	KIF21B	1	-	200971533	200971983	NA	1	451	0	1.78527	1.56524	1.50979	1.52738	1.22319	2.53314
chr1	200989993	200990580	KIF21B	1	-	200989993	200990580	NA	3	51,195,5	0,145,583	3.22081	3.52752	3.03225	1.47236	2.94696	2.96517
chr1	200990679	201000543	KIF21B	1	-	200990679	201000543	NA	9	45,233,69,108,200,192,118,82,154	0,238,978,1603,5517,7705,8670,9204,9711	3.35444	4.84198	2.55468	4.39939	2.46645	3.7834
chr1	201359205	201373330	TNNT2	1	-	201359205	201373330	NA	17	51,41,91,115,6,112,78,117,61,34,36,66,10,30,15,11,118	0,418,2074,2708,2905,4090,5093,5986,6405,7633,8566,8957,10128,10611,12822,12940,14008	3.08279	6.88045	4.68613	4.92599	1.098	2.1597
chr1	201899425	201899822	LMOD1	1	-	201899425	201899822	NA	1	398	0	9.55618	5.29657	3.30584	8.78402	3.50952	4.13742
chr1	201900317	201946489	LMOD1	1	-	201900317	201946489	NA	2	435410	0,45763	7.39838	8.06849	3.9008	2.63214	9.68876	7.81869
chr1	202147111	202147607	PTPN7	1	-	202147111	202147607	NA	1	497	0	5.06257	4.91204	2.61657	5.99934	4.99693	7.20587
chr1	202147804	202148548	PTPN7	1	-	202147804	202148548	NA	1	745	0	4.36581	4.3774	3.64175	3.72691	4.44095	4.29399
chr1	202158272	202159500	PTPN7	1	-	202158272	202159500	NA	2	30220	0,1009	2.41494	4.36905	2.14391	3.53104	2.41214	3.88222
chr1	202728799	202730962	KDM5B	1	-	202728799	202730962	NA	3	375,321,54	0,908,2110	4.27488	3.47771	2.44024	2.77276	2.25427	2.48934
chr1	202731924	202733885	KDM5B	1	-	202731924	202733885	NA	2	16485	0,1477	2.93698	4.20249	1.91739	1.93305	1.87023	2.67134
chr1	202880911	202889058	RABIF	1	-	202880911	202889058	NA	2	313,86	0,8062	5.88297	3.423	2.41083	2.80628	4.55078	2.84039
chr1	204162109	204166288	REN	1	-	204162109	204166288	NA	2	55,93	0,4087	7.05993	3.29401	2.60964	11.01	4.58697	4.53991
chr1	204406050	204410274	PPP1R15B	1	-	204406050	204410274	NA	2	264783	0,3442	3.01241	3.51078	2.82589	3.31034	3.40075	3.24825
chr1	204410472	204411767	PPP1R15B	1	-	204410472	204411767	NA	1	1296	0	2.14526	3.62933	1.68386	2.83324	2.07546	2.21848
chr1	205083473	205084016	TMEM81	1	-	205083473	205084016	NA	1	544	0	6.63985	4.33429	3.02661	2.87183	3.35501	2.7978
chr1	205084114	205084312	TMEM81	1	-	205084114	205084312	NA	1	199	0	2.4209	3.90937	1.76498	2.71886	3.35954	2.97
chr1	205147277	205147725	DSTYK	1	-	205147277	205147725	NA	1	449	0	5.74583	3.32078	1.75574	3.01886	3.03875	2.58017
chr1	205163949	205211450	DSTYK	1	-	205163949	205211450	NA	4	7670389180	0,5214,23469,47322	5.08178	5.94161	3.02851	5.78022	3.95369	5.81992
chr1	205616389	205619002	ELK4	1	-	205616389	205619002	NA	2	256,46	0,2568	3.39383	2.54083	2.14533	2.43431	3.02661	2.13479
chr1	205620045	205620346	ELK4	1	-	205620045	205620346	NA	1	302	0	2.94505	4.79737	1.85944	3.40087	2.27326	2.56389
chr1	205620495	205620746	ELK4	1	-	205620495	205620746	NA	1	252	0	2.43378	2.04615	1.79316	1.91627	1.06333	1.32206
chr1	205662080	205662985	SLC45A3	1	-	205662080	205662985	NA	2	47153	0,753	1.86345	1.5133	1.49756	1.68622	1.07985	1.42282
chr1	205663084	205680403	SLC45A3	1	-	205663084	205680403	NA	3	535,402,10	0,1401,17310	4.49605	3.84835	2.55919	2.62303	4.24823	3.26137
chr1	205718237	205750244	NUCKS1	1	-	205718237	205750244	NA	7	243,150,153,56,106,50,288	0,1290,2264,5689,9463,11335,31720	2.48146	2.44643	1.39898	2.72699	1.45601	1.91036
chr1	205769282	205769733	RAB29	1	-	205769282	205769733	NA	1	452	0	3.45723	3.03246	2.18411	2.93852	3.09954	1.80253
chr1	205774833	205775332	RAB29	1	-	205774833	205775332	NA	1	500	0	0.994965	1.40883	0.647057	1.22822	0.735409	0.675938
chr1	205800976	205812997	SLC41A1	1	-	205800976	205812997	NA	3	851018190	0,9094,11832	5.59644	4.47557	4.1463	3.43873	3.15556	3.54293
chr1	207021444	207022436	C1orf116	1	-	207021444	207022436	NA	1	993	0	6.46635	7.67946	3.37949	4.36041	3.44046	7.79143
chr1	207022931	207032657	C1orf116	1	-	207022931	207032657	NA	4	550,178,186,79	0,1956,4563,9648	3.52441	3.54304	2.05447	2.60192	4.18707	4.5338
chr1	207048377	207049672	YOD1	1	-	207048377	207049672	NA	1	1296	0	4.23449	4.67098	2.38418	4.92358	3.13647	4.99162
chr1	208024440	208024691	PLXNA2	1	-	208024440	208024691	NA	1	252	0	1.098	1.07985	2.7477	4.8418	1.5133	5.88327
chr1	208026939	208028109	PLXNA2	1	-	208026939	208028109	NA	2	400101	0,1070	6.74908	4.38704	2.01183	4.5175	8.23658	3.84301
chr1	208033334	208034568	PLXNA2	1	-	208033334	208034568	NA	2	176,76	0,1159	1.0276	1.57677	1.27436	1.25407	3.29401	0.719902
chr1	208210408	208217081	PLXNA2	1	-	208210408	208217081	NA	2	55347	0,6327	3.76786	5.54878	2.57312	2.06733	2.80762	4.93246
chr1	208217230	208243720	PLXNA2	1	-	208217230	208243720	NA	2	773,78	0,26413	6.05322	5.49105	1.77282	2.16561	5.39488	3.56764
chr1	209782823	209784482	C1orf74	1	-	209782823	209784482	NA	2	887105	0,1555	4.69325	4.39201	3.11212	4.83612	3.2764	5.8204
chr1	211575284	211575826	SLC30A1	1	-	211575284	211575826	NA	1	543	0	3.70764	3.89567	2.5441	3.33708	3.03601	2.46089
chr1	211576120	211578560	SLC30A1	1	-	211576120	211578560	NA	2	170570	0,1871	2.52913	4.82699	2.63162	3.83912	3.52996	3.58801
chr1	211941789	211944810	INTS7	1	-	211941789	211944810	NA	2	323,27	0,2995	3.32988	3.03445	1.70346	2.2628	1.7038	1.53102
chr1	212021180	212035511	INTS7	1	-	212021180	212035511	NA	2	33168	0,14164	2.39005	3.36469	2.07361	2.30158	2.28383	3.22959
chr1	212364922	212365272	TMEM206	1	-	212364922	212365272	NA	1	351	0	4.85665	3.82413	1.809	2.2444	3.25094	1.9376
chr1	212686612	212699691	BATF3	1	-	212686612	212699691	NA	3	368,105,19	0,10349,13061	4.79067	5.49001	5.45068	9.02229	6.18243	8.44522
chr1	212726302	212727151	NSL1	1	-	212726302	212727151	NA	1	850	0	7.29074	4.91519	4.69424	5.00054	4.33221	7.31919
chr1	212738373	212738674	NSL1	1	-	212738373	212738674	NA	1	302	0	2.18925	4.4216	1.25719	2.98604	1.62993	2.01616
chr1	212787605	212791797	NSL1	1	-	212787605	212791797	NA	2	33268	0,3925	3.46072	3.03619	2.6663	2.69875	1.83725	2.5157
chr1	212856702	212857890	FLVCR1-AS1	1	-	212856702	212857890	NA	2	471125	0,1064	2.52283	3.97645	1.61936	2.28047	1.6624	2.30489
chr1	212857988	212858088	FLVCR1-AS1	1	-	212857988	212858088	NA	1	101	0	5.1074	3.25843	1.41172	1.82744	1.82165	1.94946
chr1	213821989	213822190	PROX1-AS1	1	-	213821989	213822190	NA	1	202	0	1.17665	1.098	2.86161	4.88108	1.14674	1.5133
chr1	217431180	217431331	GPATCH2	1	-	217431180	217431331	NA	1	152	0	3.29401	7.55897	7.9441	5.49229	1.5133	5.88327
chr1	217619887	217620237	GPATCH2	1	-	217619887	217620237	NA	1	351	0	6.11916	12.3311	3.26548	7.81874	1.17665	4.66651
chr1	217620336	217631002	GPATCH2	1	-	217620336	217631002	NA	2	164,87	0,10580	6.16557	4.58697	1.53733	2.12452	1.098	2.1597
chr1	219915260	219918315	SLC30A10	1	-	219915260	219918315	NA	2	689,61	0,2995	4.59197	6.86758	2.876	3.74412	3.10458	4.25365
chr1	220266327	220266427	AURKAPS1	1	-	220266327	220266427	NA	1	101	0	1.6099	1.78007	1.54534	1.1268	1.08804	0.821831
chr1	220266624	220266972	AURKAPS1	1	-	220266624	220266972	NA	1	349	0	5.29495	7.07602	2.47466	4.52784	2.09112	4.42351
chr1	221702265	221702664	DUSP10	1	-	221702265	221702664	NA	1	400	0	1.41678	1.60116	2.29668	2.02366	1.72204	1.62188
chr1	221706229	221706380	DUSP10	1	-	221706229	221706380	NA	1	152	0	3.70235	3.67563	1.67916	1.99372	3.2358	2.3227
chr1	221736854	221739386	DUSP10	1	-	221736854	221739386	NA	2	47453	0,2080	3.17346	2.98972	2.80186	3.59357	1.54243	2.31397
chr1	222669835	222669934	AIDA	1	-	222669835	222669934	NA	1	100	0	1.81462	2.23323	1.05715	1.49216	1.19518	1.72062
chr1	223780640	223780841	TP53BP2	1	-	223780640	223780841	NA	1	202	0	6.80191	4.57085	2.11366	4.06191	3.71748	3.01622
chr1	223784159	223784310	TP53BP2	1	-	223784159	223784310	NA	1	152	0	1.55486	1.60125	0.827208	2.00269	0.893135	1.45777
chr1	223795919	223796418	TP53BP2	1	-	223795919	223796418	NA	1	500	0	2.38069	2.62563	1.74642	2.08104	2.16932	1.58186
chr1	223803277	223804249	TP53BP2	1	-	223803277	223804249	NA	2	176,76	0,897	1.61978	2.07682	0.707797	1.96464	0.714709	0.751893
chr1	224389474	224393840	WDR26	1	-	224389474	224393840	NA	2	387,13	0,4354	6.13319	4.04955	3.10511	3.46709	3.24294	3.08765
chr1	224433900	224434299	WDR26	1	-	224433900	224434299	NA	1	400	0	2.89703	4.78471	2.73784	2.29441	3.32262	7.1961
chr1	225497507	225501029	ENAH	1	-	225497507	225501029	NA	3	306,58,38	0,840,3485	3.02661	5.29495	1.26593	2.05904	2.31209	0.573371
chr1	225514669	225530592	ENAH	1	-	225514669	225530592	NA	4	232,111,368,39	0,2527,4529,15885	3.52996	4.66651	3.39536	7.78786	6.88045	4.53991
chr1	225846520	225847166	TMEM63A	1	-	225846520	225847166	NA	2	413133	0,514	1.94401	2.32549	1.82117	1.91044	2.29117	2.83096
chr1	225920073	225920221	PYCR2	1	-	225920073	225920221	NA	1	149	0	2.68564	3.69178	1.85581	3.1072	1.93333	2.43495
chr1	225924142	225924242	PYCR2	1	-	225924142	225924242	NA	1	101	0	3.28637	2.26528	3.78962	2.1878	2.03312	2.42177
chr1	225985324	225991293	SDE2	1	-	225985324	225991293	NA	3	200,493,51	0,2572,5919	5.21486	6.90067	2.88165	4.36743	3.57468	5.10055
chr1	226146411	226146560	ACBD3	1	-	226146411	226146560	NA	1	150	0	3.32927	2.29297	1.9019	1.86102	2.21575	1.83479
chr1	226146658	226154744	ACBD3	1	-	226146658	226154744	NA	3	164,285,98	0,5677,7989	4.14971	4.12241	2.30425	4.15481	2.64956	4.58561
chr1	226159291	226165937	ACBD3	1	-	226159291	226165937	NA	4	68,159,141,79	0,2240,5498,6568	2.93059	2.90978	2.33273	2.80631	2.31416	2.12062
chr1	226232386	226232585	LIN9	1	-	226232386	226232585	NA	1	200	0	2.3911	4.72694	1.87253	3.92224	1.60579	1.96201
chr1	226386383	226408000	PARP1	1	-	226386383	226408000	NA	6	6.01002e+16	0,2273,4027,5816,15831,21427	3.51891	2.36307	2.34999	2.27301	1.5261	1.70194
chr1	226634819	226637712	ITPKB	1	-	226634819	226637712	NA	2	68,34	0,2860	1.14674	0.504435	2.58864	0.924634	1.07985	1.54139
chr1	226639616	226642078	ITPKB	1	-	226639616	226642078	NA	2	43158	0,2305	1.5133	2.35331	2.60776	2.73563	1.54139	1.14674
chr1	226735611	226737102	ITPKB	1	-	226735611	226737102	NA	1	1492	0	1.17665	4.02601	4.88152	7.65125	2.29348	1.5133
chr1	226994046	226994346	CDC42BPA	1	-	226994046	226994346	NA	1	301	0	1.40855	1.74485	1.20756	1.6848	2.25636	1.95345
chr1	227028797	227029246	CDC42BPA	1	-	227028797	227029246	NA	1	450	0	2.13782	3.82796	1.91965	3.23415	2.10211	1.68603
chr1	227072242	227073907	CDC42BPA	1	-	227072242	227073907	NA	2	58,44	0,1622	3.13784	1.85851	2.14077	3.28225	1.19782	3.31155
chr1	227074005	227119804	CDC42BPA	1	-	227074005	227119804	NA	8	8,106,125,106,248,111,243,1	0,254,6888,17881,26987,38307,38666,45799	1.93262	2.2152	0.921713	1.4823	0.914448	1.24557
chr1	227317626	227317976	CDC42BPA	1	-	227317626	227317976	NA	1	351	0	5.56189	5.99901	2.85078	3.0579	4.46527	8.01695
chr1	227731537	227731887	JMJD4	1	-	227731537	227731887	NA	1	351	0	2.52763	1.70013	2.26534	3.46338	2.4912	4.28197
chr1	227732236	227732939	JMJD4	1	-	227732236	227732939	NA	2	441,59	0,645	5.61201	4.39654	4.38204	4.70458	5.29657	5.77759
chr1	227733998	227734717	JMJD4	1	-	227733998	227734717	NA	2	35,67	0,653	1.84775	3.25405	1.81897	3.51201	1.29922	1.6165
chr1	227921562	227921811	WNT9A	1	-	227921562	227921811	NA	1	250	0	10.7898	3.44022	8.44929	11.3253	4.39201	4.04945
chr1	228100872	228101804	C1orf35	1	-	228100872	228101804	NA	3	383,135,70	0,467,863	4.17831	5.2046	2.93171	3.67155	3.34001	5.82108
chr1	228106773	228108059	MRPL55	1	-	228106773	228108059	NA	3	146,202,83	0,895,1204	3.28226	2.27487	1.97491	2.0557	3.1901	1.76673
chr1	228108303	228109217	MRPL55	1	-	228108303	228109217	NA	4	19,38,67,69	0,134,652,846	3.78098	3.45723	3.22456	5.17812	3.51931	3.0765
chr1	228212651	228213614	C1orf145	1	-	228212651	228213614	NA	2	257193	0,771	18.666	7.55897	10.4815	6.56191	13.6197	3.13775
chr1	228394273	228402127	TRIM11	1	-	228394273	228402127	NA	5	980,101,23,231,62	0,2674,2870,6691,7793	3.07565	3.97661	2.33755	3.39015	2.55302	3.31231
chr1	228457462	228457711	HIST3H2A	1	-	228457462	228457711	NA	1	250	0	2.72401	2.75689	2.75712	2.40234	2.80601	2.46317
chr1	228511768	228511915	BTNL10	1	-	228511768	228511915	NA	1	148	0	13.7609	4.79213	1.83035	3.70576	2.1597	13.3587
chr1	229325130	229342145	CCSAP	1	-	229325130	229342145	NA	3	282,269,47	0,1608,16969	5.31071	4.65496	2.19601	3.46009	4.41866	4.26948
chr1	229342293	229342941	CCSAP	1	-	229342293	229342941	NA	2	221,30	0,619	8.43269	6.22202	3.16243	7.48677	6.38899	6.75167
chr1	229508092	229508242	NUP133	1	-	229508092	229508242	NA	1	151	0	0.807355	1.35934	1.36181	1.61164	1.6495	1.41326
chr1	229594012	229599255	TAF5L	1	-	229594012	229599255	NA	2	1083,62	0,5182	4.27509	6.839	3.20349	5.58011	4.48198	4.81088
chr1	229599503	229599703	TAF5L	1	-	229599503	229599703	NA	1	201	0	2.97269	2.4699	1.61419	2.40679	1.16259	1.68457
chr1	229602038	229602586	TAF5L	1	-	229602038	229602586	NA	1	549	0	2.04896	2.83862	1.6971	2.11053	1.82093	3.04872
chr1	229602685	229602835	TAF5L	1	-	229602685	229602835	NA	1	151	0	1.64605	1.35642	0.676448	0.944871	1.39359	1.95737
chr1	230322927	230323569	PGBD5	1	-	230322927	230323569	NA	1	643	0	18.8265	8.41802	5.14215	9.71934	5.73371	24.2129
chr1	230838561	230839010	C1orf198	1	-	230838561	230839010	NA	1	450	0	2.15295	1.43585	1.75131	1.42123	1.94568	1.43985
chr1	230839308	230839408	C1orf198	1	-	230839308	230839408	NA	1	101	0	9.89865	5.31781	1.76166	3.78326	4.21635	2.30058
chr1	230839806	230843600	C1orf198	1	-	230839806	230843600	NA	2	103247	0,3548	3.42242	2.15014	2.73039	2.16482	2.83356	3.13264
chr1	230843699	230843799	C1orf198	1	-	230843699	230843799	NA	1	101	0	2.15014	1.22956	1.3418	1.4274	1.79975	2.31209
chr1	230868319	230868469	C1orf198	1	-	230868319	230868469	NA	1	151	0	3.78326	2.35331	2.26059	2.11375	3.08279	1.7949
chr1	231019706	231020106	FAM89A	1	-	231019706	231020106	NA	1	401	0	7.75385	5.04915	4.42923	7.87387	4.14485	7.93952
chr1	231224260	231226977	C1orf131	1	-	231224260	231226977	NA	4	155,53,87,5	0,1211,2479,2713	2.95883	3.26928	2.36235	3.28503	2.42397	2.67937
chr1	231239003	231241137	C1orf131	1	-	231239003	231241137	NA	2	186114	0,2021	3.32106	2.78763	1.68912	3.19918	2.10372	1.96883
chr1	231335625	231337323	EXOC8	1	-	231335625	231337323	NA	1	1699	0	7.39869	5.47774	4.33343	5.28222	3.55563	5.71784
chr1	231337422	231337872	EXOC8	1	-	231337422	231337872	NA	1	451	0	7.55268	8.32318	4.78777	6.98631	5.97402	8.70434
chr1	231366149	231366400	EGLN1	1	-	231366149	231366400	NA	1	252	0	3.02661	3.08365	1.28214	1.98616	1.67902	1.41656
chr1	231374047	231421496	EGLN1	1	-	231374047	231421496	NA	2	53499	0,46951	3.58174	3.32678	2.19581	3.17724	2.72753	4.40192
chr1	231421645	231421896	EGLN1	1	-	231421645	231421896	NA	1	252	0	5.75144	8.36886	7.23269	5.55264	10.1896	13.4008
chr1	234607045	234608731	IRF2BP2	1	-	234607045	234608731	NA	2	808285	0,1402	4.49779	7.02609	3.0983	5.9444	4.34774	4.77741
chr1	235131724	235131922	RBM34	1	-	235131724	235131922	NA	1	199	0	6.93627	6.83458	4.41064	4.41762	3.77228	3.90505
chr1	235160608	235161207	RBM34	1	-	235160608	235161207	NA	3	40,175,34	0,285,566	3.13414	4.16288	2.26625	2.43939	1.92171	3.55106
chr1	235181847	235182697	ARID4B	1	-	235181847	235182697	NA	1	851	0	5.02495	4.0137	1.88671	2.98654	3.97276	3.81876
chr1	235196084	235220486	ARID4B	1	-	235196084	235220486	NA	4	32258176185	0,17685,23709,24218	2.89298	3.39204	1.60163	3.00572	1.55414	1.58209
chr1	235223257	235229354	ARID4B	1	-	235223257	235229354	NA	3	4,73,124	0,1446,5974	2.27887	2.03012	2.10657	2.09528	1.60365	1.2228
chr1	235246491	235257219	ARID4B	1	-	235246491	235257219	NA	4	21,80,91,60	0,6239,9169,10669	3.32595	3.02234	1.9763	3.20258	1.26192	1.3378
chr1	235327866	235328167	ARID4B	1	-	235327866	235328167	NA	1	302	0	2.44497	3.66957	6.92934	8.36044	5.23166	5.46606
chr1	241593794	241594093	OPN3	1	-	241593794	241594093	NA	1	300	0	3.56164	6.78493	2.55696	3.2441	2.14961	4.58915
chr1	241594241	241594639	OPN3	1	-	241594241	241594639	NA	1	399	0	2.52844	2.41091	0.929079	1.77653	1.99941	1.17014
chr1	241633690	241634885	CHML	1	-	241633690	241634885	NA	1	1196	0	3.02892	3.11541	1.82287	3.56354	2.00013	2.87487
chr1	241635033	241635930	CHML	1	-	241635033	241635930	NA	1	898	0	3.62007	3.69224	3.02712	3.0401	3.22495	2.85199
chr1	243164386	243164885	CEP170	1	-	243164386	243164885	NA	1	500	0	2.14863	3.34209	1.32932	2.67531	1.6403	1.81367
chr1	243164983	243169639	CEP170	1	-	243164983	243169639	NA	2	1134,12	0,4645	3.37465	2.82731	2.02008	2.6353	1.78823	1.84737
chr1	243185861	243186061	CEP170	1	-	243185861	243186061	NA	1	201	0	1.5137	2.87006	1.19627	1.647	0.888266	2.25624
chr1	243186345	243191439	CEP170	1	-	243186345	243191439	NA	2	78422	0,4673	3.65146	2.92402	1.37979	2.32545	2.90663	3.1633
chr1	244854146	244854247	HNRNPU	1	-	244854146	244854247	NA	1	102	0	1.96822	1.7568	0.866132	2.54844	1.06611	1.89598
chr1	244854396	244855990	HNRNPU	1	-	244854396	244855990	NA	4	108,72,185,87	0,577,1028,1508	1.38499	1.57275	1.29269	1.24022	1.4705	0.949373
chr1	244857679	244858073	HNRNPU	1	-	244857679	244858073	NA	2	39,63	0,332	1.75476	1.98652	1.0419	1.6841	0.921224	0.87269
chr1	244862639	244864525	HNRNPU	1	-	244862639	244864525	NA	2	92909	0,978	6.0362	4.6905	5.34073	5.19549	4.25747	3.74316
chr1	246540957	246541156	TFB2M	1	-	246540957	246541156	NA	1	200	0	2.0068	3.29533	1.52181	1.80141	1.30914	1.69839
chr1	246565964	246566213	TFB2M	1	-	246565964	246566213	NA	1	250	0	1.70947	1.9192	1.19577	1.26545	1.72904	1.43989
chr1	246840793	246842739	AHCTF1	1	-	246840793	246842739	NA	2	206,46	0,1901	1.65028	2.22738	1.03105	1.85784	1.39952	2.02034
chr1	246849642	246850191	AHCTF1	1	-	246849642	246850191	NA	1	550	0	2.49817	2.54324	2.25235	2.58482	2.93172	2.94638
chr1	246850390	246851389	AHCTF1	1	-	246850390	246851389	NA	1	1000	0	3.18933	4.36424	1.74493	3.76051	2.08036	2.04998
chr1	246861012	246861112	AHCTF1	1	-	246861012	246861112	NA	1	101	0	3.33969	1.40157	2.26996	2.21488	1.0065	1.17241
chr1	247037485	247038285	ZNF670	1	-	247037485	247038285	NA	1	801	0	2.78816	3.61774	1.80342	2.75359	1.78339	3.81292
chr1	247100307	247101248	ZNF669	1	-	247100307	247101248	NA	1	942	0	3.92904	3.64657	2.01363	2.92589	3.38398	2.48867
chr1	247123469	247123719	ZNF124	1	-	247123469	247123719	NA	1	251	0	1.67209	2.44555	1.97352	2.77451	1.77224	3.20465
chr1	247156165	247157063	ZNF124	1	-	247156165	247157063	NA	1	899	0	3.08628	3.31762	2.49143	3.47803	2.7041	2.31409
chr1	247300418	247308509	ZNF496	1	-	247300418	247308509	NA	2	859,35	0,8057	8.15686	11.323	4.62305	9.49295	7.92323	9.83154
chr1	247328828	247329449	ZNF496	1	-	247328828	247329449	NA	2	39261	0,361	4.70203	2.48461	3.82257	3.54586	2.97158	4.07522
chr1	248811197	248811496	SH3BP5L	1	-	248811197	248811496	NA	1	300	0	2.12181	2.85328	1.43781	1.99961	1.87348	3.92541
chr1	248811892	248825338	SH3BP5L	1	-	248811892	248825338	NA	6	479,174,162,129,63,586	0,1097,2557,4642,4930,12861	4.31363	2.87863	2.34177	2.53736	3.44381	3.73307
chr1	248850102	248850401	ZNF692	1	-	248850102	248850401	NA	1	300	0	5.25409	3.89987	2.20923	4.75976	3.74678	6.47683
chr1	248855594	248855833	ZNF692	1	-	248855594	248855833	NA	2	42109	0,131	1.46188	1.45592	1.9973	1.21546	2.18168	2.70313
chr1	248856321	248856562	ZNF692	1	-	248856321	248856562	NA	2	102,49	0,193	2.5326	3.3744	1.44727	2.78099	1.89706	3.47342
chr2	3379723	3387913	TRAPPC12	1	+	3379723	3387913	NA	2	154294	0,7897	4.56252	3.93376	2.73896	3.16293	4.73971	4.87229
chr2	3388060	3388308	TRAPPC12	1	+	3388060	3388308	NA	1	249	0	3.2764	8.40725	3.2358	2.91657	9.82666	10.1475
chr2	3388456	3388605	TRAPPC12	1	+	3388456	3388605	NA	1	150	0	4.2877	2.77354	2.44555	2.2906	9.24836	3.20619
chr2	3443837	3460284	TRAPPC12	1	+	3443837	3460284	NA	3	55,73,22	0,13784,16426	2.70313	1.94466	2.06041	3.64519	1.68312	3.50172
chr2	3478889	3479472	TRAPPC12	1	+	3478889	3479472	NA	2	45254	0,330	2.14111	1.93151	1.99296	1.50459	1.7403	2.07212
chr2	3559623	3559722	RNASEH1-AS1	1	+	3559623	3559722	NA	1	100	0	2.99959	8.09231	5.27501	2.62306	1.88265	4.94101
chr2	8682079	8682421	ID2	1	+	8682079	8682421	NA	1	343	0	4.31989	3.08697	2.88771	2.90301	2.14233	1.81345
chr2	8683722	8684015	ID2	1	+	8683722	8684015	NA	1	294	0	2.75218	4.5124	1.70397	2.5434	1.64651	2.86259
chr2	9471385	9473011	CPSF3	1	+	9471385	9473011	NA	2	55,96	0,1531	1.96633	1.37977	1.08343	1.29723	0.951789	1.16798
chr2	10047758	10052639	KLF11	1	+	10047758	10052639	NA	2	838413	0,4469	3.18444	3.18944	2.07116	4.30968	2.38342	5.38932
chr2	10210462	10210755	C2orf48	1	+	10210462	10210755	NA	1	294	0	3.8087	3.94705	7.87823	3.97264	3.86154	4.39515
chr2	10210852	10211048	C2orf48	1	+	10210852	10211048	NA	1	197	0	2.66364	2.98003	2.36515	1.71966	2.70631	1.3725
chr2	10211290	10211389	C2orf48	1	+	10211290	10211389	NA	1	100	0	29.2865	1.68189	6.05322	2.6895	3.29401	2.59165
chr2	10422985	10426770	HPCAL1	1	+	10422985	10426770	NA	2	104,47	0,3739	1.29892	1.50697	0.828461	0.964213	0.752855	2.34847
chr2	10427068	10427219	HPCAL1	1	+	10427068	10427219	NA	1	152	0	1.8538	1.83924	1.1895	2.42597	2.78203	2.4573
chr2	12717168	12717416	TRIB2	1	+	12717168	12717416	NA	1	249	0	2.49593	1.647	2.81416	2.82104	1.86027	2.94999
chr2	12717811	12718505	TRIB2	1	+	12717811	12718505	NA	1	695	0	2.25701	2.71963	2.62863	2.69523	3.06301	2.48252
chr2	12723384	12741099	TRIB2	1	+	12723384	12741099	NA	2	169774	0,16942	5.06406	7.36539	2.78579	5.92665	3.77899	4.53266
chr2	14632735	14634287	FAM84A	1	+	14632735	14634287	NA	2	203344	0,1209	8.22076	7.76256	8.32318	12.9432	5.4557	5.66193
chr2	14634386	14634933	FAM84A	1	+	14634386	14634933	NA	1	548	0	4.71438	3.82777	5.88327	1.098	5.80421	8.574
chr2	14635031	14635677	FAM84A	1	+	14635031	14635677	NA	1	647	0	6.66575	5.68238	15.372	5.93919	8.41235	7.13528
chr2	17540735	17540833	VSNL1	1	+	17540735	17540833	NA	1	99	0	1.17665	5.49001	12.6883	7.83542	1.14674	1.5133
chr2	17592081	17592180	VSNL1	1	+	17592081	17592180	NA	1	100	0	1.098	1.07985	3.55706	2.73454	1.5133	1.17665
chr2	17655363	17655510	VSNL1	1	+	17655363	17655510	NA	1	148	0	3.23956	1.54139	1.74135	4.53991	0.588327	1.098
chr2	17780932	17781979	GEN1	1	+	17780932	17781979	NA	1	1048	0	2.9872	2.43462	2.04076	2.37061	1.58366	1.51017
chr2	17783820	17784220	GEN1	1	+	17783820	17784220	NA	1	401	0	6.18341	7.96801	2.63291	5.3902	3.57333	6.57359
chr2	17931044	17931438	KCNS3	1	+	17931044	17931438	NA	1	395	0	4.53991	2.74553	2.25875	5.09073	0.770697	4.58697
chr2	17931535	17931928	KCNS3	1	+	17931535	17931928	NA	1	394	0	1.47082	0.732002	1.82744	5.39488	1.14674	1.5133
chr2	17932123	17932271	KCNS3	1	+	17932123	17932271	NA	1	149	0	0.366001	1.4398	2.46623	3.02323	3.02661	1.17665
chr2	17932369	17932517	KCNS3	1	+	17932369	17932517	NA	1	149	0	1.07985	6.16557	3.94989	12.3587	1.17665	5.49001
chr2	20447119	20447219	RHOB	1	+	20447119	20447219	NA	1	101	0	7.09041	17.7745	5.1074	6.51082	8.50952	8.7828
chr2	20447515	20448455	RHOB	1	+	20447515	20448455	NA	1	941	0	3.52677	4.13637	3.02381	3.87081	3.25477	7.03903
chr2	20448602	20448801	RHOB	1	+	20448602	20448801	NA	1	200	0	10.9294	6.73902	5.69335	3.67609	4.80552	7.68991
chr2	23999727	24000026	UBXN2A	1	+	23999727	24000026	NA	1	300	0	7.75208	6.46824	4.05731	12.6556	4.58697	6.48887
chr2	24707247	24707794	NCOA1	1	+	24707247	24707794	NA	1	548	0	2.14111	2.626	1.68569	2.27744	2.39967	1.96822
chr2	24758152	24768566	NCOA1	1	+	24758152	24768566	NA	4	5,90,57,346	0,4535,9927,10069	1.77781	3.57899	1.519	2.96221	2.07055	2.00974
chr2	24768665	24769112	NCOA1	1	+	24768665	24769112	NA	1	448	0	2.44392	2.20413	1.61924	1.94219	1.38444	1.15852
chr2	24769757	24770155	NCOA1	1	+	24769757	24770155	NA	1	399	0	2.71996	4.2933	1.90618	2.67945	3.16131	3.73123
chr2	24819480	24820080	CENPO	1	+	24819480	24820080	NA	1	601	0	6.16408	5.70464	3.24721	3.88823	5.44044	5.64394
chr2	24820229	24820429	CENPO	1	+	24820229	24820429	NA	1	201	0	8.82491	5.65894	4.78891	7.30235	5.16034	7.28346
chr2	24820628	24820829	CENPO	1	+	24820628	24820829	NA	1	202	0	3.01662	3.81805	3.93376	2.72974	3.92641	4.80774
chr2	26034108	26034607	RAB10	1	+	26034108	26034607	NA	1	500	0	2.59165	3.21155	2.6003	3.33267	3.41272	3.09374
chr2	26109826	26127213	RAB10	1	+	26109826	26127213	NA	2	81,70	0,17318	2.37538	2.10513	0.997502	1.35114	0.992659	0.674338
chr2	26187716	26188715	GAREML	1	+	26187716	26188715	NA	1	1000	0	4.02876	6.22716	3.23466	3.87926	2.89749	6.67134
chr2	26778062	26778657	SLC35F6	1	+	26778062	26778657	NA	1	596	0	5.09356	4.0254	2.15173	3.33391	4.15979	3.97919
chr2	26793264	26793898	CENPA	1	+	26793264	26793898	NA	2	63,87	0,548	1.30924	1.32916	0.719902	1.63206	1.36517	1.55114
chr2	27040436	27040850	TMEM214	1	+	27040436	27040850	NA	2	61140	0,275	2.37079	2.33846	2.25652	2.0175	2.41666	2.58779
chr2	27051671	27053039	AGBL5	1	+	27051671	27053039	NA	2	123127	0,1242	4.82877	6.6335	5.25207	5.77807	4.08227	3.14303
chr2	27055991	27056674	AGBL5	1	+	27055991	27056674	NA	2	148,52	0,632	2.23236	1.59312	1.07976	1.93543	0.774484	1.69797
chr2	27078666	27078816	EMILIN1	1	+	27078666	27078816	NA	1	151	0	14.9076	31.7794	5.58911	5.31665	1.07985	2.05519
chr2	27080788	27082367	EMILIN1	1	+	27080788	27082367	NA	2	165285	0,1295	24.2129	2.35331	2.74501	2.19243	18.4967	8.48589
chr2	27082465	27084511	EMILIN1	1	+	27082465	27084511	NA	2	1547,97	0,1950	11.1782	7.88209	5.10383	10.8073	6.804	10.1708
chr2	27085220	27086049	EMILIN1	1	+	27085220	27086049	NA	2	78372	0,458	3.29401	2.31397	3.76785	3.33597	7.56652	5.09884
chr2	27086842	27092423	KHK	1	+	27086842	27092423	NA	2	510,92	0,5490	4.24088	5.24808	2.65184	4.93099	2.49739	3.13488
chr2	27099700	27099901	KHK	1	+	27099700	27099901	NA	1	202	0	3.08279	2.53074	1.5133	1.59502	1.281	1.61978
chr2	27212080	27212580	ATRAID	1	+	27212080	27212580	NA	1	501	0	2.7182	2.64828	1.84715	1.69393	1.95925	3.05232
chr2	27370645	27371308	SNX17	1	+	27370645	27371308	NA	2	162,40	0,624	3.50302	3.44116	3.03258	2.51428	4.15885	2.20957
chr2	27602535	27603213	ZNF512	1	+	27602535	27603213	NA	2	27,74	0,605	1.52789	1.368	0.804145	1.54139	0.733162	0.983648
chr2	27607848	27607997	ZNF512	1	+	27607848	27607997	NA	1	150	0	1.65869	1.26497	1.48514	1.44162	1.58624	1.35026
chr2	27621190	27621487	ZNF512	1	+	27621190	27621487	NA	1	298	0	2.27197	3.80455	1.38296	2.37645	1.73213	1.75158
chr2	27642472	27650452	GPN1	1	+	27642472	27650452	NA	3	48108338	0,5364,7643	5.01773	2.94355	2.51144	2.6653	1.96985	2.36883
chr2	27663915	27664065	SLC4A1AP	1	+	27663915	27664065	NA	1	151	0	2.23313	2.50641	2.23944	1.35139	2.13052	4.30961
chr2	27664163	27664362	SLC4A1AP	1	+	27664163	27664362	NA	1	200	0	1.49105	1.24202	1.08296	0.872757	1.20176	0.605673
chr2	27677858	27682281	SLC4A1AP	1	+	27677858	27682281	NA	2	67,34	0,4390	1.01323	1.89925	0.755897	3.30299	0.675758	1.1602
chr2	27685056	27685255	SLC4A1AP	1	+	27685056	27685255	NA	1	200	0	2.66928	3.53499	2.15034	2.96879	2.3399	1.78527
chr2	27774509	27779553	MRPL33	1	+	27774509	27779553	NA	2	22121	0,4924	2.19694	2.80682	0.878811	2.09747	1.10886	0.949401
chr2	28393460	28393560	FOSL2	1	+	28393460	28393560	NA	1	101	0	9.24836	1.14674	4.2877	6.76576	8.78402	10.7985
chr2	28404242	28413352	FOSL2	1	+	28404242	28413352	NA	3	1171081423	0,4517,7688	3.45934	6.49557	3.15404	4.30862	2.99959	4.05329
chr2	28751997	28752148	PPP1CB	1	+	28751997	28752148	NA	1	152	0	3.33642	2.5942	2.29582	2.39243	3.78688	2.23183
chr2	28894741	28902054	WDR43	1	+	28894741	28902054	NA	2	183,68	0,7246	2.06843	1.87659	1.95838	2.91764	1.70929	1.871
chr2	28927632	28929610	WDR43	1	+	28927632	28929610	NA	2	69,32	0,1947	1.4037	1.88003	1.43863	2.10798	1.40311	1.75534
chr2	28942361	28946927	WDR43	1	+	28942361	28946927	NA	3	21,50,328	0,4089,4239	4.33063	6.74165	2.31186	4.89259	3.185	3.73459
chr2	31260734	31266812	EHD3	1	+	31260734	31266812	NA	3	189165636	0,815,5443	10.7898	2.62112	2.52672	2.6921	1.098	2.1597
chr2	32414802	32416149	BIRC6	1	+	32414802	32416149	NA	1	1348	0	3.44022	5.05608	1.95241	2.83368	2.23406	3.40513
chr2	32499667	32499817	BIRC6	1	+	32499667	32499817	NA	1	151	0	3.55627	2.11798	1.18515	1.67977	1.65149	1.73749
chr2	32611559	32617951	BIRC6	1	+	32611559	32617951	NA	2	24227	0,6166	2.03953	2.94972	1.33338	3.66998	1.87394	3.04431
chr2	33558785	33562934	RASGRP3	1	+	33558785	33562934	NA	2	246206	0,3944	3.29401	2.1597	3.95157	3.13443	1.5133	1.17665
chr2	37248226	37248375	NDUFAF7	1	+	37248226	37248375	NA	1	150	0	3.10867	7.06472	2.4209	3.78326	2.7686	2.55211
chr2	38666157	38675966	GALM	1	+	38666157	38675966	NA	2	195,55	0,9755	7.24455	2.86685	2.98679	2.1572	2.06291	2.43967
chr2	38733724	38733824	GALM	1	+	38733724	38733824	NA	1	101	0	1.33022	1.97188	1.2551	1.0492	1.71795	1.74421
chr2	38734021	38734618	GALM	1	+	38734021	38734618	NA	1	598	0	4.75774	3.59149	2.15328	2.88454	4.21855	3.27906
chr2	38781519	38781865	GEMIN6	1	+	38781519	38781865	NA	1	347	0	5.47354	5.94752	2.84361	5.66129	3.72309	4.96421
chr2	42329817	42330264	EML4	1	+	42329817	42330264	NA	1	448	0	2.91372	3.07181	2.58828	3.02093	2.47081	2.60357
chr2	42330363	42330562	EML4	1	+	42330363	42330562	NA	1	200	0	3.5879	4.95114	2.17881	4.06203	1.73507	2.31281
chr2	44168902	44169252	PPM1B	1	+	44168902	44169252	NA	1	351	0	2.73124	2.4912	3.54113	2.74553	3.11101	2.97329
chr2	44201212	44209225	PPM1B	1	+	44201212	44209225	NA	2	834,16	0,7998	5.23966	7.22351	2.96426	4.48992	3.70712	4.59754
chr2	46479661	46484279	TMEM247	1	+	46479661	46484279	NA	3	42,360,36	0,744,4583	4.53991	3.98915	3.22081	5.54652	4.52784	3.24586
chr2	46543076	46543177	RHOQ	1	+	46543076	46543177	NA	1	102	0	2.58864	1.8117	1.96914	1.73407	2.29348	1.62403
chr2	46576574	46581195	RHOQ	1	+	46576574	46581195	NA	2	83268	0,4354	3.62818	2.80962	2.18153	2.58705	2.37589	2.23877
chr2	46758523	46759119	SOCS5	1	+	46758523	46759119	NA	1	597	0	4.15508	5.80482	2.29348	4.30097	3.79411	2.68521
chr2	46759316	46759862	SOCS5	1	+	46759316	46759862	NA	1	547	0	6.71743	6.38708	4.26087	4.31764	3.70184	5.03351
chr2	47385175	47386636	EPCAM	1	+	47385175	47386636	NA	2	36,65	0,1397	2.09967	2.90623	1.47082	1.098	0.869373	0.880796
chr2	47403165	47403363	MSH2	1	+	47403165	47403363	NA	1	199	0	3.83248	2.98228	2.67261	2.89855	3.19289	2.85929
chr2	47410293	47412483	MSH2	1	+	47410293	47412483	NA	2	80,70	0,2121	1.91301	1.8066	0.980084	2.68138	1.27416	2.38521
chr2	47795979	47799671	MSH6	1	+	47795979	47799671	NA	2	851061	0,2632	2.91044	2.97354	2.51775	2.59688	2.59721	2.25708
chr2	47799770	47800020	MSH6	1	+	47799770	47800020	NA	1	251	0	1.4028	2.20199	0.919824	2.20537	0.98658	0.974908
chr2	47800616	47803478	MSH6	1	+	47800616	47803478	NA	2	540,59	0,2804	7.48677	6.15856	3.86084	4.34557	3.63572	4.73663
chr2	48328699	48346694	FOXN2	1	+	48328699	48346694	NA	2	4494	0,17502	6.21654	7.81874	2.7686	3.52598	3.06488	5.80368
chr2	48375073	48375571	FOXN2	1	+	48375073	48375571	NA	1	499	0	5.33639	6.34903	2.5517	4.83092	3.80986	3.54662
chr2	53767840	53774170	CHAC2	1	+	53767840	53774170	NA	3	182,36,29	0,4067,6302	3.69806	2.62736	1.47253	2.78919	2.47944	5.67489
chr2	53774316	53774464	CHAC2	1	+	53774316	53774464	NA	1	149	0	3.92144	3.14957	2.80253	2.17881	1.91154	2.54942
chr2	54558545	54558845	SPTBN1	1	+	54558545	54558845	NA	1	301	0	6.454	12.0066	4.37426	5.89223	5.11284	8.41487
chr2	54624824	54626193	SPTBN1	1	+	54624824	54626193	NA	2	139262	0,1108	2.16628	1.35442	1.14202	1.38265	1.217	1.28771
chr2	54628986	54629436	SPTBN1	1	+	54628986	54629436	NA	1	451	0	2.45912	2.57391	1.82659	1.82787	1.81713	3.25988
chr2	54629534	54629735	SPTBN1	1	+	54629534	54629735	NA	1	202	0	2.92792	1.98962	1.57766	1.68393	3.01577	1.94679
chr2	54629972	54645980	SPTBN1	1	+	54629972	54645980	NA	8	58,757,203,91,147,264,225,53	0,883,2594,7741,13011,14351,15257,15956	3.03566	2.71599	1.68076	3.38777	2.23213	3.88656
chr2	54646305	54653726	SPTBN1	1	+	54646305	54653726	NA	5	171131205375118	0,826,2681,3310,7304	3.22538	2.83331	2.86035	2.61623	3.19118	3.84468
chr2	54655190	54660022	SPTBN1	1	+	54655190	54660022	NA	5	19,85,197,113,87	0,724,2660,3964,4746	2.18812	2.93599	1.20209	2.41525	1.48483	1.3736
chr2	54662266	54664611	SPTBN1	1	+	54662266	54664611	NA	2	43159	0,2187	2.18146	1.23384	1.25662	1.17134	1.16455	1.44098
chr2	55544295	55544981	CFAP36	1	+	55544295	55544981	NA	2	75,75	0,612	1.75595	3.46684	1.06015	1.29177	1.14156	1.46432
chr2	58048846	58048945	VRK2	1	+	58048846	58048945	NA	1	100	0	1.4842	2.67421	1.3176	0.880932	1.78802	0.621152
chr2	58146403	58159377	VRK2	1	+	58146403	58159377	NA	3	72,49,29	0,8351,12946	2.29591	1.73147	0.963561	3.66745	1.01569	2.33575
chr2	61177518	61177619	AHSA2	1	+	61177518	61177619	NA	1	102	0	2.30959	1.96078	3.18909	3.39435	2.05654	3.40276
chr2	61177767	61178314	AHSA2	1	+	61177767	61178314	NA	1	548	0	2.33264	3.27546	2.4573	2.78649	2.45485	2.72208
chr2	61178760	61185562	AHSA2	1	+	61178760	61185562	NA	4	412,86,89,61	0,2560,5952,6742	4.57385	3.14825	2.65863	3.04793	2.25367	3.57221
chr2	62222332	62223382	B3GNT2	1	+	62222332	62223382	NA	1	1051	0	3.93525	5.80457	2.53092	3.11822	2.46252	3.85528
chr2	62705932	62707276	EHBP1	1	+	62705932	62707276	NA	2	121380	0,965	4.20773	2.51286	2.47051	1.76547	2.70987	2.79735
chr2	62948374	62948525	EHBP1	1	+	62948374	62948525	NA	1	152	0	2.58864	5.09787	1.39981	3.08279	1.42196	1.36686
chr2	62948624	62948825	EHBP1	1	+	62948624	62948825	NA	1	202	0	2.41561	3.23956	2.64239	6.78489	2.31725	3.28483
chr2	62990726	62990827	EHBP1	1	+	62990726	62990827	NA	1	102	0	0.978616	1.78224	0.938243	2.26996	1.06969	1.72543
chr2	62993615	63038759	EHBP1	1	+	62993615	63038759	NA	5	54,107,124,100,17	0,256,3028,43920,45128	4.34893	3.03977	2.16678	1.81024	1.2909	1.99173
chr2	63045107	63045487	EHBP1	1	+	63045107	63045487	NA	2	74,78	0,303	4.06274	7.51923	2.51804	4.09921	4.12658	3.25839
chr2	63055506	63055606	OTX1	1	+	63055506	63055606	NA	1	101	0	6.43155	1.88265	5.49001	2.1597	3.46813	5.54258
chr2	63056297	63056545	OTX1	1	+	63056297	63056545	NA	1	249	0	2.8828	3.39858	1.07985	4.62418	2.20854	2.96081
chr2	64524403	64551632	AFTPH	1	+	64524403	64551632	NA	2	210190	0,27040	1.78745	2.99959	2.55127	1.86138	1.47547	1.41634
chr2	64551730	64552128	AFTPH	1	+	64551730	64552128	NA	1	399	0	3.18272	5.74898	1.51015	3.88196	1.67584	2.10451
chr2	64552276	64552476	AFTPH	1	+	64552276	64552476	NA	1	201	0	7.22528	2.86685	2.81475	1.83035	2.42476	3.01459
chr2	64552574	64552873	AFTPH	1	+	64552574	64552873	NA	1	300	0	3.85432	4.41638	2.38348	2.84304	2.44388	2.78055
chr2	64552972	64553370	AFTPH	1	+	64552972	64553370	NA	1	399	0	4.61956	2.88195	2.11366	2.7649	2.93737	3.19698
chr2	64567620	64569098	AFTPH	1	+	64567620	64569098	NA	2	94,7	0,1472	2.11798	0.946554	0.719902	2.24603	0.416997	0.474762
chr2	64989433	64989633	SLC1A4	1	+	64989433	64989633	NA	1	201	0	2.06931	1.67977	2.01976	2.58017	2.83745	2.78475
chr2	65020929	65021726	SLC1A4	1	+	65020929	65021726	NA	1	798	0	4.04497	6.4137	3.39419	5.78044	4.33223	5.53936
chr2	65056509	65071578	CEP68	1	+	65056509	65071578	NA	3	20403125	0,12890,14945	4.67089	3.86909	4.00723	3.21675	2.79608	4.65482
chr2	65072074	65074320	CEP68	1	+	65072074	65074320	NA	2	907,39	0,2208	3.54447	4.58162	2.46362	3.55712	2.95243	4.23883
chr2	65227843	65239888	ACTR2	1	+	65227843	65239888	NA	2	115,37	0,12009	4.83697	3.42123	2.93096	2.85335	3.95483	2.72251
chr2	65268664	65268765	ACTR2	1	+	65268664	65268765	NA	1	102	0	1.47877	1.45666	0.913587	1.54775	0.89284	1.35161
chr2	66391510	66391658	LOC729348	1	+	66391510	66391658	NA	1	149	0	2.44477	2.26769	2.70081	2.85499	2.76719	5.33417
chr2	66391756	66392348	LOC729348	1	+	66391756	66392348	NA	1	593	0	2.40008	3.70032	1.75335	3.20337	2.07223	2.4287
chr2	66569118	66571666	MEIS1	1	+	66569118	66571666	NA	2	28421	0,2128	2.92865	3.14535	2.58548	2.67	2.45744	2.84961
chr2	67397359	67397509	ETAA1	1	+	67397359	67397509	NA	1	151	0	3.29688	7.26386	1.76498	4.61161	1.47253	3.25405
chr2	67403488	67404036	ETAA1	1	+	67403488	67404036	NA	1	549	0	4.27286	3.4691	1.54006	3.41135	2.74648	2.54831
chr2	67410002	67410103	ETAA1	1	+	67410002	67410103	NA	1	102	0	3.68685	1.62313	0.88929	2.52228	2.06413	2.10181
chr2	68157921	68158408	PNO1	1	+	68157921	68158408	NA	2	221,29	0,459	3.17276	3.14368	3.09107	3.45531	3.8178	3.68017
chr2	68174773	68174922	PNO1	1	+	68174773	68174922	NA	1	150	0	1.86403	2.8921	1.14674	2.15454	1.21898	1.32022
chr2	68819306	68826726	ARHGAP25	1	+	68819306	68826726	NA	3	14533740	0,3034,6681	5.57335	4.65528	3.4254	3.92256	2.82049	3.88311
chr2	69742143	69807970	ANXA4	1	+	69742143	69807970	NA	6	33,55,88,95,114,65	0,39377,45911,62390,64242,65763	3.56609	3.22672	2.02701	2.5503	2.25189	3.03462
chr2	69829686	69830085	GMCL1	1	+	69829686	69830085	NA	1	400	0	14.2503	6.73156	8.54533	7.04358	10.3582	6.36347
chr2	69878995	69879196	GMCL1	1	+	69878995	69879196	NA	1	202	0	1.35452	2.60776	1.03832	2.48068	1.02251	1.29947
chr2	69893992	69903187	SNRNP27	1	+	69893992	69903187	NA	5	27,121,113,80,7	0,1102,2444,3385,9189	2.02775	2.1903	1.785	2.07731	2.0286	2.19169
chr2	69937272	69938422	MXD1	1	+	69937272	69938422	NA	2	123326	0,825	3.41953	5.17195	2.54482	5.13727	3.19642	4.52173
chr2	69939763	69939863	MXD1	1	+	69939763	69939863	NA	1	101	0	2.28874	2.17587	1.28302	1.71382	1.56465	3.14804
chr2	69940260	69940559	MXD1	1	+	69940260	69940559	NA	1	300	0	4.24719	4.29866	1.74264	1.6759	1.98201	3.95954
chr2	70087602	70087903	PCBP1	1	+	70087602	70087903	NA	1	302	0	6.96782	4.78886	3.06324	3.65175	5.47132	3.78757
chr2	70088302	70088602	PCBP1	1	+	70088302	70088602	NA	1	301	0	1.9717	2.03666	1.28138	2.38193	1.61586	2.77484
chr2	70277052	70277501	PCYOX1	1	+	70277052	70277501	NA	1	450	0	2.97559	3.16102	2.53548	3.0408	2.67054	2.37817
chr2	71068472	71071797	NAGK	1	+	71068472	71071797	NA	4	241,85,99,112	0,2030,2269,3214	3.69712	3.42155	2.58594	4.08352	1.87812	2.74501
chr2	71078332	71078479	NAGK	1	+	71078332	71078479	NA	1	148	0	2.35265	2.49416	1.52899	1.51594	1.50253	1.97026
chr2	71130710	71134640	MPHOSPH10	1	+	71130710	71134640	NA	4	45,679,158,15	0,2188,3238,3916	3.58045	4.86786	2.12821	3.08502	1.89108	2.9399
chr2	71134788	71138630	MPHOSPH10	1	+	71134788	71138630	NA	2	10141	0,3702	2.45912	1.68926	0.864169	1.16674	1.19612	1.13165
[truncated: 15,662 more rows]

## Sheet: Table S2B
Table S2B m6A Peak_Richment_Score
chr	start	end	name	score	strand	thickStart	thickEnd	itemRgb	blockCount	blockSize	blockStart	parental 1	parental 2	nilotinib resistance 1	nilotinib resistance 2	reacquired sensitivity 1	reacquired sensitivity 2
chr1	842257	842757	LINC01128	1	+	842257	842757	NA	1	501	0	6.46154	3.9375	3.42222	3.33333	8	5.76923
chr1	853407	854306	LINC01128	1	+	853407	854306	NA	1	900	0	3.37813	2.74375	2.69827	2.47419	4.82729	5.34868
chr1	854455	854556	LINC01128	1	+	854455	854556	NA	1	102	0	4.5	3.45	1.81176	9.58333	11	13.5
chr1	856301	857001	LINC01128	1	+	856301	857001	NA	1	701	0	4.26471	3.3	3.64318	2.01705	3.14286	7.84615
chr1	942838	943278	SAMD11	1	+	942838	943278	NA	2	221,26	0,415	5	2.5	2.72727	2.55357	0.5	3
chr1	943942	944237	SAMD11	1	+	943942	944237	NA	1	296	0	0.6	2.11111	1.19239	1.11184	1.33333	1.09804
chr1	1013513	1014444	ISG15	1	+	1013513	1014444	NA	2	64461	0,471	1.075	0.959742	0.761592	0.841977	0.814268	0.984463
chr1	1043972	1044434	AGRN	1	+	1043972	1044434	NA	3	52149101	0,137,362	1.95621	1.74214	1.73645	2.37838	2.0126	2.33509
chr1	1054919	1055669	AGRN	1	+	1054919	1055669	NA	1	751	0	5.61611	6.44404	4.66916	5.32145	7.00037	6.56718
chr1	1232896	1233495	B3GALT6	1	+	1232896	1233495	NA	1	600	0	1.87826	2.16761	2.94444	1.97283	4.24306	3.49173
chr1	1233743	1234940	B3GALT6	1	+	1233743	1234940	NA	1	1198	0	1.64683	1.23412	1.35227	1.44066	1.55237	1.59742
chr1	1327600	1328796	CPTP	1	+	1327600	1328796	NA	1	1197	0	1.6846	1.55159	1.60275	1.57134	1.63223	1.74074
chr1	1400697	1401347	LOC148413	1	+	1400697	1401347	NA	1	651	0	2.25823	2.10449	1.78489	1.64436	2.13134	2.52803
chr1	1472081	1485158	ATAD3B	1	+	1472081	1485158	NA	8	9,77,102,60,70,166,70,143	0,5193,6563,6968,8786,10057,10464,12935	2.24049	1.99063	1.67582	1.95308	1.66577	2.21577
chr1	1486187	1489227	ATAD3B	1	+	1486187	1489227	NA	4	49,125,52,24	0,357,1676,3017	1.12259	1.13782	0.979283	1.22136	1.09776	1.52574
chr1	1495903	1496103	ATAD3B	1	+	1495903	1496103	NA	1	201	0	0.906243	1.06571	1.07656	0.878958	0.846743	1.35197
chr1	1517286	1522744	ATAD3A	1	+	1517286	1522744	NA	6	127,60,70,166,70,1	0,430,1635,2855,3262,5458	3.78	3.22519	2.91192	3.67316	2.87707	2.90431
chr1	1616092	1627707	MIB2	1	+	1616092	1627707	NA	13	9,107,311,172,107,195,143,108,105,163,134,149,35	0,416,7297,7682,8703,8899,9194,9454,10558,10745,10982,11204,11581	1.40648	1.47279	1.06584	1.73579	0.786164	1.41981
chr1	1629553	1630412	MIB2	1	+	Table S2B	1630412	NA	3	14,66,121	0,86,739	1.67183	1.26667	1	1.5	8.44444	1.22762
chr1	2175257	2185296	PRKCZ	1	+	2175257	2185296	NA	3	57116375	0,9326,9665	2.37755	2.63717	1.79487	6.78947	2.24561	3.38614
chr1	2229041	2303029	SKI	1	+	2229041	2303029	NA	2	695,52	0,73937	4.86853	4.87347	3.86942	3.73846	4.95212	5.19479
chr1	2303896	2304046	SKI	1	+	2303896	2304046	NA	1	151	0	1.64751	0.853333	1.64103	2.10225	1.86613	1.45894
chr1	2304532	2306690	SKI	1	+	2304532	2306690	NA	3	54231114	0,1488,2045	4.05128	2.604	3.74902	2.90769	2.31656	2.91454
chr1	2306888	2307583	SKI	1	+	2306888	2307583	NA	1	696	0	3.27304	3.86182	3.51373	2.97378	3.58094	3.32271
chr1	2307682	2308030	SKI	1	+	2307682	2308030	NA	1	349	0	4.64832	4.27133	2.67787	3.79524	3.25368	2.64414
chr1	2308227	2308427	SKI	1	+	2308227	2308427	NA	1	201	0	4.82587	4.75325	4.4811	3.35275	3.83302	3.60075
chr1	2403081	2403624	RER1	1	+	2403081	2403624	NA	1	544	0	3.298	4.05295	2.33664	3.01599	2.75449	2.21959
chr1	2404903	2405052	RER1	1	+	2404903	2405052	NA	1	150	0	5.106	5.2381	5.43293	3.41799	2.66667	3.22685
chr1	2405199	2405397	RER1	1	+	2405199	2405397	NA	1	199	0	0.597692	0.698413	0.585	0.661111	0.217391	0.843074
chr1	2556413	2556661	TNFRSF14	1	+	2556413	2556661	NA	1	249	0	0.434783	1.17391	1.15356	2.61111	0.666667	1.85714
chr1	2561807	2563749	TNFRSF14	1	+	2561807	2563749	NA	3	9,32,602	0,1058,1341	4.63235	4.42857	3.4411	8.80401	3.83333	5.25862
chr1	3463180	3463329	ARHGEF16	1	+	3463180	3463329	NA	1	150	0	0.25	4.66667	2.27941	1.42857	4	1.77778
chr1	3463426	3473087	ARHGEF16	1	+	3463426	3473087	NA	6	247,46,170,57,161,10	0,2722,3742,5454,6007,9652	0.708333	2.07407	1.03836	1.98011	1.88889	2.80952
chr1	3477875	3479522	ARHGEF16	1	+	3477875	3479522	NA	3	152,189,6	0,549,1642	2	0.564103	0.802139	0.952381	1	0.888889
chr1	3479840	3480670	ARHGEF16	1	+	3479840	3480670	NA	2	74223	0,608	1	1.11111	1.12457	1.59864	5	0.545455
chr1	3732818	3733764	TP73	1	+	3732818	3733764	NA	1	947	0	4.27778	5.27778	7.68539	9.9442	6.10256	16.2632
chr1	3733962	3734162	TP73	1	+	3733962	3734162	NA	1	201	0	6	1.25	1.8	3.6	2	6
chr1	3773076	3775839	SMIM1	1	+	3773076	3775839	NA	3	106,185,45	0,2223,2719	1.68134	2.17965	1.65715	2.12933	2.21987	3.13125
chr1	6451940	6460198	ESPN	1	+	6451940	6460198	NA	4	157,80,12,200	0,5244,5421,8059	3.86207	4.77273	4.07787	7.49091	1.72727	2.31111
chr1	6580544	6582153	ZBTB48	1	+	6580544	6582153	NA	2	756,96	0,1514	2.83504	2.7742	2.4771	2.45725	2.56129	3.37
chr1	6588808	6589180	ZBTB48	1	+	6588808	6589180	NA	2	37265	0,108	3.47675	4.06588	2.95798	4.21224	4.08889	8.27738
chr1	6619885	6621951	PHF13	1	+	6619885	6621951	NA	2	453541	0,1526	13.6462	10.5496	11.5723	10.9536	12.6245	16.9608
chr1	6625257	6633416	THAP3	1	+	6625257	6633416	NA	5	36,193,66,126,621	0,3242,5031,7113,7539	1.8794	1.14589	1.06472	1.17877	0.953816	1.04335
chr1	6634446	6635536	THAP3	1	+	6634446	6635536	NA	1	1091	0	1.25	1.19122	1.31624	1.16667	0.781513	1
chr1	7780941	7781089	VAMP3	1	+	7780941	7781089	NA	1	149	0	4.17455	5.07065	5.56112	3.10429	6.03509	9.01613
chr1	7962766	7965359	PARK7	1	+	7962766	7965359	NA	2	110,36	0,2558	2.13219	2.38693	1.9019	2.38461	1.97861	2.18941
chr1	7984945	7985042	PARK7	1	+	7984945	7985042	NA	1	98	0	2.81458	2.67835	2.89963	2.9548	2.92216	4.60934
chr1	9244985	9262065	H6PD	1	+	9244985	9262065	NA	3	577,118,7	0,1981,17074	3.60417	4.40909	3.73679	4.31144	4.71429	5.68452
chr1	9263593	9264493	H6PD	1	+	9263593	9264493	NA	1	901	0	2.6	2.92308	2.50866	2.78519	3.2381	3.54167
chr1	9264542	9264993	H6PD	1	+	9264542	9264993	NA	1	452	0	2.48148	2.72222	1.86485	3.0303	6	2.69608
chr1	9265091	9265542	H6PD	1	+	9265091	9265542	NA	1	452	0	1.73529	4.10526	2.21359	2.66667	4	2.91667
chr1	9268987	9269437	H6PD	1	+	9268987	9269437	NA	1	451	0	4.44444	5.42424	3.59988	4.99617	4.92308	11.9643
chr1	9269786	9270136	H6PD	1	+	9269786	9270136	NA	1	351	0	1.69697	2.44444	1.70948	2.77056	3.25	2.09677
chr1	9270535	9270836	H6PD	1	+	9270535	9270836	NA	1	302	0	2.69231	3.26923	1.9933	2.8642	5.14286	3.75
chr1	9355799	9367750	SPSB1	1	+	9355799	9367750	NA	2	787303	0,11649	4.33333	2.57143	3.31579	2.06566	0.5	5.42857
chr1	9602203	9602354	TMEM201	1	+	9602203	9602354	NA	1	152	0	6.18667	6.06857	1.39683	4.07407	3.85714	5.42692
chr1	9613078	9613529	TMEM201	1	+	9613078	9613529	NA	1	452	0	7.08046	7.38129	6.48447	6.23404	5.88722	5.95
chr1	9613827	9614128	TMEM201	1	+	9613827	9614128	NA	1	302	0	4.07407	5.0449	4.18262	2.62	3.65854	4.93187
chr1	9718755	9721215	PIK3CD	1	+	9718755	9721215	NA	6	161,97,131,51,168,89	0,1166,1357,1856,1987,2372	3.06517	2.80245	3.40943	2.70769	2.93844	3.95339
chr1	9724908	9727526	PIK3CD	1	+	9724908	9727526	NA	2	29618	0,2001	4.1453	4.41748	5.21991	4.16716	4.71476	3.86965
chr1	9728120	9728221	PIK3CD	1	+	9728120	9728221	NA	1	102	0	3.15043	2.56667	2.86397	1.77391	2.90561	1.90741
chr1	9728319	9728618	PIK3CD	1	+	9728319	9728618	NA	1	300	0	2.55414	2.7089	2.60285	1.93333	2.37493	2.02105
chr1	10032983	10033481	UBE4B	1	+	10032983	10033481	NA	1	499	0	11.7334	11.0426	11.9143	9.61879	14.6753	13.8555
chr1	10178764	10180142	UBE4B	1	+	10178764	10180142	NA	3	55147248	0,652,1131	9.32078	6.89073	7.92256	9.03807	8.59638	10.973
chr1	10297212	10303229	KIF1B	1	+	10297212	10303229	NA	2	35,67	0,5951	5.6	5.66667	5.11364	12.2222	5.5	18.5
chr1	10303378	10303578	KIF1B	1	+	10303378	10303578	NA	1	201	0	12	15.1111	13.5714	11.3492	24.75	12.5161
chr1	10303926	10304177	KIF1B	1	+	10303926	10304177	NA	1	252	0	8.14035	10.6667	6.66667	10.8736	14.2656	10.2326
chr1	10304375	10304875	KIF1B	1	+	10304375	10304875	NA	1	501	0	7.09091	11.7531	6.25	8.44025	12.5098	13.8246
chr1	10378209	10378610	KIF1B	1	+	10378209	10378610	NA	1	402	0	5.83333	7.40741	4.67647	7.18954	13.2	9.97183
chr1	10379058	10379408	KIF1B	1	+	10379058	10379408	NA	1	351	0	9	5.50538	6.09375	4.9187	11.1667	13.3333
chr1	10380654	10380755	KIF1B	1	+	10380654	10380755	NA	1	102	0	10.9091	14.8571	5.35714	12	17.1111	10.6667
chr1	10431128	10431355	APITD1	1	+	10431128	10431355	NA	1	228	0	3.33333	4.33929	2.3619	2.7037	5	2.57143
chr1	10440385	10442515	APITD1	1	+	10440385	10442515	NA	2	29251	0,1880	1.96429	2.09023	2.2069	1.63842	2.15932	1.37438
chr1	10474994	10599345	PEX14	1	+	10474994	10599345	NA	4	9,48,85,108	0,20280,61219,124244	2.48833	3.57694	2.21913	2.68682	2.82051	2.07225
chr1	10629574	10630118	PEX14	1	+	10629574	10630118	NA	1	545	0	3.06561	3.90704	2.37814	3.54684	3.54336	2.40441
chr1	10630216	10630415	PEX14	1	+	10630216	10630415	NA	1	200	0	1.49766	1.4808	1.24424	1.75183	2.20149	2.1343
chr1	11273246	11273395	UBIAD1	1	+	11273246	11273395	NA	1	150	0	8.81633	4.9798	8.75	16.5	15.8333	7.4375
chr1	11273740	11273889	UBIAD1	1	+	11273740	11273889	NA	1	150	0	2.61224	2.22889	2.17424	1.30952	3.31633	3.26389
chr1	11285915	11286114	UBIAD1	1	+	11285915	11286114	NA	1	200	0	3.44513	4.8306	3.09896	3.54444	3.43085	6.30631
chr1	11609727	11609827	LOC101929181	1	+	11609727	11609827	NA	1	101	0	0.606557	1.17105	0.818182	1.31429	1.06024	1.5875
chr1	11664192	11668892	FBXO6	1	+	11664192	11668892	NA	2	64237	0,4464	4.79577	5.97571	2.84011	3.875	5.47556	5.80873
chr1	11673652	11673803	FBXO6	1	+	11673652	11673803	NA	1	152	0	1.53488	2.37035	0.849864	0.842105	1.85379	1.75637
chr1	11750180	11750427	AGTRAP	1	+	11750180	11750427	NA	1	248	0	1.84047	2.00315	1.85721	2.58401	2.22555	2.89895
chr1	11766398	11766797	C1orf167	1	+	11766398	11766797	NA	1	400	0	3.75	1.80952	3.28571	3.71429	1.55556	2.98413
chr1	11974746	11975443	PLOD1	1	+	11974746	11975443	NA	1	698	0	4.67082	5.47629	3.38369	4.27645	5.05858	5.05311
chr1	11982013	11982114	MFN2	1	+	11982013	11982114	NA	1	102	0	2.34586	2.53419	1.74961	1.99132	2.29476	2.03617
chr1	12001788	12002083	MFN2	1	+	12001788	12002083	NA	2	49102	0,194	1.80386	1.46478	1.74847	1.90309	1.2296	1.67174
chr1	12011524	12012769	MFN2	1	+	12011524	12012769	NA	1	1246	0	2.55534	3.04759	2.34835	2.20991	2.95107	2.98622
chr1	12021674	12022366	MIIP	1	+	12021674	12022366	NA	2	167272	0,421	3.23961	2.8741	3.0344	3.02926	3.39593	3.89187
chr1	12022853	12029115	MIIP	1	+	12022853	12029115	NA	2	65,83	0,6180	0.968452	1.28186	1.00542	1.22141	0.924683	1.20394
chr1	12142314	12144107	TNFRSF8	1	+	12142314	12144107	NA	1	1794	0	3.48402	3.23919	2.67785	2.50671	3.60119	2.957
chr1	12201970	12207731	TNFRSF1B	1	+	12201970	12207731	NA	2	202992	0,4770	2.41293	2.27366	1.93004	2.23146	2.38567	2.46536
chr1	12208574	12209121	TNFRSF1B	1	+	12208574	12209121	NA	1	548	0	5.47676	5.0086	4.25055	3.86896	4.4522	4.65433
chr1	12275929	12276480	VPS13D	1	+	12275929	12276480	NA	1	552	0	5.77995	5.69845	4.61905	6.1859	8.10127	6.92893
chr1	12276579	12276830	VPS13D	1	+	12276579	12276830	NA	1	252	0	6.33807	4.76339	6.69643	4.97436	5.7732	7.96957
chr1	12276929	12277230	VPS13D	1	+	12276929	12277230	NA	1	302	0	10.1886	8.04779	9.34524	10.1667	13.7778	11.6652
chr1	12277479	12277980	VPS13D	1	+	12277479	12277980	NA	1	502	0	8.32413	10.2401	6.33053	6.91228	9.51049	10.3008
chr1	12282993	12283244	VPS13D	1	+	12282993	12283244	NA	1	252	0	7.23387	9.28125	7.81853	8.30508	11.5972	7.95637
chr1	12283543	12283694	VPS13D	1	+	12283543	12283694	NA	1	152	0	2.875	5.15625	4.58128	4	3.75	6.15179
chr1	12416783	12456104	VPS13D	1	+	12416783	12456104	NA	2	45107	0,39215	5.32582	4.36071	3.66359	5.07576	4	5.13851
chr1	12508896	12509197	VPS13D	1	+	12508896	12509197	NA	1	302	0	13.3603	11.3829	7.36264	10.1579	11.9788	17.6478
chr1	12509896	12510146	VPS13D	1	+	12509896	12510146	NA	1	251	0	4.6422	4.63806	2.54926	3.57143	4.38053	6.13438
chr1	13749456	13778775	PRDM2	1	+	13749456	13778775	NA	3	32111358	0,23622,28962	2.35101	2.88889	2.81452	2.18386	2.30199	2.02108
chr1	13778924	13779474	PRDM2	1	+	13778924	13779474	NA	1	551	0	1.57176	1.56579	1.71083	1.51648	1.59649	1.70312
chr1	13779673	13779873	PRDM2	1	+	13779673	13779873	NA	1	201	0	1.90086	3.21739	2.87959	3.21758	2.5098	1.81534
chr1	13779972	13780323	PRDM2	1	+	13779972	13780323	NA	1	352	0	3.64583	2.34043	2.62083	2.63348	3.84314	2.05263
chr1	13781170	13781670	PRDM2	1	+	13781170	13781670	NA	1	501	0	1.8375	2.0303	2.76587	1.87942	1.63636	1.94595
chr1	13781769	13786900	PRDM2	1	+	13781769	13786900	NA	2	1063386	0,4746	2.47119	2.59048	2.28722	1.87407	2.22549	2.05449
chr1	15215092	15215242	TMEM51	1	+	15215092	15215242	NA	1	151	0	5	2	0.851351	1.41667	2	1
chr1	15215340	15219981	TMEM51	1	+	15215340	15219981	NA	2	92656	0,3986	3.25	7.6	1.03021	1.4955	12	2.625
chr1	15220079	15220379	TMEM51	1	+	15220079	15220379	NA	1	301	0	2	9	1.4891	1.5942	1	2.25
chr1	15341886	15358170	FHAD1	1	+	15341886	15358170	NA	6	8,108,108,108,108,61	0,3197,3530,7156,10991,16224	2	1.5	3.03951	3.08681	1	2
chr1	15358269	15360664	FHAD1	1	+	15358269	15360664	NA	2	15187	0,2209	1	1	2.10084	2.10648	1	0.5
chr1	15365850	15367480	FHAD1	1	+	15365850	15367480	NA	2	84,18	0,1613	1	3	0.985222	2.73438	1	1
chr1	15367579	15374575	FHAD1	1	+	15367579	15374575	NA	3	44,133,74	0,1791,6923	1	0.5	2.47619	2.01923	1	1
chr1	15382124	15397328	FHAD1	1	+	15382124	15397328	NA	2	70,32	0,15173	1	1	1.98413	1.94444	1	1
chr1	15410141	15410240	EFHD2	1	+	15410141	15410240	NA	1	100	0	7.42857	2.28571	14.2857	1.77778	8.71875	2.27011
chr1	15427159	15428813	EFHD2	1	+	15427159	15428813	NA	2	126221	0,1434	3.32226	2.944	2.88812	2.94527	2.58805	2.14326
chr1	15428960	15429553	EFHD2	1	+	15428960	15429553	NA	1	594	0	1.56239	1.71218	1.60173	1.64134	2.24085	1.77533
chr1	15660063	15661057	DDI2	1	+	15660063	15661057	NA	1	995	0	2.40545	2.8125	2.09957	2.71598	2.19079	2.34356
chr1	15725370	15728295	PLEKHM2	1	+	15725370	15728295	NA	4	176,819,70,29	0,1644,2709,2897	6.11668	6.36253	4.6597	5.73217	6.53841	5.5643
chr1	15734172	15734372	PLEKHM2	1	+	15734172	15734372	NA	1	201	0	3.73946	4.68569	4.03913	3.64303	4.71277	3.55793
chr1	15848113	15876492	SPEN	1	+	15848113	15876492	NA	3	38321291	0,24703,28089	2.78241	4.27774	2.51478	2.73997	2.91119	2.91181
chr1	15922291	15929730	SPEN	1	+	15922291	15929730	NA	2	591640	0,5800	2.68901	2.71449	2.15989	2.30998	2.41066	2.26136
chr1	15930228	15931327	SPEN	1	+	15930228	15931327	NA	1	1100	0	1.59124	1.35256	1.40146	1.3074	1.27849	1.2454
chr1	15931725	15932624	SPEN	1	+	15931725	15932624	NA	1	900	0	1.61739	1.44343	1.51204	1.36305	1.38398	1.7041
chr1	15932723	15933672	SPEN	1	+	15932723	15933672	NA	1	950	0	0.746324	1.0705	0.983248	0.823128	1.13639	1.16408
chr1	15933921	15934021	SPEN	1	+	15933921	15934021	NA	1	101	0	0.582022	0.98994	0.825219	0.851852	1.30799	0.833774
chr1	15935168	15935568	SPEN	1	+	15935168	15935568	NA	1	401	0	0.773443	1.14088	0.731247	0.643275	1.17629	1.27124
chr1	15937461	15937562	SPEN	1	+	15937461	15937562	NA	1	102	0	0.748507	1.18832	0.787466	0.778011	1.26703	1.88532
chr1	15939406	15940006	SPEN	1	+	15939406	15940006	NA	1	601	0	2.47897	2.88397	2.50892	2.31652	2.82244	2.47658
chr1	16387122	16395423	SZRD1	1	+	16387122	16395423	NA	4	4,50,255,386	0,4253,6106,7916	8.85608	8.47112	7.67337	9.86743	9.48306	11.3267
chr1	16395868	16395968	SZRD1	1	+	16395868	16395968	NA	1	101	0	4.76533	3.65705	6.76334	5.98921	4.85209	8.25041
chr1	16440820	16448068	NECAP2	1	+	16440820	16448068	NA	4	34,101,105,9	0,2812,7050,7240	1.55297	1.43678	1.10499	1.3813	1.26689	1.4686
chr1	16458949	16459346	NECAP2	1	+	16458949	16459346	NA	1	398	0	1.64939	1.98422	1.71606	2.01548	1.68452	2.12477
chr1	16459593	16459940	NECAP2	1	+	16459593	16459940	NA	1	348	0	1.35308	1.50862	1.19444	1.33544	1.59079	1.72308
chr1	16930021	16938956	CROCC	1	+	16930021	16938956	NA	9	11,84,62,166,107,237,97,84,48	0,103,265,408,1270,6616,7620,8379,8888	1.02632	1.36946	1.03697	1.43132	0.660448	1.14512
chr1	16940004	16946843	CROCC	1	+	16940004	16946843	NA	5	90,183,145,147,83	0,4096,5458,6255,6757	0.84898	1.2278	1.27514	1.44444	1.0125	1.35503
chr1	16951027	16954246	CROCC	1	+	16951027	16954246	NA	3	96,180,24	0,2275,3196	0.714286	0.892857	0.745161	0.681992	2.125	0.566154
chr1	16955502	16960779	CROCC	1	+	16955502	16960779	NA	4	49,160,168,22	0,495,3081,5256	0.877551	2.19048	1.01145	1.91111	1.05	1.37557
chr1	16965817	16966560	CROCC	1	+	16965817	16966560	NA	3	76121153	0,182,591	1.05495	1.19048	0.834915	1.10018	0.9	0.951049
chr1	16968339	16972433	CROCC	1	+	16968339	16972433	NA	7	80,225,150,201,132,183,74	0,777,1446,1914,2297,3126,4021	0.735714	1.25357	1.12258	1.18519	0.958333	0.847724
chr1	17308243	17331144	PADI4	1	+	17308243	17331144	NA	2	72176	0,22726	1	1.6	11.52	11.8929	2	4
chr1	19251629	19254795	MRTO4	1	+	19251629	19254795	NA	2	235,14	0,3153	2.83326	2.83961	3.825	2.57432	2.61133	3.59488
chr1	19257927	19259239	MRTO4	1	+	19257927	19259239	NA	3	58,77,559	0,550,754	3.43023	3.80408	2.97149	3.06491	3.39345	5.67335
chr1	19312739	19317648	PQLC2	1	+	19312739	19317648	NA	2	151,49	0,4861	1.90596	1.99819	2.22892	2.17	2.10526	1.81494
chr1	19328577	19329221	PQLC2	1	+	19328577	19329221	NA	1	645	0	2.89824	3.7528	2.5272	4.08462	2.8156	4.18263
chr1	19332081	19332329	PQLC2	1	+	19332081	19332329	NA	1	249	0	6.43357	6.10256	5.14286	9.75652	6.25	14.0833
chr1	19596977	19600850	MINOS1-NBL1	1	+	19596977	19600850	NA	2	133,64	0,3810	4.94286	6.08491	5.84706	3.38596	3.06818	7.71014
chr1	19608003	19608496	RPS14P3	1	+	19608003	19608496	NA	1	494	0	0.884936	0.762664	0.841515	0.900699	0.919767	0.50155
chr1	19655335	19656915	NBL1	1	+	19655335	19656915	NA	2	101,50	0,1531	5	1	0.642857	5.81818	2.375	1.78571
chr1	19657130	19657278	MINOS1-NBL1	1	+	19657130	19657278	NA	1	149	0	4.71429	6.40909	5.6	1.94667	4.28571	15.3333
chr1	19906521	19907873	OTUD3	1	+	19906521	19907873	NA	2	96304	0,1049	12.6027	16.784	11.2348	11.22	15.0194	21.3836
chr1	20186127	20190820	UBXN10	1	+	20186127	20190820	NA	2	27274	0,4420	2.30435	1.74118	2.35897	1.70833	1.75	1.46631
chr1	20191068	20191616	UBXN10	1	+	20191068	20191616	NA	1	549	0	2.80952	2.38959	3.08333	1.60577	5.23267	4.16901
chr1	20191715	20191915	UBXN10	1	+	20191715	20191915	NA	1	201	0	2.73684	3.5	3.82222	2.125	5.5125	2.78095
chr1	20553034	20553233	FAM43B	1	+	20553034	20553233	NA	1	200	0	1	1	1.46667	0.738095	1	1
chr1	20554274	20554921	FAM43B	1	+	20554274	20554921	NA	1	648	0	3	2.5	2.01802	2.57143	1	8
chr1	20639959	20644556	PINK1	1	+	20639959	20644556	NA	2	34,67	0,4531	1.92308	2.0979	1.96529	2.57398	1.1	3.51254
chr1	20648518	20649029	PINK1	1	+	20648518	20649029	NA	2	115,35	0,477	0.703125	1.04895	0.985065	1.16842	1.10526	1.17284
chr1	20650673	20651166	PINK1	1	+	20650673	20651166	NA	1	494	0	4.6274	7.19064	4.07176	5.94586	3.43478	5.70128
chr1	22030381	22030828	LINC00339	1	+	22030381	22030828	NA	1	448	0	2.9864	2.98905	2.54732	3.66224	3.725	6.05751
chr1	22490286	22490587	ZBTB40	1	+	22490286	22490587	NA	1	302	0	2.00395	1.99724	1.88841	2.66204	2.2661	3.51779
chr1	22511709	22513099	ZBTB40	1	+	22511709	22513099	NA	2	426176	0,1215	3.06795	2.93268	2.63933	3.08962	3.48901	3.97623
chr1	22524404	22526961	ZBTB40	1	+	22524404	22526961	NA	2	41760	0,1798	2.58016	2.11388	2.08234	2.27612	2.7452	2.93503
chr1	22527759	22528310	ZBTB40	1	+	22527759	22528310	NA	1	552	0	2.0758	2.57103	2.30676	2.37179	2.42222	2.90161
chr1	22528758	22529559	ZBTB40	1	+	22528758	22529559	NA	1	802	0	2.41052	2.24	2.48916	2.39761	2.56261	1.91528
chr1	22529907	22530058	ZBTB40	1	+	22529907	22530058	NA	1	152	0	1.73292	1.01926	0.787911	1.11111	0.831884	1.02564
chr1	22530307	22530508	ZBTB40	1	+	22530307	22530508	NA	1	202	0	3.97254	3.25161	2.20547	1.63095	2.55068	3.0395
chr1	23030510	23050401	KDM1A	1	+	23030510	23050401	NA	3	125,60,15	0,13917,19877	5.39617	4.26395	6.66245	5.04898	5.76313	7.53707
chr1	23369019	23369465	ZNF436-AS1	1	+	23369019	23369465	NA	1	447	0	2.94774	4.75	4.32692	4.17436	3.66667	7.87712
chr1	23369662	23369762	ZNF436-AS1	1	+	23369662	23369762	NA	1	101	0	0.883929	2.18254	1.59722	5.19444	1.68421	3.875
chr1	23371144	23371491	ZNF436-AS1	1	+	23371144	23371491	NA	1	348	0	3.89189	6.72222	3.20106	6.20513	4.66667	8.18125
chr1	23751166	23752491	TCEB3	1	+	23751166	23752491	NA	2	865,85	0,1241	5.28152	8.43721	6.51908	6.98173	6.82904	7.48287
chr1	23759512	23759713	TCEB3	1	+	23759512	23759713	NA	1	202	0	4.72912	8.8125	5.86237	6.87143	5.17073	7.43421
chr1	23787347	23787544	PITHD1	1	+	23787347	23787544	NA	1	198	0	10.6836	10.6237	9.2332	10.5246	11.0535	10.8918
chr1	23961035	23961686	PNRC2	1	+	23961035	23961686	NA	2	100247	0,405	9.13567	13.0426	9.28893	10.6194	13.1012	13.0812
chr1	24415854	24419639	NIPAL3	1	+	24415854	24419639	NA	2	51349	0,3437	5.42609	4.45714	5.15888	3.17557	6.64174	5.83969
chr1	24469249	24469449	NIPAL3	1	+	24469249	24469449	NA	1	201	0	5.16	3.68333	6.42647	4	4.76667	3.72
chr1	24471091	24471291	NIPAL3	1	+	24471091	24471291	NA	1	201	0	2.7	5.05556	3.33239	2.68421	7.51111	3
chr1	24471638	24471739	NIPAL3	1	+	24471638	24471739	NA	1	102	0	4.09412	5.13158	2.67898	5.89474	3.86905	1.55172
chr1	24535182	24535381	RCAN3	1	+	24535182	24535381	NA	1	200	0	1.4	1.66667	8.69136	7.04167	1	0.428571
chr1	24745417	24797833	CLIC4	1	+	24745417	24797833	NA	2	209,92	0,52325	28.0911	21.5526	83.0556	28.7311	44.9283	45.9504
chr1	25272486	25272585	RHD	1	+	25272486	25272585	NA	1	100	0	8.41369	9.71193	7.68563	10.204	8.39286	11.1348
chr1	25338298	25340511	TMEM50A	1	+	25338298	25340511	NA	2	159,38	0,2176	4.29673	4.28601	4.70147	3.52525	4.61975	4.60677
chr1	25361283	25361627	TMEM50A	1	+	25361283	25361627	NA	1	345	0	3.29162	3.72378	3.00778	3.601	3.59779	6.19833
chr1	25361773	25362067	TMEM50A	1	+	25361773	25362067	NA	1	295	0	3.10056	4.08274	2.8221	3.19197	4.12776	5.04231
chr1	25456783	25458890	TMEM57	1	+	25456783	25458890	NA	2	49500	0,1608	3.62438	5.57637	2.51751	3.00134	3.43385	4.44803
chr1	25484161	25489275	TMEM57	1	+	25484161	25489275	NA	3	114183103	0,1452,5012	2.24294	2.55509	1.43111	1.87943	1.39615	1.42116
chr1	25498417	25498666	TMEM57	1	+	25498417	25498666	NA	1	250	0	2.86045	3.45667	2.08072	1.85748	1.49143	1.9906
chr1	25498914	25499114	TMEM57	1	+	25498914	25499114	NA	1	201	0	1.86912	2.66333	3.59947	2.36607	2.18571	3.30556
chr1	25543733	25554863	LDLRAP1	1	+	25543733	25554863	NA	3	54,143,4	0,10189,11127	3.55853	1.20048	4.44349	2.42804	3.07692	2.87644
chr1	25563070	25567792	LDLRAP1	1	+	25563070	25567792	NA	4	84,131,35,945	0,591,2103,3778	2.66479	2.43742	2.66242	2.02593	3.05233	3.10387
chr1	25815682	25816281	SEPN1	1	+	25815682	25816281	NA	1	600	0	7.01041	9.07315	6.56118	7.35481	7.40535	10.4651
chr1	25823035	25823649	MTFR1L	1	+	25823035	25823649	NA	2	94,6	0,609	3.00151	3.32384	2.39431	2.05697	2.3448	3.03251
chr1	25831961	25832403	MTFR1L	1	+	25831961	25832403	NA	1	443	0	3.04858	3.12369	2.26427	2.51949	2.72511	3.53637
chr1	26121948	26122649	PDIK1L	1	+	26121948	26122649	NA	1	702	0	13.3425	19.3696	14.7604	15.2644	20.3333	18.5532
chr1	26123347	26123548	PDIK1L	1	+	26123347	26123548	NA	1	202	0	5.60526	5.85714	6.90625	3.84146	5.01111	4
chr1	26169996	26170773	ZNF593	1	+	26169996	26170773	NA	3	188,63,199	0,422,579	1.69497	1.70515	1.22957	1.57719	1.25241	1.27231
chr1	26255281	26257613	CEP85	1	+	26255281	26257613	NA	2	585,17	0,2316	3.45243	3.49835	2.42254	3.25412	3.85833	2.99513
chr1	26259729	26268610	CEP85	1	+	26259729	26268610	NA	2	74128	0,8754	2.70298	2.95494	1.98575	2.43122	2.41534	1.9877
chr1	26269356	26277390	CEP85	1	+	26269356	26277390	NA	7	9,155,94,51,108,226,258	0,104,1658,2665,5608,7179,7777	4.17904	3.77627	2.92282	3.68532	4.02949	5.2974
chr1	26280108	26281183	SH3BGRL3	1	+	26280108	26281183	NA	3	96168126	0,657,950	3.55137	2.91999	3.26725	3.37255	3.66681	6.37084
chr1	26317965	26318057	CD52	1	+	26317965	26318057	NA	1	93	0	2.53571	2.42587	1.63963	2.56768	2.13358	1.8605
chr1	26432894	26432995	DHDDS	1	+	26432894	26432995	NA	1	102	0	6.33929	2.37159	3.98671	4.50575	4.13793	3.3719
chr1	26460123	26469169	DHDDS	1	+	26460123	26469169	NA	2	22278	0,8769	9.71494	5.62845	5.40031	6.48421	8.24275	16.328
chr1	26472459	26475166	HMGN2	1	+	26472459	26475166	NA	6	169,45,30,51,96,54	0,1024,1244,1626,2113,2654	6.33155	5.6451	7.27122	6.3859	10.3661	12.8125
chr1	26546028	26546959	RPS6KA1	1	+	26546028	26546959	NA	2	8,93	0,839	8.63333	6.39035	4.70536	6.58824	5.85646	7.4585
chr1	26574083	26574581	RPS6KA1	1	+	26574083	26574581	NA	1	499	0	8.68414	9.50624	6.74127	11.0995	9.13303	11.0215
chr1	26697228	26697329	ARID1A	1	+	26697228	26697329	NA	1	102	0	4.90286	8.98618	17.9167	13.2387	9.28571	10.3837
chr1	26731275	26731375	ARID1A	1	+	26731275	26731375	NA	1	101	0	1.61333	2.48982	0.935826	1.26042	2.09343	2.21868
chr1	26774745	26774896	ARID1A	1	+	26774745	26774896	NA	1	152	0	2.53151	3.63903	2.71243	2.73527	2.52101	2.96494
chr1	26779115	26780763	ARID1A	1	+	26779115	26780763	NA	1	1649	0	11.2413	11.4105	8.73264	8.72155	8.7705	8.50948
chr1	26795040	26795189	PIGV	1	+	26795040	26795189	NA	1	150	0	3.72778	2.87879	2.94643	3.05854	4.91111	3.61905
chr1	26797614	26797960	PIGV	1	+	26797614	26797960	NA	1	347	0	4.4	3.71479	3.32258	4.00328	4.10968	3.46296
chr1	26853776	26854226	ZDHHC18	1	+	26853776	26854226	NA	1	451	0	7.75685	8.28598	6.23983	5.55238	8.24824	8.33684
chr1	26855121	26855322	ZDHHC18	1	+	26855121	26855322	NA	1	202	0	6.56938	6.6247	5.68229	8.09383	7.62826	9.27685
chr1	26863190	26863385	SFN	1	+	26863190	26863385	NA	1	196	0	0.462963	0.642857	2	3	0.75	1.01818
chr1	26863482	26863921	SFN	1	+	26863482	26863921	NA	1	440	0	1.19658	1.20536	3	1	0.675	0.884848
chr1	26921770	26946283	NUDC	1	+	26921770	26946283	NA	9	160,78,204,66,117,195,84,119,154	0,2319,19687,19983,20890,21101,23620,23798,24360	1.57196	1.58508	1.34641	1.59947	1.57219	2.39697
chr1	27335472	27335815	TMEM222	1	+	27335472	27335815	NA	1	344	0	4.21607	4.225	2.83172	3.77209	4.38158	6.48415
chr1	27345481	27349657	SYTL1	1	+	27345481	27349657	NA	7	45,149,73,46,73,101,6	0,1940,2327,2486,3599,3917,4171	1.8913	1.93182	3.84615	1.71429	1.37037	2.1645
chr1	27843303	27850394	PPP1R8	1	+	27843303	27850394	NA	3	28,65,302	0,3725,6790	5.95528	6.51531	6.23343	4.43642	7.8911	8.71628
chr1	27882236	27882979	THEMIS2	1	+	27882236	27882979	NA	1	744	0	2.65954	2.84516	1.95238	2.63542	2.40036	3.26165
chr1	27885892	27886536	THEMIS2	1	+	27885892	27886536	NA	1	645	0	1.27476	1.61667	1.20312	1.2934	1.32576	1.37143
chr1	27966799	27967548	XKR8	1	+	27966799	27967548	NA	1	750	0	8.66667	11.0625	5.62791	5.80488	10.7027	7.36364
chr1	28236139	28236576	ATPIF1	1	+	28236139	28236576	NA	2	132216	0,222	12.0869	7.84278	13.0518	12.0846	10.6711	9.52798
chr1	28237759	28237908	ATPIF1	1	+	28237759	28237908	NA	1	150	0	4.65209	2.92846	3.53723	5.10581	3.23947	1.80297
chr1	28259550	28271718	SESN2	1	+	28259550	28271718	NA	3	388,66,45	0,9633,12124	5.53195	5.37634	6.29314	6.09434	11.9252	4.83764
chr1	28280801	28281199	SESN2	1	+	28280801	28281199	NA	1	399	0	4.26786	4.4152	3.66667	4.59274	3.56647	2.93292
chr1	28282291	28282392	SESN2	1	+	28282291	28282392	NA	1	102	0	2.09271	2.14548	1.80676	1.97845	1.45263	0.997253
chr1	28334491	28334935	MED18	1	+	28334491	28334935	NA	1	445	0	8.72766	12.7218	9.4796	7.75269	11.7656	16.3481
chr1	28518284	28529934	RCC1	1	+	28518284	28529934	NA	2	25,77	0,11574	4.3283	4.75445	3.49788	3.85187	5.99716	4.23546
chr1	28531803	28532330	RCC1	1	+	28531803	28532330	NA	2	188160	0,368	2.81054	2.29451	1.79349	1.89464	2.34704	2.00951
chr1	28537856	28538154	RCC1	1	+	28537856	28538154	NA	1	299	0	2.57045	2.56055	1.96278	2.30174	2.53651	3.04884
chr1	28538501	28538750	RCC1	1	+	28538501	28538750	NA	1	250	0	3.58197	3.99152	2.91096	4.11358	4.44001	5.3544
chr1	28553114	28560709	TRNAU1AP	1	+	28553114	28560709	NA	3	24,98,77	0,526,7519	0.816845	1.44828	1.66838	1.81224	1.8651	0.830201
chr1	28577512	28577661	TRNAU1AP	1	+	28577512	28577661	NA	1	150	0	1.90119	2.29286	1.97849	1.67586	2.31818	1.82823
chr1	28710576	28714805	GMEB1	1	+	28710576	28714805	NA	2	67733	0,3497	3.04483	2.6268	2.33902	2.88571	3.26824	5.41333
chr1	28737015	28737115	YTHDF2	1	+	28737015	28737115	NA	1	101	0	0.896321	1.256	4.71429	1.91287	2.82143	3.03732
chr1	28742610	28769133	YTHDF2	1	+	28742610	28769133	NA	2	1377205	0,26319	1.64246	1.83355	2.00187	1.57405	1.94619	1.94864
chr1	28914755	28987867	EPB41	1	+	28914755	28987867	NA	2	14437	0,72676	12.7209	13.0946	10.1428	12.4292	14.3395	13.6068
chr1	28989416	28993411	EPB41	1	+	28989416	28993411	NA	2	20,82	0,3914	3.12159	3.59374	2.38011	3.3532	2.42928	3.02126
chr1	29053214	29058591	EPB41	1	+	29053214	29058591	NA	2	99,3	0,5375	4.0672	3.29437	2.72158	3.80741	3.54938	4.00441
chr1	29060424	29065121	EPB41	1	+	29060424	29065121	NA	2	61140	0,4558	2.52077	2.83972	2.64624	3.19027	2.42184	3.30216
chr1	29119596	29119696	EPB41	1	+	29119596	29119696	NA	1	101	0	4.2451	4.2839	7.03107	7.26869	10.3016	8.99739
chr1	30718921	30719172	MATN1-AS1	1	+	30718921	30719172	NA	1	252	0	8.4	5.8022	8.2	13	22.3636	37.1
chr1	30721393	30721693	MATN1-AS1	1	+	30721393	30721693	NA	1	301	0	5.516	3.78151	6.17778	3.86207	3.37121	3.96667
chr1	31346802	31364658	ZCCHC17	1	+	31346802	31364658	NA	3	17146627	0,2027,17230	2.23611	2.55635	1.50342	2.20454	1.88439	3.01757
chr1	31585778	31586992	TINAGL1	1	+	31585778	31586992	NA	3	99,46,154	0,932,1061	2.5	3	6.08197	7.17073	3.6	6.4
chr1	32030359	32033207	KHDRBS1	1	+	32030359	32033207	NA	3	64,117,20	0,1165,2829	4.91413	4.17042	5.44532	4.37427	5.98343	4.681
chr1	32036980	32038021	KHDRBS1	1	+	32036980	32038021	NA	2	64187	0,855	7.1805	6.10436	8.46091	7.54351	11.782	16.1886
chr1	32102669	32102768	TMEM39B	1	+	32102669	32102768	NA	1	100	0	8.08421	7.04861	7.35465	7.02303	7.28205	7.44512
chr1	32108092	32156876	KPNA6	1	+	32108092	32156876	NA	3	43,134,24	0,46496,48761	22.2245	17.7705	13.3275	14.2432	12.878	11.013
chr1	32167259	32170044	KPNA6	1	+	32167259	32170044	NA	2	38163	0,2623	7.67582	6.11392	4.60714	3.91401	6.33043	9.62047
chr1	32170938	32171238	KPNA6	1	+	32170938	32171238	NA	1	301	0	19.6429	19.4276	15.8053	16.7018	23.4473	33.8113
chr1	32176018	32176218	KPNA6	1	+	32176018	32176218	NA	1	201	0	9.72018	7.3485	6.34821	6.78755	7.77143	14.9486
chr1	32179744	32195388	TXLNA	1	+	32179744	32195388	NA	11	33,201,336,92,171,195,120,75,93,96,487	0,570,1498,4781,8210,10311,12567,12913,13464,14321,15158	7.02718	7.18109	5.50371	6.69207	8.40966	9.83254
chr1	32200630	32204607	CCDC28B	1	+	32200630	32204607	NA	5	80,187,167,194,10	0,1283,3249,3556,3968	1.16149	1.15311	0.971941	1.41216	1.39512	1.42042
chr1	32205095	32205292	CCDC28B	1	+	32205095	32205292	NA	1	198	0	0.907692	1.02224	1.00187	0.755128	0.569767	1.57604
chr1	32206173	32207023	IQCC	1	+	32206173	32207023	NA	3	125,253,22	0,336,829	0.901973	0.912697	0.929492	1.125	0.989681	0.767477
chr1	32207341	32208338	IQCC	1	+	32207341	32208338	NA	1	998	0	1.50883	1.64319	1.43396	1.55124	1.48623	1.48632
chr1	32332101	32333026	HDAC1	1	+	32332101	32333026	NA	3	142,49,10	0,600,916	7.99674	8.84736	7.19267	8.51363	9.46003	16.4054
chr1	32768062	32769884	KIAA1522	1	+	32768062	32769884	NA	4	56,124,114,5	0,590,1611,1818	2.36866	2.07233	2.33229	1.9973	1.52715	2.31953
chr1	32769933	32770380	KIAA1522	1	+	32769933	32770380	NA	1	448	0	2.30256	2.00128	3.4688	2.64188	2.54554	2.2168
chr1	32770627	32770728	KIAA1522	1	+	32770627	32770728	NA	1	102	0	2.00717	1.08598	1.57641	1.03511	1.56148	2.21573
chr1	32771421	32771571	KIAA1522	1	+	32771421	32771571	NA	1	151	0	2.54032	3.80879	3.06282	2.92517	5.14943	3.95238
chr1	32771917	32773184	KIAA1522	1	+	32771917	32773184	NA	2	525320	0,948	6.14104	4.87593	4.88762	5.63141	5.03863	5.39427
chr1	32817640	32825414	S100PBP	1	+	32817640	32825414	NA	2	50102	0,7673	9.22059	6.5	9.52941	13.9286	11.375	18.25
chr1	32826180	32826829	S100PBP	1	+	32826180	32826829	NA	1	650	0	32.2151	22.6455	22.6415	21.6622	24.1013	35.5617
chr1	33299141	33299240	ZNF362	1	+	33299141	33299240	NA	1	100	0	1	0.666667	1.70526	2.49545	1	2
chr1	33299387	33299881	ZNF362	1	+	33299387	33299881	NA	1	495	0	9	5	5.63276	10.1489	1	5.66667
chr1	33479220	33479469	ZSCAN20	1	+	33479220	33479469	NA	1	250	0	1.46667	1.97647	2.77273	1.78448	9	1.85
chr1	33491083	33491630	ZSCAN20	1	+	33491083	33491630	NA	1	548	0	1.66667	0.963585	1.5283	1.37129	5	3.36
chr1	33493311	33494559	ZSCAN20	1	+	33493311	33494559	NA	2	305342	0,907	1.26667	0.941176	1.69149	1.24877	12	0.744444
chr1	33494806	33495055	ZSCAN20	1	+	33494806	33495055	NA	1	250	0	0.820513	0.941176	1.35484	1.84381	8	0.444444
chr1	33495253	33495452	ZSCAN20	1	+	33495253	33495452	NA	1	200	0	1.06667	0.784314	0.689655	0.839757	4	1.4
chr1	34793046	34795649	GJA4	1	+	34793046	34795649	NA	2	231453	0,1151	0.5	0.703704	1.01681	1.1542	1	0.333333
chr1	35113075	35114020	ZMYM1	1	+	35113075	35114020	NA	1	946	0	4.93103	4.66089	2.46383	5.01149	3.97814	3.33333
chr1	35114814	35114964	ZMYM1	1	+	35114814	35114964	NA	1	151	0	4.83333	11.0833	2.61818	5.55556	4.36364	5.66667
chr1	35115062	35115411	ZMYM1	1	+	35115062	35115411	NA	1	350	0	4.09091	9.52	1.86429	5.33333	5	5.31429
chr1	35359009	35361206	ZMYM4	1	+	35359009	35361206	NA	2	438,13	0,2185	10.5231	7.45088	6.20408	8.32275	7.57143	6.06418
chr1	35381558	35381708	ZMYM4	1	+	35381558	35381708	NA	1	151	0	8.6	4.65	4.20202	2.68254	4.875	5.65435
chr1	35419545	35420196	ZMYM4	1	+	35419545	35420196	NA	1	652	0	11.375	9.38267	8.09339	8.38442	10.3417	9.08437
chr1	35558137	35562430	NCDN	1	+	35558137	35562430	NA	4	87,141,969,39	0,970,2189,4255	5.28108	4.57983	4.2864	4.92976	4.88998	4.53383
chr1	35594480	35594779	TFAP2E	1	+	35594480	35594779	NA	1	300	0	7	9	2.61538	1.88889	2.6	4.91667
chr1	36092462	36093733	ADPRHL2	1	+	36092462	36093733	NA	2	61637	0,635	4.17905	4.21449	2.81649	3.48271	3.2303	4.08378
chr1	36171016	36173427	MAP7D1	1	+	36171016	36173427	NA	4	300,69,164,64	0,497,1448,2348	2.49749	2.09032	1.85182	2.16608	2.43722	2.71371
chr1	36176745	36180025	MAP7D1	1	+	36176745	36180025	NA	9	98,329,178,139,105,54,46,91,152	0,1128,1674,1940,2176,2517,2767,2921,3129	2.33016	2.32989	2.17546	2.31997	2.9574	2.43749
chr1	36286554	36287003	THRAP3	1	+	36286554	36287003	NA	1	450	0	1.63857	1.73414	1.62011	1.67432	1.84917	2.59668
chr1	36287250	36289687	THRAP3	1	+	36287250	36289687	NA	2	21628	0,1810	4.54039	4.6895	3.42582	4.59029	4.46441	5.6328
chr1	36296682	36304261	THRAP3	1	+	36296682	36304261	NA	4	89199144466	0,4204,4871,7114	3.44582	3.19585	3.08261	3.18448	3.31233	3.91536
chr1	36319478	36321198	SH3D21	1	+	36319478	36321198	NA	4	59,1124,64,143	0,197,1437,1578	1.1649	1.31071	1.35976	1.2883	1.54751	1.52768
chr1	37474616	37481608	ZC3H12A	1	+	37474616	37481608	NA	4	14,481,140,8	0,843,5674,6985	2.59637	2.45862	3.03819	2.47727	2.15038	4.52564
chr1	37482895	37483390	ZC3H12A	1	+	37482895	37483390	NA	1	496	0	2.66667	2.59561	1.94444	3.15217	2.8323	4.08333
chr1	37557018	37557696	DNALI1	1	+	37557018	37557696	NA	2	58,94	0,585	2	1.86667	2.8	5.25	7	3.57143
chr1	37559473	37562178	DNALI1	1	+	37559473	37562178	NA	3	24,179,98	0,2084,2608	5.2	4.2	5	1.77778	2.42857	5.75
chr1	37799781	37800521	MANEAL	1	+	37799781	37800521	NA	1	741	0	4.06667	4.35294	19.1053	7.30303	3.07692	5.41667
chr1	37801457	37801557	MANEAL	1	+	37801457	37801557	NA	1	101	0	1.81818	0.888889	5	1.91667	1.66667	1.625
chr1	37808093	37809161	C1orf122	1	+	37808093	37809161	NA	3	347202184	0,438,885	1.70833	1.66667	1.47761	1.20369	2.42735	1.80159
chr1	38012761	38012862	UTP11L	1	+	38012761	38012862	NA	1	102	0	5.9075	5.07622	4.12426	3.36307	2.96943	8.33303
chr1	38019125	38022791	UTP11L	1	+	38019125	38022791	NA	3	28,131,93	0,128,3574	3.78211	3.09271	1.90554	2.07857	1.90014	4.12864
chr1	39026389	39028900	NDUFS5	1	+	39026389	39028900	NA	2	14178	0,2334	2.14784	2.38531	1.97588	2.18408	1.58562	2.97983
chr1	39317305	39318501	MACF1	1	+	39317305	39318501	NA	2	103,49	0,1148	1.76087	2.35789	2.36574	2.65441	2.87455	2.30639
chr1	39349543	39353089	MACF1	1	+	39349543	39353089	NA	3	85,234,83	0,1242,3464	2.71378	2.46346	2.17713	2.0366	3.03491	3.13834
chr1	39357480	39357881	MACF1	1	+	39357480	39357881	NA	1	402	0	3.15	4.12135	3.11095	3.11544	4.23178	5.03989
chr1	39360978	39361487	MACF1	1	+	39360978	39361487	NA	2	24128	0,382	4.69565	2.26154	2.3729	2.74038	2.64935	3.58002
chr1	39368205	39370171	MACF1	1	+	39368205	39370171	NA	2	110142	0,1825	2.08828	1.6169	2.06289	2.05966	2.63251	2.59392
chr1	39379355	39380255	MACF1	1	+	39379355	39380255	NA	2	90,12	0,889	0.695455	1.33333	1.58637	1.37903	1.1039	3.49487
chr1	39385464	39387221	MACF1	1	+	39385464	39387221	NA	2	466,35	0,1723	2.98543	3.39259	2.73554	3.10566	4.17986	5.20513
chr1	39387270	39387671	MACF1	1	+	39387270	39387671	NA	1	402	0	3.15	3.77808	2.74531	3.36275	4.67203	5.18721
chr1	39387770	39422435	MACF1	1	+	39387770	39422435	NA	2	889,62	0,34604	4.67586	4.56316	3.8031	4.54774	5.46924	5.98271
chr1	39428011	39428162	MACF1	1	+	39428011	39428162	NA	1	152	0	2.07857	2.15385	2.96079	2.4654	2.40172	2.97956
chr1	39429915	39430016	MACF1	1	+	39429915	39430016	NA	1	102	0	1.66974	1.84615	1.06271	1.58666	1.73864	1.32617
chr1	39430748	39430848	MACF1	1	+	39430748	39430848	NA	1	101	0	1.62	1.53023	1.89335	2.07093	1.6438	1.48718
chr1	39437855	39438006	MACF1	1	+	39437855	39438006	NA	1	152	0	1.96172	1.904	1.49207	2.6056	1.77727	2.47653
chr1	39485638	39485739	MACF1	1	+	39485638	39485739	NA	1	102	0	1.0125	1.43763	1.48822	1.71924	2.41683	3.01334
chr1	40059364	40060122	CAP1	1	+	40059364	40060122	NA	2	95,56	0,703	5.04281	5.00952	4.64678	4.31007	3.92624	3.86689
chr1	40161418	40161619	RLF	1	+	40161418	40161619	NA	1	202	0	2.64407	2.01042	4.27989	1.68	3.5	3.57085
chr1	40235871	40236772	RLF	1	+	40235871	40236772	NA	1	902	0	2.32251	2.44645	2.06707	1.93897	2.43686	2.27905
chr1	40236871	40237122	RLF	1	+	40236871	40237122	NA	1	252	0	2.63467	2.02056	1.5989	1.80966	2.10938	1.73417
chr1	40237271	40237921	RLF	1	+	40237271	40237921	NA	1	651	0	2.47367	2.20774	1.65075	1.66301	1.91602	2.12021
chr1	40238270	40238671	RLF	1	+	40238270	40238671	NA	1	402	0	1.73588	1.89223	1.34938	1.41667	1.41071	1.40443
chr1	40239020	40239371	RLF	1	+	40239020	40239371	NA	1	352	0	3.81606	2.69601	2.72222	2.71429	2.68531	2.04766
chr1	40239870	40240471	RLF	1	+	40239870	40240471	NA	1	602	0	2.10159	2.14577	2.23291	2.19945	2.37975	2.85415
chr1	40450665	40451012	ZFP69B	1	+	40450665	40451012	NA	1	348	0	1.32441	1.20455	2.25	0.966667	1.42105	2.25287
chr1	40462529	40463223	ZFP69B	1	+	40462529	40463223	NA	1	695	0	1.38462	2.46753	2.38043	1.59091	1.632	1.92014
chr1	40495410	40495951	ZFP69	1	+	40495410	40495951	NA	1	542	0	1.33739	1.20833	2.48	2.54545	1.72093	1.75
chr1	40514584	40514976	EXO5	1	+	40514584	40514976	NA	1	393	0	1.9	2.53333	2.28571	3.33333	1.51515	1.35938
chr1	40515318	40515612	EXO5	1	+	40515318	40515612	NA	1	295	0	1.70833	2.43333	1.71429	1.7625	1.09804	1.59375
chr1	40546821	40547221	ZNF684	1	+	40546821	40547221	NA	1	401	0	0.833333	1.95455	1.59524	1.31092	1.61538	1.73684
chr1	40691668	40692058	NFYC	1	+	40691668	40692058	NA	2	200,51	0,340	3.825	2	4.4	1.40426	2.69388	4.04278
chr1	40762939	40763040	NFYC	1	+	40762939	40763040	NA	1	102	0	1.61053	1.69369	1.60589	1.77571	2.42085	3.66833
chr1	40770710	40770910	NFYC	1	+	40770710	40770910	NA	1	201	0	3.31579	3.2628	3.06349	2.96757	4.69558	5.78164
chr1	40838352	40838953	KCNQ4	1	+	40838352	40838953	NA	1	602	0	7.90625	6.47619	6.9122	7.74194	9.36	8.18742
chr1	40840001	40840352	KCNQ4	1	+	40840001	40840352	NA	1	352	0	3.48	3.06433	4.26111	2.01754	3.84231	3.19444
chr1	41362328	41381799	FOXO6	1	+	41362328	41381799	NA	2	17184	0,19288	1.66667	3.6	0.589744	0.652632	1.14286	1.875
chr1	42459758	42460154	PPCS	1	+	42459758	42460154	NA	1	397	0	8.0404	6.6699	2.31373	3.91667	2.04598	2.33333
chr1	42683464	42696665	YBX1	1	+	42683464	42696665	NA	4	3,34,90,24	0,10026,12735,13178	1.22612	1.10591	1.10523	1.13021	1.10807	1.09118
chr1	42697248	42702000	YBX1	1	+	42697248	42702000	NA	3	15,266,20	0,3533,4733	1.00851	1.19061	0.848125	1.11015	1.52307	1.77503
chr1	42774822	42775501	C1orf50	1	+	42774822	42775501	NA	2	47293	0,387	2.84982	3.02137	1.54478	2.96127	2.47951	4.80345
chr1	42842539	42843239	ERMAP	1	+	42842539	42843239	NA	1	701	0	4.72981	5.86224	3.62385	5.64647	6.09296	5.78751
chr1	42850955	42851201	ZNF691	1	+	42850955	42851201	NA	1	247	0	3.58586	3.0121	2.39656	2.82278	2.93577	3.37854
chr1	42851298	42852181	ZNF691	1	+	42851298	42852181	NA	1	884	0	1.38766	1.69164	1.60753	1.48065	2.08496	1.54116
chr1	42959097	42959244	SLC2A1-AS1	1	+	42959097	42959244	NA	1	148	0	4.43182	2.57072	6.57471	3.2381	2.925	2.25185
chr1	43359212	43359361	CDC20	1	+	43359212	43359361	NA	1	150	0	2.42512	2.68128	2.88787	2.01549	3.39649	5.18521
chr1	43450352	43451751	SZT2	1	+	43450352	43451751	NA	1	1400	0	8.88398	8.90226	7.10854	8.67925	9.78667	8.65097
chr1	43451850	43452100	SZT2	1	+	43451850	43452100	NA	1	251	0	4.82258	4.88571	2.95019	4.15625	5.51515	5.61635
chr1	43603705	43604155	PTPRF	1	+	43603705	43604155	NA	1	451	0	6.41414	6.02961	4.66973	4.68766	6.44444	4.05498
chr1	43667879	43669208	KDM4A	1	+	43667879	43669208	NA	2	141109	0,1221	3.31232	4.65107	2.8	4.64463	4.27075	6.5641
chr1	43671709	43671809	KDM4A	1	+	43671709	43671809	NA	1	101	0	4.11345	3.64678	3.10396	3.34375	2.89342	2.60612
chr1	43704378	43704725	KDM4A	1	+	43704378	43704725	NA	1	348	0	4.47376	4.58974	3.35408	3.98864	3.93237	5.45389
chr1	43930173	43930471	ST3GAL3	1	+	43930173	43930471	NA	1	299	0	7.7861	7.42266	8.1362	12.4034	8.47264	12.5462
chr1	43930817	43931066	ST3GAL3	1	+	43930817	43931066	NA	1	250	0	4.85714	6.94466	5.61869	8.85714	6.06667	6.02439
chr1	43936840	43937140	ARTN	1	+	43936840	43937140	NA	1	301	0	4.2	5.33333	7.875	3.46667	4	17.6667
chr1	43947004	43956444	IPO13	1	+	43947004	43956444	NA	3	681737125	0,2413,9316	9.83431	6.94246	7.60579	7.85662	8.07521	11.4105
chr1	43970030	43970603	DPH2	1	+	43970030	43970603	NA	2	293,8	0,566	11.7244	10.1567	11.2661	14.4568	11.7404	17.5829
chr1	43972422	43972772	DPH2	1	+	43972422	43972772	NA	1	351	0	5.56129	6.09201	4.59015	5.98705	5.31387	6.392
chr1	43985389	43990726	B4GALT2	1	+	43985389	43990726	NA	3	12105429	0,128,4909	7.99117	7.04967	6.38298	7.26316	7.38051	8.07161
chr1	44219064	44219851	DMAP1	1	+	44219064	44219851	NA	3	178,72,46	0,342,742	1.69902	2.05556	1.75731	2.13271	2.56061	2.74712
chr1	44626365	44649730	RNF220	1	+	44626365	44649730	NA	9	34,43,44,133,97,87,56,79,70	0,5978,9180,9665,18333,18630,18856,19045,23296	8.63445	6.77381	7.15466	5.08308	8.99569	9.01829
chr1	44762557	44767319	KIF2C	1	+	44762557	44767319	NA	3	102124223	0,4269,4540	3.79562	3.72337	3.43866	4.32474	3.58661	3.87989
chr1	44813638	44813884	BTBD19	1	+	44813638	44813884	NA	1	247	0	1.29412	1.53488	1.44006	1.6005	0.517857	2.11628
chr1	45012897	45013333	UROD	1	+	45012897	45013333	NA	3	123,80,42	0,239,395	3.53238	3.59153	2.30337	3.77964	3.32151	5.4517
chr1	45304055	45304252	LINC01144	1	+	45304055	45304252	NA	1	198	0	2.33333	2.125	4	1.57576	8	2.88889
chr1	45304544	45304642	LINC01144	1	+	45304544	45304642	NA	1	99	0	1.25	2.16667	0.842105	8.95238	2	10
chr1	45343130	45343480	TOE1	1	+	45343130	45343480	NA	1	351	0	7.75008	6.5676	3.64311	5.11885	6.94737	5.45657
chr1	45584087	45607800	NASP	1	+	45584087	45607800	NA	6	119,48,111,81,110,480	0,7136,18168,20849,22395,23234	1.7165	1.49844	1.61874	1.50021	1.66213	2.16924
chr1	45607948	45613229	NASP	1	+	45607948	45613229	NA	2	390,61	0,5221	1.64274	1.4118	1.49118	1.40977	1.51791	2.55672
chr1	45616680	45618108	NASP	1	+	45616680	45618108	NA	3	24,129,48	0,783,1381	1.1816	1.0183	0.819484	0.950425	0.974351	1.50229
chr1	46030713	46031159	MAST2	1	+	46030713	46031159	NA	2	49153	0,294	2.76068	2.78968	2.67647	2.39368	2.37179	3.45312
chr1	46034776	46036024	MAST2	1	+	46034776	46036024	NA	1	1249	0	7.0716	8.87619	6.28983	8.26389	8.10154	9.77838
chr1	46219707	46220207	LURAP1	1	+	46219707	46220207	NA	1	501	0	2.59091	1.38889	3.98077	1.10227	7	8.28571
chr1	46303708	46309903	UQCRH	1	+	46303708	46309903	NA	3	113,27,7	0,5393,6189	3.23236	2.9611	2.95677	2.84367	4.02328	6.59709
chr1	46309998	46310253	UQCRH	1	+	46309998	46310253	NA	2	47,99	0,157	0.855425	1.01301	0.703625	0.974225	0.890418	1.22887
chr1	46442907	46443005	FAAHP1	1	+	46442907	46443005	NA	1	99	0	7	1.66667	5	5.7	0.4	4
chr1	46510639	46512126	DMBX1	1	+	46510639	46512126	NA	3	16,349,84	0,296,1404	2.9011	2.66512	2.63226	2.84211	1.67002	4.19737
chr1	46512324	46512474	DMBX1	1	+	46512324	46512474	NA	1	151	0	2.21935	2.36111	1.5	0.75	3.57143	1.49286
chr1	47179343	47180245	LINC00853	1	+	47179343	47180245	NA	2	96378	0,525	1.73214	1.11607	0.882817	1.12705	0.440476	0.894231
chr1	50968744	50969438	CDKN2C	1	+	50968744	50969438	NA	1	695	0	2.01158	2.16343	2.1809	2.15101	3.13945	2.9701
chr1	50969635	50969884	CDKN2C	1	+	50969635	50969884	NA	1	250	0	0.799703	0.849932	0.544781	0.86042	0.807561	0.737776
chr1	50970300	50974241	CDKN2C	1	+	50970300	50974241	NA	2	198349	0,3593	1.54752	1.41667	1.16682	1.3793	1.51256	1.10812
chr1	51236569	51236769	RNF11	1	+	51236569	51236769	NA	1	201	0	11.05	13.6957	16.7917	9.775	23	21.9038
chr1	51270042	51271415	RNF11	1	+	51270042	51271415	NA	2	84265	0,1109	51.8182	44.6287	64.5272	42.3125	37.7557	44.4488
chr1	51729901	51730051	OSBPL9	1	+	51729901	51730051	NA	1	151	0	16.0136	10.413	15.0621	9.49105	20.0667	11.1382
chr1	51787358	51787734	OSBPL9	1	+	51787358	51787734	NA	2	131,20	0,357	6.70931	7.86147	6.26353	6.24758	7.15921	9.35571
chr1	52237714	52237815	ZFYVE9	1	+	52237714	52237815	NA	1	102	0	3.97727	7	5	4.67532	5.33333	5.40909
chr1	52238313	52238514	ZFYVE9	1	+	52238313	52238514	NA	1	202	0	7.35	11.8	4.18182	3.50649	3.44444	6.09
chr1	52238613	52239114	ZFYVE9	1	+	52238613	52239114	NA	1	502	0	6.6	6.96774	3.42857	4.97143	3.65957	3.85
chr1	52239262	52239363	ZFYVE9	1	+	52239262	52239363	NA	1	102	0	4.17308	3.41333	2.125	2.9011	3.81818	2.21667
chr1	52404645	52404745	PRPF38A	1	+	52404645	52404745	NA	1	101	0	2.54468	2.73465	4.21996	2.54905	4.30516	2.75471
chr1	52411192	52416687	PRPF38A	1	+	52411192	52416687	NA	7	9,111,113,27,98,49,40	0,1322,2687,3429,3570,4146,5456	2.99939	2.65533	2.92007	2.62188	3.81129	4.64817
chr1	52417676	52418073	PRPF38A	1	+	52417676	52418073	NA	1	398	0	4.54099	4.72969	3.62033	4.1519	5.57284	6.03141
chr1	52771078	52771228	ZYG11B	1	+	52771078	52771228	NA	1	151	0	30.9375	39.375	31.9394	26.0857	15.6	25.7895
chr1	52771327	52779856	ZYG11B	1	+	52771327	52779856	NA	2	448,4	0,8526	20.55	22.35	23.7534	29.8571	10.3133	17.7273
chr1	52857063	52857213	ZYG11A	1	+	52857063	52857213	NA	1	151	0	4.87143	3.79762	3.35417	3.92308	7.64286	4.40678
chr1	52857411	52860790	ZYG11A	1	+	52857411	52860790	NA	2	339,60	0,3320	6.64583	7.81092	3.81818	6.61538	6.49597	5.72658
chr1	52892836	52892937	ZYG11A	1	+	52892836	52892937	NA	1	102	0	3.05556	2.2449	1.75	4	5.72727	4.08571
chr1	52893035	52893334	ZYG11A	1	+	52893035	52893334	NA	1	300	0	14.96	12.852	4.22059	7.9	15.6493	15.665
chr1	52894226	52894426	ZYG11A	1	+	52894226	52894426	NA	1	201	0	4.92381	4.4	1.86667	3.88889	8.70652	8.04186
chr1	53038934	53039035	SCP2	1	+	53038934	53039035	NA	1	102	0	10.3091	7.60163	13.9822	9.47368	9.66355	9.95556
chr1	53210057	53210208	CPT2	1	+	53210057	53210208	NA	1	152	0	1.51053	1.9972	1.81589	2.61319	3.17063	1.2825
chr1	53210456	53210806	CPT2	1	+	53210456	53210806	NA	1	351	0	5.14348	3.88395	3.02387	4.60992	6.33469	4.40426
chr1	53210855	53211155	CPT2	1	+	53210855	53211155	NA	1	301	0	3.5	1.81377	2.87129	2.4866	3.19522	2.72195
chr1	53211254	53213449	CPT2	1	+	53211254	53213449	NA	2	66186	0,2010	1.63564	1.3873	1.69312	1.63956	1.86693	2.19208
chr1	53952074	53952224	LRRC42	1	+	53952074	53952224	NA	1	151	0	3.40476	2.59712	2.85808	2.83906	2.49454	3.29916
chr1	53966337	53968019	LRRC42	1	+	53966337	53968019	NA	2	44355	0,1328	2.786	2.87878	2.40172	2.1536	2.14402	2.84787
chr1	54609444	54609844	ACOT11	1	+	54609444	54609844	NA	1	401	0	1.66667	15	3.53175	5.20238	1	11
chr1	54722761	54731561	MROH7-TTC4	1	+	54722761	54731561	NA	3	39,87,76	0,5585,8725	1.68421	1.33333	1.1	1.01316	0.657895	1.44118
chr1	54741455	54742305	MROH7-TTC4	1	+	54741455	54742305	NA	1	851	0	3.29194	3.63618	2.71611	3.76243	2.90927	3.07202
chr1	54742354	54742555	MROH7-TTC4	1	+	54742354	54742555	NA	1	202	0	3.66667	1.5625	2.30769	1.76471	1.07143	13.5
chr1	55039625	55039775	PCSK9	1	+	55039625	55039775	NA	1	151	0	7.0163	12.8986	7.27273	12	11.0131	13.2281
chr1	55064154	55064604	PCSK9	1	+	55064154	55064604	NA	1	451	0	4.97183	6.24055	2.94799	4.19351	3.69858	3.72999
chr1	62436952	62437302	USP1	1	+	62436952	62437302	NA	1	351	0	2.67273	3.08918	9.80778	4.27536	4.75483	5.30719
chr1	62439849	62440000	USP1	1	+	62439849	62440000	NA	1	152	0	2.23448	2.34731	3.10917	2.25	2.07449	3.68421
chr1	62444862	62448476	USP1	1	+	62444862	62448476	NA	3	568,171,12	0,2479,3603	3.35726	3.1056	3.15177	2.48817	2.34789	2.30118
chr1	62450504	62450805	USP1	1	+	62450504	62450805	NA	1	302	0	1.98261	2.16529	2.41583	1.88596	1.95185	2.11173
chr1	62816673	62819019	ATG4C	1	+	62816673	62819019	NA	2	136,15	0,2332	6.71264	15.3409	16.5	13.9583	10.4	9.33333
chr1	64179006	64179256	ROR1	1	+	64179006	64179256	NA	1	251	0	1	1	9.21212	9.25	1	1
chr1	64691608	64692009	CACHD1	1	+	64691608	64692009	NA	1	402	0	1	1	21	30.96	1	1
chr1	64777723	64778071	RAVER2	1	+	64777723	64778071	NA	1	349	0	12.6316	13	12.7321	9.92727	11.8462	24.5556
chr1	64832933	64833082	RAVER2	1	+	64832933	64833082	NA	1	150	0	10.4	7.29	8.1097	6.34783	7.77778	16.2222
chr1	65392439	65392838	DNAJC6	1	+	65392439	65392838	NA	1	400	0	21.1937	10.044	9.8054	10.6662	17.8163	27.8915
chr1	65408721	65411387	DNAJC6	1	+	65408721	65411387	NA	2	63138	0,2529	9.42308	4.74211	5.29077	6.00658	7.53005	8.47868
chr1	65414027	65414277	DNAJC6	1	+	65414027	65414277	NA	1	251	0	14.6679	7.41078	6.93301	10.2224	9.37209	15.3449
chr1	65432328	65432428	LEPROT	1	+	65432328	65432428	NA	1	101	0	5.71667	7.31126	5.56422	4.81437	7.84651	9.34783
chr1	65434912	65435112	LEPROT	1	+	65434912	65435112	NA	1	201	0	5.16026	4.58557	3.59877	4.15087	4.33333	7.38095
chr1	66958098	66958879	MIER1	1	+	66958098	66958879	NA	2	123,29	0,753	7.90244	7.2	9.58442	7	3.45205	5.53191
chr1	66984578	66984879	MIER1	1	+	66984578	66984879	NA	1	302	0	12	8.6	9.56604	7.3125	8.15789	9.28571
chr1	67258485	67258783	IL23R	1	+	67258485	67258783	NA	1	299	0	1.96226	3.1982	2.21881	2.57812	2.12963	3.09302
chr1	67259078	67259227	IL23R	1	+	67259078	67259227	NA	1	150	0	5.72619	8.48485	7.25625	6.04167	6.77679	8.83333
chr1	67685225	67686106	GADD45A	1	+	67685225	67686106	NA	2	314,82	0,800	2.08613	1.88225	1.82262	2.23225	2.17679	1.86205
chr1	67687697	67688042	GADD45A	1	+	67687697	67688042	NA	1	346	0	2.67379	3.81956	1.9169	2.84684	2.06092	2.31832
chr1	70205731	70221812	SRSF11	1	+	70205731	70221812	NA	2	50201	0,15881	7.14353	9.92004	12.6069	11.3586	27.0789	18.5926
chr1	70239493	70250872	SRSF11	1	+	70239493	70250872	NA	6	28,132,90,96,139,265	0,5191,7325,10459,10872,11115	8.53474	12.5124	6.85205	9.79416	16.6257	14.1604
chr1	70354856	70355000	HHLA3	1	+	70354856	70355000	NA	1	145	0	2.53403	3.17018	3.02201	2.96683	2.66667	6.25
chr1	74733152	74733352	TYW3	1	+	74733152	74733352	NA	1	201	0	6.13075	5.53656	7.2093	4.95106	8.41449	7.42857
chr1	77918127	77925191	NEXN	1	+	77918127	77925191	NA	2	147,4	0,7061	1.33333	2.66667	1.73295	1.9	3	0.5
chr1	77926574	77942697	NEXN	1	+	77926574	77942697	NA	7	3.81772e+19	0,142,2742,6708,9249,15449,15887	2.85714	4.28571	1.43903	1.74545	1	2.15789
chr1	78005001	78013526	DNAJB4	1	+	78005001	78013526	NA	2	321476	0,8050	2.34928	1.94337	2.54634	1.76259	3.005	3.63367
chr1	84479285	84482930	RPF1	1	+	84479285	84482930	NA	3	225,57,16	0,1671,3630	12.4237	9.76259	6.98009	5.99829	10.1743	12.6467
chr1	86914751	86915050	HS2ST1	1	+	86914751	86915050	NA	1	300	0	37.7027	22.2222	65.7333	33.7297	35.8182	57.7358
chr1	87104574	87104824	HS2ST1	1	+	87104574	87104824	NA	1	251	0	17.259	18.0952	20.8857	15.4667	11.8605	22.3077
chr1	88684337	88684437	PKN2	1	+	88684337	88684437	NA	1	101	0	9.34375	9.75	9.7375	14.8958	11.8	28.75
chr1	88684536	88741193	PKN2	1	+	88684536	88741193	NA	2	93206	0,56452	8.01667	7.08333	8.76923	7.22549	6.82353	11.7672
chr1	88833091	88833625	PKN2	1	+	88833091	88833625	NA	2	67381	0,154	13.1147	11.0684	8.97222	11.2588	14.2909	21.1682
chr1	89582764	89582865	LRRC8B	1	+	89582764	89582865	NA	1	102	0	4.2963	2.7931	3.83871	4.38158	13.2955	8.31148
chr1	89583610	89584656	LRRC8B	1	+	89583610	89584656	NA	1	1047	0	14.4	16.0054	17.1218	12	33.9418	18.672
chr1	89592835	89593134	LRRC8B	1	+	89592835	89593134	NA	1	300	0	12	21.5	17.2073	10.3729	30.6184	14.4351
chr1	89712924	89713174	LRRC8C	1	+	89712924	89713174	NA	1	251	0	10.5714	10	6.54839	5.90476	8.42857	10.2879
chr1	89713372	89713522	LRRC8C	1	+	89713372	89713522	NA	1	151	0	22.8571	31.875	18.6667	13.3333	12.3333	24.2308
chr1	89713720	89713919	LRRC8C	1	+	89713720	89713919	NA	1	200	0	18	11.0976	7.1129	9.67742	8.66667	11.0698
chr1	89714564	89714963	LRRC8C	1	+	89714564	89714963	NA	1	400	0	12.1774	20.2326	19.2857	9.71429	15.0698	17.2812
chr1	89821260	89822038	LRRC8D	1	+	89821260	89822038	NA	2	32118	0,661	2.29604	0.728745	1.52292	0.61055	0.890805	1.08796
chr1	89933662	89934059	LRRC8D	1	+	89933662	89934059	NA	1	398	0	1.22068	1.4421	1.41137	1.41374	1.60585	1.57877
chr1	89934354	89935738	LRRC8D	1	+	89934354	89935738	NA	1	1385	0	2.98483	3.12952	2.56975	2.98609	3.18699	3.92248
chr1	90007436	90007536	ZNF326	1	+	90007436	90007536	NA	1	101	0	4.6036	3.7218	3.29383	1.96717	3.67045	2.06803
chr1	90010269	90017336	ZNF326	1	+	90010269	90017336	NA	3	18,112,20	0,2857,7048	3.98039	4.48091	3.31329	3.80871	3.77564	2.10667
chr1	90022336	90027692	ZNF326	1	+	90022336	90027692	NA	2	10339	0,5018	6.55219	8.26531	7.77342	6.33333	6.39667	5.71429
chr1	91520221	91524329	CDC7	1	+	91520221	91524329	NA	2	59289	0,3820	9.57772	12.8462	7.51787	9.88594	10.9566	9.8
chr1	93079333	93110231	MTF2	1	+	93079333	93110231	NA	2	199,2	0,30897	6.38182	5.35	6.66667	5.08333	8.50843	8.34386
chr1	93136693	93137142	MTF2	1	+	93136693	93137142	NA	1	450	0	8.46694	12.6326	11.0939	7.32359	15.3353	14.5749
chr1	93345969	93346118	DR1	1	+	93345969	93346118	NA	1	150	0	4.2	7.77778	8.54	8.18293	16.1368	25.9041
chr1	93346216	93346809	DR1	1	+	93346216	93346809	NA	1	594	0	11.8826	11.7268	8.67521	8.72072	19.6368	31.1848
chr1	93448180	93499492	FNBP1L	1	+	93448180	93499492	NA	2	126,25	0,51288	3.77778	6.8	8.19718	13.5	12.9231	9.54545
chr1	93536482	93546858	FNBP1L	1	+	93536482	93546858	NA	4	9,15,110,17	0,4560,7625,10360	4	12.8	5.23404	10.8837	4.15385	4.375
chr1	93546957	93549364	FNBP1L	1	+	93546957	93549364	NA	3	18,95,87	0,390,2321	8	10.75	6.94737	9.76	8.7	4.66667
chr1	93553119	93553270	FNBP1L	1	+	93553119	93553270	NA	1	152	0	6.6087	3.75758	4.70769	12.8571	5.52	5
chr1	95230992	95244658	TMEM56-RWDD3	1	+	95230992	95244658	NA	2	3448	0,13219	54.9836	33.3465	52.5967	52.3101	32.6364	70.4906
chr1	99646171	99686963	PALMD	1	+	99646171	99686963	NA	5	192,81,125,115,34	0,16148,21471,40505,40759	0.779221	0.958944	1.10714	1.34783	1.07051	0.957393
chr1	99688907	99689850	PALMD	1	+	99688907	99689850	NA	1	944	0	1.63265	1.54271	2.62673	2.2	2.59755	2.06419
chr1	100266256	100268293	RTCA	1	+	100266256	100268293	NA	4	165,101,39,142	0,268,1244,1896	4.38926	3.23462	4.36364	3.87257	4.99063	7.12632
chr1	101025894	101025993	LOC102606465	1	+	101025894	101025993	NA	1	100	0	5.25	15	4.8	2	8	18.5714
chr1	101086936	101087035	LOC102606465	1	+	101086936	101087035	NA	1	100	0	3.75	5.30769	1.94118	8.6	10.1818	37.5
chr1	101239920	101240420	S1PR1	1	+	101239920	101240420	NA	1	501	0	3.33333	5.5	3.69778	4.06078	7	25
chr1	103525956	103526253	RNPC3	1	+	103525956	103526253	NA	1	298	0	3.27778	4.86	7.5	2.99139	6.30769	7.07463
chr1	104073070	104073265	LOC100129138	1	+	104073070	104073265	NA	1	196	0	3	3	0.944444	1.77778	1.5	7
chr1	104073360	104073651	LOC100129138	1	+	104073360	104073651	NA	1	292	0	50	3.71429	2.58333	1.3913	5	4.55556
chr1	107056742	107057970	PRMT6	1	+	107056742	107057970	NA	1	1229	0	5.76514	4.58117	3.33891	3.34669	4.43007	4.24812
chr1	108635135	108635335	FAM102B	1	+	108635135	108635335	NA	1	201	0	11.9298	10.9259	14.0461	11.4734	16.8416	17.7469
chr1	108635484	108635585	FAM102B	1	+	108635484	108635585	NA	1	102	0	17	15.75	15.1974	14.7778	27.9643	27.1071
chr1	108692457	108692557	PRPF38B	1	+	108692457	108692557	NA	1	101	0	2.28472	2.60256	2.96814	2.55701	2.77863	4.54645
chr1	108699180	108700071	PRPF38B	1	+	108699180	108700071	NA	1	892	0	7.12746	7.7535	4.70838	5.51838	5.08878	6.82985
chr1	108746663	108752280	STXBP3	1	+	108746663	108752280	NA	2	124,24	0,5594	17	16.9941	29.25	12.1053	23.8846	20.125
chr1	108929725	108929925	GPSM2	1	+	108929725	108929925	NA	1	201	0	10.9814	10.8126	8.8775	13.7759	9.84615	7.95699
chr1	109094532	109094883	TMEM167B	1	+	109094532	109094883	NA	1	352	0	7.2713	11.008	13.5795	11.5766	13.8737	15.8062
chr1	109213942	109215009	SARS	1	+	109213942	109215009	NA	2	187463	0,605	7.51668	7.80757	7.08985	5.67559	6.85057	9.66932
chr1	109217449	109228389	SARS	1	+	109217449	109228389	NA	3	43,71,38	0,6529,10903	5.3367	6.61961	3.50699	4.08247	3.93635	4.68223
chr1	109237733	109238082	SARS	1	+	109237733	109238082	NA	1	350	0	4.21138	6.5794	3.61014	4.63294	4.57156	7.32895
chr1	109250268	109258657	CELSR2	1	+	109250268	109258657	NA	2	3122226	0,8164	3.80502	3.55305	3.37398	3.56222	3.91972	3.75602
chr1	109264309	109264498	CELSR2	1	+	109264309	109264498	NA	2	57,45	0,145	1.23026	1.01852	1.88235	2.1873	1.79924	1.73611
chr1	109272715	109273607	CELSR2	1	+	109272715	109273607	NA	4	14195171172	0,118,451,721	2.90942	2.08672	2.65106	2.02701	2.65939	2.79651
chr1	109274257	109274807	CELSR2	1	+	109274257	109274807	NA	1	551	0	6.33729	7.56578	4.91049	5.49949	6.70518	11.1655
chr1	109491086	109491632	ATXN7L2	1	+	109491086	109491632	NA	1	547	0	5.31197	4.84394	3.59798	6.26667	5.25405	3.97222
chr1	109548613	109548813	GNAI3	1	+	109548613	109548813	NA	1	201	0	7.63496	5.04762	11.4299	6.43542	6.89374	11.5806
chr1	109592345	109592645	GNAI3	1	+	109592345	109592645	NA	1	301	0	12.6853	8.46094	11.0487	8.93061	11.411	22.3669
chr1	109656173	109657231	GSTM4	1	+	109656173	109657231	NA	3	253,76,17	0,539,1042	2.30723	2.39733	3.23356	3.80879	3.4375	2.52233
chr1	109665107	109665354	GSTM4	1	+	109665107	109665354	NA	1	248	0	4.72381	6.4032	4.70905	6.18307	9.49405	7.64706
chr1	109668022	109668492	GSTM2	1	+	109668022	109668492	NA	2	130,68	0,403	12.3643	8.62857	9.82692	6.42169	6	24.8295
chr1	109921980	109923946	CSF1	1	+	109921980	109923946	NA	2	15781	0,1186	3.144	3.8342	3.21239	3.47612	5.0333	4.38028
chr1	109928859	109930001	CSF1	1	+	109928859	109930001	NA	1	1143	0	5.30504	5.84855	4.66515	5.11387	6.37815	6.40184
chr1	110043172	110043788	STRIP1	1	+	110043172	110043788	NA	2	99150	0,467	4.46786	5.54065	4.14681	5.65741	4.98752	8.52632
chr1	110051826	110053999	STRIP1	1	+	110051826	110053999	NA	2	62335	0,1839	9.26943	12.1199	8.8034	11.1261	15.5124	11.5192
chr1	110339968	110340566	RBM15	1	+	110339968	110340566	NA	1	599	0	1.28683	1.73593	1.8313	1.30924	1.61156	2.28554
chr1	110340764	110342206	RBM15	1	+	110340764	110342206	NA	1	1443	0	1.34138	1.58599	1.48326	1.363	1.44756	1.57118
chr1	111478266	111478414	C1orf162	1	+	111478266	111478414	NA	1	149	0	3.9375	1.33333	3.33333	2.25	15	1.5
chr1	111746063	111746312	FAM212B-AS1	1	+	111746063	111746312	NA	1	250	0	2	2	3.71429	12.6	3	3
chr1	111765945	111766984	DDX20	1	+	111765945	111766984	NA	1	1040	0	7.57015	11.6196	9.05631	9.88034	15.877	7.39868
chr1	112619850	112653599	CAPZA1	1	+	112619850	112653599	NA	4	34,64,52,2	0,27360,29568,33748	11.0377	11.7383	11.0866	9.6944	11.259	8.92703
chr1	112956462	112957433	SLC16A1-AS1	1	+	112956462	112957433	NA	1	972	0	1.70292	1.31905	1.76339	1.25926	1.37912	2.05365
chr1	113114501	113114602	LRIG2	1	+	113114501	113114602	NA	1	102	0	4.48718	2.19219	2.91667	6.91304	4.07692	5.5461
chr1	113119455	113124604	LRIG2	1	+	113119455	113124604	NA	2	69730	0,4420	6.27419	5.65236	6.31329	6	6.29412	5.97551
chr1	113590535	113590635	MAGI3	1	+	113590535	113590635	NA	1	101	0	3.5	4.33333	2.23438	8	2.07692	5.83333
chr1	113642012	113642362	MAGI3	1	+	113642012	113642362	NA	1	351	0	25.4412	11.6667	8.55556	16.3137	11.925	12.5
chr1	113682984	113683085	MAGI3	1	+	113682984	113683085	NA	1	102	0	5.41667	5.41667	4.125	8.33333	1.125	4
chr1	113683183	113683433	MAGI3	1	+	113683183	113683433	NA	1	251	0	12.8125	5.10417	7.05435	7.68	9.2	4.57692
chr1	113683532	113684031	MAGI3	1	+	113683532	113684031	NA	1	500	0	8.09524	9.72222	5.86667	11.4783	8.78571	9.90244
chr1	113684129	113684230	MAGI3	1	+	113684129	113684230	NA	1	102	0	5	3.51852	4.88889	6.30303	6.75	9.04167
chr1	113911444	113912292	DCLRE1B	1	+	113911444	113912292	NA	1	849	0	4.57027	5.39674	4.708	5.36046	5.45212	6.16369
chr1	113929472	113940621	HIPK1	1	+	113929472	113940621	NA	2	61240	0,10910	12.9808	11.3839	10.0421	14.7245	13.7447	9.62937
chr1	113940669	113941416	HIPK1	1	+	113940669	113941416	NA	1	748	0	24.6032	22.4654	22.367	22.9423	25.7879	21.9318
chr1	115651463	115663955	VANGL1	1	+	115651463	115663955	NA	3	22133295	0,8178,12198	10.0244	7.91892	24.1497	18.3404	11.8058	13.0515
chr1	115685309	115691349	VANGL1	1	+	115685309	115691349	NA	2	219231	0,5810	5.36066	5.33333	16.4602	13.7679	6.53333	9
chr1	115691398	115691748	VANGL1	1	+	115691398	115691748	NA	1	351	0	6.92308	9.35294	18.5882	17.2703	6.86667	7.05882
chr1	116134991	116135240	MAB21L3	1	+	116134991	116135240	NA	1	250	0	1.41615	1.9699	0.693617	1.63366	0.894904	0.862319
chr1	116400900	116401000	ATP1A1	1	+	116400900	116401000	NA	1	101	0	6.5184	5.87245	3.98218	4.35644	5.51642	4.0955
chr1	116910121	116941981	PTGFRN	1	+	116910121	116941981	NA	2	132267	0,31594	3.27068	3.69947	3.38138	4.01533	4.25974	8.25
chr1	116949370	116961637	PTGFRN	1	+	116949370	116961637	NA	2	203395	0,11873	4.73833	7.34566	5.35416	6.70516	7.52556	7.04913
chr1	116967027	116967277	PTGFRN	1	+	116967027	116967277	NA	1	251	0	4.91071	3.4878	3.10931	2.76793	5.00513	5.98585
chr1	116986829	116987128	PTGFRN	1	+	116986829	116987128	NA	1	300	0	4.69388	6.9375	5.20045	6.63063	7.68	7.03125
chr1	117075010	117076272	TTF2	1	+	117075010	117076272	NA	2	850,93	0,1170	5.60582	6.56066	4.921	6.05805	8.78216	6.66911
chr1	117367463	117367663	MAN1A2	1	+	117367463	117367663	NA	1	201	0	6.29688	3.34444	17.7083	4.52308	14.8173	24.4926
chr1	117367811	117414784	MAN1A2	1	+	117367811	117414784	NA	4	675,256,97,72	0,34375,37738,46902	3.34839	3.77945	3.64848	2.83916	3.53579	3.29273
chr1	117522954	117523254	MAN1A2	1	+	117522954	117523254	NA	1	301	0	3.575	4.73737	3.19762	2.77208	4.86265	4.9491
chr1	117622918	117623963	FAM46C	1	+	117622918	117623963	NA	1	1046	0	8.97727	10.6541	11.406	11.9521	10.1978	18.3132
chr1	117624061	117624361	FAM46C	1	+	117624061	117624361	NA	1	301	0	4.54545	11.5	6.68376	9.54222	8.36957	7.78302
chr1	117624559	117624659	FAM46C	1	+	117624559	117624659	NA	1	101	0	5.35714	5	7.28571	1.44762	10.5	1.42593
chr1	117952582	117954009	WDR3	1	+	117952582	117954009	NA	4	81,51,66,3	0,364,894,1425	6.2184	7.80814	4.59283	5.38459	5.55495	8.5665
chr1	117959332	117959532	WDR3	1	+	117959332	117959532	NA	1	201	0	9.91087	11.929	6.42988	7.90716	8.76141	12.8967
chr1	119062912	119063193	WARS2-IT1	1	+	119062912	119063193	NA	1	282	0	1.03915	0.90942	1.26744	0.999621	1.15	1.07729
chr1	119140396	119140744	LOC101929147	1	+	119140396	119140744	NA	1	349	0	4.02128	11.5	5.38462	2.11538	5.81132	8.8
chr1	119141795	119150679	LOC101929147	1	+	119141795	119150679	NA	3	19117115	0,5158,8770	5.92742	12.1905	2.2	3.4	9.71429	8.61538
chr1	119150922	119151072	LOC101929147	1	+	119150922	119151072	NA	1	151	0	5.45588	13.0526	2.44186	3.64286	1.33333	9.14286
chr1	119182860	119183308	LOC101929147	1	+	119182860	119183308	NA	1	449	0	4.81923	14.4286	1.75	2.09524	8.88136	18.2439
chr1	119711991	119734634	PHGDH	1	+	119711991	119734634	NA	6	170,152,66,55,99,1	0,9179,11385,14860,15013,22643	3.93796	4.634	3.13412	3.84174	4.37233	2.80621
chr1	120464434	120466053	NBPF8	1	+	120464434	120466053	NA	3	115,109,76	0,829,1544	5.12727	5.05051	4.86667	2.96066	3.3	3.09091
chr1	120466152	120466501	NBPF8	1	+	120466152	120466501	NA	1	350	0	5.33077	5.75397	5.93976	4.3102	3.89825	4.86792
chr1	120913229	120952617	LINC00623	1	+	120913229	120952617	NA	2	222179	0,39210	1.04717	0.933333	2.4734	2.67797	1.5	1.1828
chr1	120952766	120953266	LINC00623	1	+	120952766	120953266	NA	1	501	0	1.44643	0.674797	2.63889	2.41463	1.43396	1.46154
chr1	121185062	121187090	SRGAP2C	1	+	121185062	121187090	NA	2	63186	0,1843	3.6	4.82353	3.14286	4.94375	3.77778	6.19048
chr1	121187486	121284925	SRGAP2C	1	+	121187486	121284925	NA	2	28123	0,97317	1.57778	1.17021	1.64789	1.65246	2.01429	1.71096
chr1	121374021	121382708	SRGAP2C	1	+	121374021	121382708	NA	3	166,129,5	0,805,8683	1.95	2.80769	2.32836	2.64151	2.31818	2.97143
chr1	121387660	121387959	SRGAP2C	1	+	121387660	121387959	NA	1	300	0	4.06667	3.83784	2.6	3.5	4.27941	4.64819
chr1	143792964	143793312	LOC388692	1	+	143792964	143793312	NA	1	349	0	1	4	1.5	1.68067	1	2
chr1	143794254	143796711	FAM231D	1	+	143794254	143796711	NA	2	8143	0,2315	1	2.5	1.14706	1.01587	1	1
chr1	143972639	143974815	SRGAP2D	1	+	143972639	143974815	NA	2	128272	0,1905	2.38636	4.77679	3.66667	3.4386	5.66667	6.81702
chr1	144054485	144063175	SRGAP2D	1	+	144054485	144063175	NA	3	169,129,3	0,808,8688	3	3.75	2.69388	2.75758	2.74194	4.68
chr1	144068205	144068506	SRGAP2D	1	+	144068205	144068506	NA	1	302	0	2.22581	3.71324	2.2578	3.33333	4.88095	2.96053
chr1	145096000	145096598	FAM72D	1	+	145096000	145096598	NA	1	599	0	35.4779	26.0714	31.2097	37.3147	41.6613	79.6571
chr1	145669918	145670068	GPR89A	1	+	145669918	145670068	NA	1	151	0	5.67742	11.1646	5.61458	5.68539	7.26316	14.0459
chr1	145670166	145670365	GPR89A	1	+	145670166	145670365	NA	1	200	0	8.4878	22.2703	15.3681	9.91029	14.806	18.5455
chr1	145919894	145920573	GNRHR2	1	+	145919894	145920573	NA	2	7240	0,440	0.494624	2.4252	0.806324	1.125	1.11	1.39583
chr1	145964751	145975317	POLR3GL	1	+	145964751	145975317	NA	3	18,167,11	0,10074,10556	1.81272	1.34178	1.49323	1.72882	2.62857	1.19518
chr1	145977487	145978751	POLR3GL	1	+	145977487	145978751	NA	4	53,74,114,391	0,291,496,874	1.92601	1.97778	1.5244	1.74949	2.15497	1.22774
chr1	146298170	146298370	NUDT4P2	1	+	146298170	146298370	NA	1	201	0	11.3819	9.56771	14.8774	9.04478	8.56338	19.2823
chr1	147284459	147286440	CHD1L	1	+	147284459	147286440	NA	3	41164143	0,865,1839	5.76338	5.90292	4.06537	6.30217	9.40521	6.42488
chr1	147619052	147619852	BCL9	1	+	147619052	147619852	NA	1	801	0	3.59195	3.98268	2.87868	2.31818	3.0625	2.98864
chr1	147619950	147620151	BCL9	1	+	147619950	147620151	NA	1	202	0	2.12121	1	1.91912	1.21429	2.625	1.8125
chr1	147620400	147620600	BCL9	1	+	147620400	147620600	NA	1	201	0	3.95833	1.5873	1.6875	2.75	1.70833	4.13793
chr1	147623971	147624222	BCL9	1	+	147623971	147624222	NA	1	252	0	1.84524	1.16541	2.04545	1.33333	1.625	2
chr1	147624371	147625021	BCL9	1	+	147624371	147625021	NA	1	651	0	3.8172	3.44286	3.20709	3.21429	4.53333	4.4902
chr1	147992831	147992931	GPR89B	1	+	147992831	147992931	NA	1	101	0	10.3333	7.77273	5.32609	9.28125	11.1111	8.44444
chr1	147993028	147993275	GPR89B	1	+	147993028	147993275	NA	1	248	0	12.1778	10.6172	11.8382	17.7143	19.6154	14
chr1	148748649	148748755	NUDT4P2	1	+	148748649	148748755	NA	1	107	0	3.94872	2.75	9.5	2.4	10.6667	24.2432
chr1	148748949	148749153	NUDT4P2	1	+	148748949	148749153	NA	1	205	0	13.3483	11.0647	9.99351	10.5818	8.91542	21.1503
chr1	148887399	148889650	PDE4DIP	1	+	148887399	148889650	NA	2	3248	0,2004	3.1856	2.71897	6.66667	2.30303	2.49052	2.49057
chr1	148889749	148937833	PDE4DIP	1	+	148889749	148937833	NA	5	146,77,124,616,87	0,39448,42051,42364,47998	2.38551	2.41018	1.46667	2.17054	2.11683	1.7456
chr1	148978407	148992615	PDE4DIP	1	+	148978407	148992615	NA	5	9,113,128,89,361	0,1330,2863,13478,13848	2.36842	2.59878	1.6732	2.52381	2.34852	2.09907
chr1	148992714	148992915	PDE4DIP	1	+	148992714	148992915	NA	1	202	0	2.50752	2.04545	0.444444	5.33333	2.1244	1.27451
chr1	148998321	149002909	PDE4DIP	1	+	148998321	149002909	NA	3	55,436,60	0,3270,4529	3.89147	4.15489	4.92754	3.46667	3.57519	3.85185
chr1	149003626	149004954	PDE4DIP	1	+	149003626	149004954	NA	2	105,46	0,1283	1.44788	1.15496	1.84615	4	1.19854	1.88538
chr1	149005253	149007216	PDE4DIP	1	+	149005253	149007216	NA	2	185,16	0,1948	4.17508	3.16631	2.19048	2.30303	3.49301	3.97222
chr1	149032120	149032720	PDE4DIP	1	+	149032120	149032720	NA	1	601	0	2.77758	2.77714	1.19444	3.52381	3.40441	3.22538
chr1	149607359	149647002	LINC00869	1	+	149607359	149647002	NA	2	196404	0,39240	1.71795	1.16364	1.31206	1.7551	1.22642	1.27143
chr1	149647299	149647450	LINC00869	1	+	149647299	149647450	NA	1	152	0	2.09091	1.66667	2.04762	3.5	1.1	1.53571
chr1	149701573	149701889	LOC388692	1	+	149701573	149701889	NA	1	317	0	1	3	1.85	3.80952	1	1
chr1	149702218	149702429	LOC388692	1	+	149702218	149702429	NA	1	212	0	1	4	2.34375	2.42857	2	4
chr1	149851302	149851497	HIST2H2AA4	1	+	149851302	149851497	NA	1	196	0	1.72541	1.8733	1.60798	1.625	1.16556	1.72432
chr1	149852619	149852987	HIST2H3A	1	+	149852619	149852987	NA	1	369	0	1.625	2.86667	1.47059	1.4026	1.08333	0.975369
chr1	149887119	149887314	HIST2H2AC	1	+	149887119	149887314	NA	1	196	0	1.32341	1.02564	1.53646	0.896296	1.58824	1.63293
chr1	150158833	150159573	PLEKHO1	1	+	150158833	150159573	NA	1	741	0	2.01389	1.97268	2.2782	3.50036	4.02011	16.2357
chr1	150293891	150294140	MRPS21	1	+	150293891	150294140	NA	1	250	0	2.51719	2.93495	2.29058	2.67154	2.60301	7.05622
chr1	150294337	150308234	MRPS21	1	+	150294337	150308234	NA	2	113187	0,13711	0.764881	0.967877	0.707791	1.0418	0.686182	1.15504
chr1	150308333	150308483	MRPS21	1	+	150308333	150308483	NA	1	151	0	2.42188	1.94444	1.16618	1.47136	1.52397	3.65591
chr1	150328324	150332739	PRPF3	1	+	150328324	150332739	NA	2	143,56	0,4360	1.89902	1.65854	1.80388	2.17607	1.41959	2.77885
chr1	150333146	150334981	PRPF3	1	+	150333146	150334981	NA	2	54,47	0,1789	1.04242	1.02456	1.45072	1.37222	1.46366	1.9021
chr1	150335078	150335227	PRPF3	1	+	150335078	150335227	NA	1	150	0	2.0729	1.96098	2.26143	2.16229	2.09527	1.76781
chr1	150364359	150364559	RPRD2	1	+	150364359	150364559	NA	1	201	0	4.18889	11.375	3.96992	3	7	7.875
chr1	150471084	150471234	RPRD2	1	+	150471084	150471234	NA	1	151	0	3.04032	6.39333	4.75966	4.65341	5.76154	4.89286
chr1	150471483	150471932	RPRD2	1	+	150471483	150471932	NA	1	450	0	3.92424	4.99775	5.04308	3.80866	5.35862	6.31844
chr1	150472031	150472530	RPRD2	1	+	150472031	150472530	NA	1	500	0	6.84437	7.0733	6.81876	5.47826	8.37255	7.36596
chr1	150472828	150473377	RPRD2	1	+	150472828	150473377	NA	1	550	0	4.38805	7.25479	3.97979	3.2363	6.61111	5.12727
chr1	150505651	150507310	TARS2	1	+	150505651	150507310	NA	2	55395	0,1265	11.7567	10.3022	8.40054	11.0012	10.7879	7.77389
chr1	150511602	150512371	ECM1	1	+	150511602	150512371	NA	2	230,20	0,750	3.43891	2.77025	2.046	2.17624	2.50115	2.98401
chr1	150549418	150553796	ADAMTSL4	1	+	150549418	150553796	NA	6	82,74,104,58,356,371	0,404,2787,3125,3480,4008	2.80402	3.28127	2.38935	3.47403	3.50459	4.4387
chr1	150558975	150559395	ADAMTSL4	1	+	150558975	150559395	NA	2	191109	0,312	2.57426	1.98577	2.78841	2.87417	2.38174	3.02259
chr1	150560289	150560439	ADAMTSL4	1	+	150560289	150560439	NA	1	151	0	2.57485	2.09351	1.16429	2.53601	2.40952	2.56754
chr1	150950704	150950854	SETDB1	1	+	150950704	150950854	NA	1	151	0	5.85	7.07438	4.07115	4.07834	4.79276	5.5901
chr1	150960583	150962594	SETDB1	1	+	150960583	150962594	NA	3	609,29,8	0,1547,2004	7.96901	6.68813	5.93382	6.86502	6.24561	7.74545
chr1	151033922	151034769	PRUNE	1	+	151033922	151034769	NA	1	848	0	4.36801	4.54688	4.26528	6.00417	5.16168	7.79651
chr1	151060360	151067566	MLLT11	1	+	151060360	151067566	NA	2	194348	0,6859	8.17568	7.74434	8.76398	6.82682	9.42373	10.7087
chr1	151117456	151118385	GABPB2	1	+	151117456	151118385	NA	2	61429	0,501	6.76974	2.61995	3.47586	2.95161	4.87879	5.74359
chr1	151156678	151167216	TNFAIP8L2-SCNM1	1	+	151156678	151167216	NA	4	45,71,89,96	0,9793,10256,10443	3.74231	2.6129	2.25792	2.57245	13.7009	9.97872
chr1	151267280	151267379	PSMD4	1	+	151267280	151267379	NA	1	100	0	4.76309	3.92301	2.54873	4.07584	4.03134	4.74072
chr1	151286363	151288159	ZNF687	1	+	151286363	151288159	NA	1	1797	0	4.00882	3.82119	3.37816	4.30176	3.74064	3.59413
chr1	151561845	151562649	TUFT1	1	+	151561845	151562649	NA	3	12,75,65	0,246,740	4.16	3.36	4.09091	3.25	4.8	1.86667
chr1	151574274	151579724	TUFT1	1	+	151574274	151579724	NA	4	125,95,106,76	0,637,4447,5375	1.13333	2.34	2.46658	1.31081	3.5	1.93333
chr1	151581683	151582083	TUFT1	1	+	151581683	151582083	NA	1	401	0	2.52	1.90769	2.67123	2.77966	2.9	2.00769
chr1	153628445	153631839	S100A1	1	+	153628445	153631839	NA	3	52154142	0,2064,3253	2.35609	3.04755	2.20444	2.8309	2.10402	1.4015
chr1	153634079	153634326	CHTOP	1	+	153634079	153634326	NA	1	248	0	2.75852	3.3044	2.25799	2.15024	2.29021	2.64162
chr1	153642284	153645420	CHTOP	1	+	153642284	153645420	NA	3	146138357	0,943,2780	3.03469	3.47772	2.55414	2.98623	2.33684	2.93092
chr1	153728439	153740654	INTS3	1	+	153728439	153740654	NA	2	346,4	0,12212	2.69673	2.86096	3.67464	2.43871	4.03846	3.98804
chr1	153762808	153764143	INTS3	1	+	153762808	153764143	NA	4	40,130,55,26	0,425,1024,1310	2.69421	2.83859	2.47018	3.45833	2.21591	2.89216
chr1	153772971	153773382	INTS3	1	+	153772971	153773382	NA	2	111190	0,222	3.40749	3.94239	3.08662	2.94977	4.01408	4.29772
chr1	153773530	153773631	INTS3	1	+	153773530	153773631	NA	1	102	0	2.58651	1.98161	1.46003	2.61333	2.72727	3.28524
chr1	153779910	153780009	SLC27A3	1	+	153779910	153780009	NA	1	100	0	3.33333	1.81818	2.97692	6.125	2	1.08333
chr1	154228654	154236595	UBAP2L	1	+	154228654	154236595	NA	4	72,202,96,30	0,5937,6542,7912	12.045	8.7638	10.7834	11.7196	8.41948	12.4889
chr1	154324578	154325126	AQP10	1	+	154324578	154325126	NA	1	549	0	4.90588	6.95625	4.85783	4.55338	11	5.3
chr1	154348971	154349468	ATP8B2	1	+	154348971	154349468	NA	1	498	0	28.1423	29.13	18.4019	25.8357	24.78	52.6989
chr1	154349963	154350113	ATP8B2	1	+	154349963	154350113	NA	1	151	0	7.3125	11.6053	10.3289	9.60227	9.5625	16.1379
chr1	154465222	154465770	IL6R	1	+	154465222	154465770	NA	1	549	0	8	3.14286	10.3676	11.7647	4	14
chr1	154983835	154984033	FLAD1	1	+	154983835	154984033	NA	1	199	0	3.54578	2.33187	4.369	3.07433	3.82368	6.37523
chr1	154988072	154988862	FLAD1	1	+	154988072	154988862	NA	1	791	0	2.73316	2.17876	2.68734	2.29897	2.6254	3.71656
chr1	155002879	155010294	ZBTB7B	1	+	155002879	155010294	NA	2	65,37	0,7379	1.32692	1.17424	2.84961	1.67475	1.90799	1.97485
chr1	155014060	155016876	ZBTB7B	1	+	155014060	155016876	NA	3	341160657	0,595,2160	2.51561	2.43252	1.84777	2.95279	2.71505	3.1986
chr1	155017075	155017276	ZBTB7B	1	+	155017075	155017276	NA	1	202	0	0.798851	1.1225	0.926105	1.07878	0.965959	1.07436
chr1	155062288	155062578	ADAM15	1	+	155062288	155062578	NA	2	82119	0,172	4.58955	6.15942	4.75341	3.675	5.79203	5.1516
chr1	155069021	155069408	EFNA4	1	+	155069021	155069408	NA	1	388	0	5.82643	8.45455	2.94156	3.95676	5.17007	7.3599
chr1	155133547	155134128	EFNA1	1	+	155133547	155134128	NA	3	22,51,174	0,183,408	1.6	0.930288	1.36	0.801708	1.10476	0.866667
chr1	155134371	155134568	EFNA1	1	+	155134371	155134568	NA	1	198	0	4.40588	2.11243	4.55556	2.83391	2.97143	3.69231
chr1	155209297	155210593	MTX1	1	+	155209297	155210593	NA	3	36,70,46	0,1049,1251	2.14947	4.18724	1.76803	3.14867	4.28814	2.80827
chr1	155213539	155213739	MTX1	1	+	155213539	155213739	NA	1	201	0	3.1977	4.92055	3.74918	4.35606	6.01042	3.93042
chr1	155309908	155312334	FDPS	1	+	155309908	155312334	NA	3	58,163,80	0,135,2347	2.54042	2.41984	2.60921	2.6427	2.51293	1.62422
chr1	155319886	155320566	FDPS	1	+	155319886	155320566	NA	2	43158	0,523	1.95885	2.25959	1.44757	2.15882	1.97082	2.07641
chr1	155324540	155324740	RUSC1	1	+	155324540	155324740	NA	1	201	0	2.05128	1.61111	5.33333	4.5	9.4	3.28571
chr1	155324838	155324939	RUSC1	1	+	155324838	155324939	NA	1	102	0	2.93333	0.525253	1.2043	1.17143	2.63636	1.03571
chr1	155325295	155325396	RUSC1	1	+	155325295	155325396	NA	1	102	0	1.42857	0.642857	0.91954	0.653846	1.66667	0.222222
chr1	155326779	155330421	RUSC1	1	+	155326779	155330421	NA	3	354,126,19	0,1371,3624	3.61481	1.51948	2.33051	2.12468	3.98204	2.65963
chr1	155562078	155562374	ASH1L-AS1	1	+	155562078	155562374	NA	1	297	0	3.2	0.933333	1.05882	0.472222	1.75	1.4
chr1	155563011	155563650	ASH1L-AS1	1	+	155563011	155563650	NA	1	640	0	1.82069	2.46154	2.03425	1.6627	1.55556	1.48193
chr1	155610286	155611090	MSTO1	1	+	155610286	155611090	NA	2	275,52	0,753	3.58182	3.99259	3.08519	3.92683	5.34172	4.24118
chr1	155614080	155614379	MSTO1	1	+	155614080	155614379	NA	1	300	0	5.60761	5.41537	3.50693	3.70833	4.71685	4.58333
chr1	155614475	155614869	MSTO1	1	+	155614475	155614869	NA	1	395	0	2.92208	2.55502	1.82	2.06383	2.43606	2.40064
chr1	155729071	155729354	DAP3	1	+	155729071	155729354	NA	2	52147	0,137	3.02277	3.64595	2.82745	2.23827	4.19889	3.81288
chr1	155738220	155738418	DAP3	1	+	155738220	155738418	NA	1	199	0	7.8537	9.47282	6.62295	5.40909	10.0834	7.60608
chr1	155749600	155750242	MSTO2P	1	+	155749600	155750242	NA	2	32317	0,326	4.00256	2.24277	3.75926	3.33333	2.96914	3.4918
chr1	155750340	155750688	MSTO2P	1	+	155750340	155750688	NA	1	349	0	2.12019	2.2973	2.6	2.04167	1.66667	1.70588
chr1	156054822	156058413	LAMTOR2	1	+	156054822	156058413	NA	4	136,163,90,99	0,441,3156,3493	1.00058	0.986676	0.922714	0.903377	0.854009	0.865151
chr1	156114746	156115241	LMNA	1	+	156114746	156115241	NA	1	496	0	4.43498	4.80742	4.12692	4.79003	5.39294	4.06881
chr1	156126891	156137143	LMNA	1	+	156126891	156137143	NA	9	25,157,126,171,126,221,223,108,31	0,3726,7512,7914,8296,9010,9323,10030,10222	3.20878	2.13445	2.50281	2.35092	2.18189	2.23472
chr1	156194130	156200003	SLC25A44	1	+	156194130	156200003	NA	3	118161169	0,1883,5705	5.69231	5.33333	4.57955	5.525	6.25	5.35714
chr1	156200151	156200401	SLC25A44	1	+	156200151	156200401	NA	1	251	0	7.45455	6.2125	3.50794	7.43077	4.25926	4.24012
chr1	156210263	156210661	SLC25A44	1	+	156210263	156210661	NA	1	399	0	3.8209	3.46667	2.15172	4.53364	3	4.88095
chr1	156212547	156212697	SLC25A44	1	+	156212547	156212697	NA	1	151	0	10.5556	4.536	3.0113	4.54186	3.75758	5.54622
chr1	156233713	156240077	PMF1	1	+	156233713	156240077	NA	3	16196530	0,2575,5835	1.4878	1.56054	1.38635	1.71205	1.76646	3.01256
chr1	156284370	156285736	TMEM79	1	+	156284370	156285736	NA	2	37553	0,814	2.16667	1.80238	2.06623	1.81505	2.11097	3.05744
chr1	156291560	156292149	TMEM79	1	+	156291560	156292149	NA	1	590	0	2.592	3.37212	2.86824	1.96087	3.04398	2.49169
chr1	156625281	156625627	HAPLN2	1	+	156625281	156625627	NA	1	347	0	3.2	2.375	1.7931	2.24	2	3.2
chr1	156728766	156733484	RRNAD1	1	+	156728766	156733484	NA	5	450,125,193,63,108	0,3225,3515,4219,4611	1.7193	1.67263	1.44597	1.83329	1.71353	1.3939
chr1	156734266	156735745	RRNAD1	1	+	156734266	156735745	NA	2	228,21	0,1459	1.71053	1.54953	1.43529	1.66831	1.81406	1.74881
chr1	156767678	156767778	PRCC	1	+	156767678	156767778	NA	1	101	0	3.58364	3.41099	3.54897	3.38242	5.3871	3.02169
chr1	156786640	156787036	PRCC	1	+	156786640	156787036	NA	1	397	0	2.12715	2.6029	2.06494	2.33215	2.41561	2.3026
chr1	156800421	156800521	PRCC	1	+	156800421	156800521	NA	1	101	0	1.53333	1.40919	1.30678	1.30854	1.34574	1.72533
chr1	156913901	156915094	PEAR1	1	+	156913901	156915094	NA	2	200448	0,746	9.61538	7.24731	12.6	13.603	2.75248	6.5
chr1	156915937	156916086	PEAR1	1	+	156915937	156916086	NA	1	150	0	6	5.5	4.24	13.3611	2.5	2.2
chr1	159976856	159977055	LINC01133	1	+	159976856	159977055	NA	1	200	0	9.66667	4.375	1.58824	4.30435	3	5.33333
chr1	160208653	160213124	PEA15	1	+	160208653	160213124	NA	3	13,174,15	0,2890,4457	3.78745	3.01163	4.55653	2.59467	5.7973	3.56232
chr1	160213878	160214028	PEA15	1	+	160213878	160214028	NA	1	151	0	2.78846	2.00602	2.65666	2.63585	2.86353	2.53763
chr1	160416099	160419265	VANGL2	1	+	160416099	160419265	NA	2	84264	0,2903	15	5.78846	6.77925	7.73061	7.18421	10.5926
chr1	160424077	160425358	VANGL2	1	+	160424077	160425358	NA	2	207241	0,1041	17.2222	9.86364	12.3755	11.0453	11.0444	13.9333
chr1	160932563	160933088	LOC101928372	1	+	160932563	160933088	NA	2	29172	0,354	1.84884	4.29703	2.56693	4.31387	2.10714	8.55
chr1	161119206	161119527	NIT1	1	+	161119206	161119527	NA	2	183,19	0,303	1.21622	0.941558	1.04348	1.35821	1.57344	1.81087
chr1	161120601	161121001	NIT1	1	+	161120601	161121001	NA	1	401	0	1.57895	1.14516	1.36957	1.41176	2.48343	2.8306
chr1	161124446	161124646	NIT1	1	+	161124446	161124646	NA	1	201	0	0.925926	0.803571	0.871542	1.41667	1.86667	1.05
chr1	161158416	161158759	UFC1	1	+	161158416	161158759	NA	1	344	0	3.18368	3.19951	1.56552	2.68345	3.83297	3.44956
chr1	161160753	161161146	USP21	1	+	161160753	161161146	NA	1	394	0	9.78432	11.0363	8.20076	8.26923	7.00941	13.0733
chr1	161166852	161167214	PPOX	1	+	161166852	161167214	NA	2	83115	0,248	6.97151	7.32198	6.88559	6.22271	6.6383	8.61846
chr1	161202431	161206449	NDUFS2	1	+	161202431	161206449	NA	3	50,107,43	0,1006,3976	13.1535	12.2865	11.8983	12.1894	13.8594	16.6404
chr1	161226501	161226601	TOMM40L	1	+	161226501	161226601	NA	1	101	0	1.90909	0.967033	2.8022	0.992481	1.11111	1.64796
chr1	161228206	161228734	TOMM40L	1	+	161228206	161228734	NA	3	103,77,20	0,222,509	0.672478	1.32376	1.3688	0.805492	0.952614	0.910714
chr1	161229068	161229365	TOMM40L	1	+	161229068	161229365	NA	1	298	0	3	3.95506	2.76923	2.28684	3.19658	3.34929
chr1	161230005	161230647	TOMM40L	1	+	161230005	161230647	NA	1	643	0	3.67245	5.13124	3.15771	3.41705	4.1275	3.90122
chr1	161524540	161526651	HSPA6	1	+	161524540	161526651	NA	1	2112	0	0.974124	1.15918	0.96	0.952778	1.05999	1.02034
chr1	161599677	161599927	FCGR2C	1	+	161599677	161599927	NA	1	251	0	2.40986	3.56846	1.7	3.67442	2.12808	2.68602
chr1	161600771	161600971	FCGR2C	1	+	161600771	161600971	NA	1	201	0	4.47899	4.60396	3.96	4.7	4.16571	8.3856
chr1	161606158	161608352	HSPA7	1	+	161606158	161608352	NA	1	2195	0	1.07473	1.09989	0.779337	0.988372	0.961326	1.11923
chr1	161766343	161778295	ATF6	1	+	161766343	161778295	NA	2	100,52	0,11901	11.5625	10.5405	18.2857	11.2	18.2143	12.95
chr1	161958523	161958823	ATF6	1	+	161958523	161958823	NA	1	301	0	12.953	13.3333	13.3195	19.2284	38.587	25.4403
chr1	162382196	162383803	C1orf226	1	+	162382196	162383803	NA	2	23622	0,986	4.8	1.77778	5.40179	7	3.66667	4.0625
chr1	162561752	162566334	UAP1	1	+	162561752	162566334	NA	2	26323	0,4260	4.73401	7.14441	4.83628	5.35532	6.46706	5.71553
chr1	162599397	162599596	UAP1	1	+	162599397	162599596	NA	1	200	0	5.38397	7.14089	3.30192	3.29412	4.86316	3.82283
chr1	164559707	164792660	PBX1	1	+	164559707	164792660	NA	3	307,74,167	0,3531,232787	4.66667	5.23077	17.4725	16.5828	3.14286	9
chr1	165769078	165769278	LOC100147773	1	+	165769078	165769278	NA	1	201	0	4.66667	1.875	5.21739	2.86667	3.25	2.25
chr1	165827593	165890213	UCK2	1	+	165827593	165890213	NA	2	340,10	0,62611	6.35358	10.2162	9.85417	4.07143	13.9048	12.3656
chr1	165907791	165908041	UCK2	1	+	165907791	165908041	NA	1	251	0	3.18234	4.29677	6.41667	5.20408	3.8191	5.9593
chr1	166849200	166853040	POGK	1	+	166849200	166853040	NA	2	1224456	0,3385	4.09617	3.52566	4.10814	3.51694	5.1514	5.06294
chr1	167697135	167705053	RCSD1	1	+	167697135	167705053	NA	2	708390	0,7529	8.26968	6.57088	4.83006	6.38028	8.0377	9.68438
chr1	167787901	167788150	MPZL1	1	+	167787901	167788150	NA	1	250	0	9.92634	13.0358	6.71875	22.0606	13.9505	13.5417
chr1	167993373	168004549	DCAF6	1	+	167993373	168004549	NA	4	68,94,120,17	0,9109,10497,11160	5.051	6.9375	4.18841	7.64595	7.35901	7.80669
chr1	168045093	168063643	DCAF6	1	+	168045093	168063643	NA	3	135,42,23	0,5799,18528	3.81362	5.18824	3.09924	5.64912	6.69935	4.59556
chr1	168226017	168231531	SFT2D2	1	+	168226017	168231531	NA	2	126,18	0,5497	0.82963	2.17195	2.68062	1.63636	1.88235	1.95765
chr1	168242517	168242755	SFT2D2	1	+	168242517	168242755	NA	1	239	0	2.07407	1.03081	0.994737	2.2	1.13834	2.02667
chr1	169368201	169368301	BLZF1	1	+	169368201	169368301	NA	1	101	0	4.03509	3.33333	7.32057	6.095	2.75	10.9091
chr1	169376764	169376962	BLZF1	1	+	169376764	169376962	NA	1	199	0	2.9845	3.15	3.18632	5.14015	3.68182	4.64789
chr1	169852790	169852940	C1orf112	1	+	169852790	169852940	NA	1	151	0	24.1509	20.4	12.8243	7.42857	14.4202	10.7042
chr1	170532220	170539544	GORAB	1	+	170532220	170539544	NA	2	65335	0,6990	5.2	5.68	3.91509	2.39423	2.72222	2.73469
chr1	170545767	170552392	GORAB	1	+	170545767	170552392	NA	2	22378	0,6248	9.15789	5.77273	4.31507	3.26866	5.58974	4.29167
chr1	171485726	171512123	PRRC2C	1	+	171485726	171512123	NA	2	10,92	0,26306	4.50439	2.96817	3.70563	3.99478	3.91747	4.54597
chr1	171532425	171535491	PRRC2C	1	+	171532425	171535491	NA	2	537,64	0,3003	6.47151	7.23434	5.64746	6.31234	6.18531	7.46504
chr1	171540001	171545548	PRRC2C	1	+	171540001	171545548	NA	2	2229,70	0,5478	4.32317	3.65438	4.35042	3.98371	4.08982	3.94555
chr1	171550144	171557244	PRRC2C	1	+	171550144	171557244	NA	2	97,5	0,7096	2.37306	2.32885	1.12023	1.20513	1.4627	0.987678
chr1	171557792	171557893	PRRC2C	1	+	171557792	171557893	NA	1	102	0	1.41577	2.61055	2.0168	1.9114	2.06439	2.38534
chr1	171588482	171592013	PRRC2C	1	+	171588482	171592013	NA	2	24427	0,3105	3.87532	4.04921	3.52391	3.97924	3.36284	4.5354
chr1	171781719	171785902	METTL13	1	+	171781719	171785902	NA	3	402,760,24	0,2021,4160	2.35373	2.15619	1.85334	2.07141	1.90893	1.80574
chr1	171794478	171796827	METTL13	1	+	171794478	171796827	NA	2	50346	0,2004	3.11325	3.38969	1.80688	3.24886	3.09068	2.58747
chr1	172589212	172589362	SUCO	1	+	172589212	172589362	NA	1	151	0	5.73874	7.26126	10.5263	7.28889	8.8	12.0244
chr1	172589659	172589859	SUCO	1	+	172589659	172589859	NA	1	201	0	12.6389	29.0333	22.0714	12.5581	10.2857	13.3243
chr1	172609946	172610294	SUCO	1	+	172609946	172610294	NA	1	349	0	19.3074	23.2074	17.2308	15.0495	24.7368	19.9409
chr1	173714941	173734253	KLHL20	1	+	173714941	173734253	NA	3	138,64,541	0,1062,18772	3.90563	2.94578	3.47073	4.23016	3.9812	5.53468
chr1	173782186	173785367	KLHL20	1	+	173782186	173785367	NA	2	45205	0,2977	2.9053	2.86111	3.73272	2.86957	2.1875	3.92857
chr1	173824708	173825209	DARS2	1	+	173824708	173825209	NA	1	502	0	11.25	11.9787	8.18406	9.6433	13.2543	12.5592
chr1	173857544	173857695	DARS2	1	+	173857544	173857695	NA	1	152	0	5.03356	4.82634	2.21192	5.38171	6.57725	8.49012
chr1	173870542	173870642	ZBTB37	1	+	173870542	173870642	NA	1	101	0	1.5	0.407407	1.42663	1.83673	1.37363	1.39011
chr1	173870789	173871087	ZBTB37	1	+	173870789	173871087	NA	1	299	0	1.92105	2.71429	1.55303	3.41108	2.2619	2.28049
chr1	173885943	173886290	ZBTB37	1	+	173885943	173886290	NA	1	348	0	1.40909	1.45833	2.06019	2.24593	1.81429	2.91646
chr1	174877400	174958093	RABGAP1L	1	+	174877400	174958093	NA	3	206,93,203	0,80057,80491	10.7865	5.93939	8.76724	8.89858	6.52885	8.22656
chr1	174964969	174990062	RABGAP1L	1	+	174964969	174990062	NA	7	17,111,105,84,72,198,214	0,4308,11109,13838,17865,23672,24880	19.7419	10.4762	12.8701	12.5017	11.5253	19.6265
chr1	175008683	175010098	CACYBP	1	+	175008683	175010098	NA	2	24176	0,1240	3.80446	4.07588	4.16768	2.34775	3.59493	12.1839
chr1	178442693	178443044	RASAL2	1	+	178442693	178443044	NA	1	352	0	1.33333	1.5	8.48765	11.5	1	1.25
chr1	178457766	178457966	RASAL2	1	+	178457766	178457966	NA	1	201	0	1	1	12.7069	9.16667	0.5	2
chr1	178458115	178458466	RASAL2	1	+	178458115	178458466	NA	1	352	0	4	5	8.41176	10.3333	3	4
chr1	178466005	178473369	RASAL2	1	+	178466005	178473369	NA	3	118,88,295	0,1329,7070	9	10	14.0183	15.0476	1	4.5
chr1	178916448	178916649	RALGPS2	1	+	178916448	178916649	NA	1	202	0	2.71429	5.2	47.1724	32.25	8.75	6.125
chr1	179043754	179044204	FAM20B	1	+	179043754	179044204	NA	1	451	0	7.12268	6.49167	7.62678	6.18113	7.52685	9.63067
chr1	179071970	179072520	FAM20B	1	+	179071970	179072520	NA	1	551	0	9.10062	10.1893	9.40765	11.4649	13.9667	15.1594
chr1	179072719	179072820	FAM20B	1	+	179072719	179072820	NA	1	102	0	4.01714	3.73333	3.57839	5.33468	3.04865	4.67368
chr1	179095056	179095599	TOR3A	1	+	179095056	179095599	NA	1	544	0	4.09756	6.70208	3.85668	4.86666	4.84436	6.36447
chr1	179882288	179882487	TOR1AIP1	1	+	179882288	179882487	NA	1	200	0	4.01914	6.95055	9.62	8.375	18.8854	9.81818
chr1	179917753	179918298	TOR1AIP1	1	+	179917753	179918298	NA	1	546	0	7.71982	6.67975	4.8	5.34351	11.5967	6.50142
chr1	180194383	180196945	QSOX1	1	+	180194383	180196945	NA	2	10684	0,1879	6.90693	7.16165	4.52906	8.41866	9.49407	9.60538
chr1	180197340	180197688	QSOX1	1	+	180197340	180197688	NA	1	349	0	3.09626	2.69628	2.8345	3.74436	4.41346	2.98182
chr1	180632059	180632260	XPR1	1	+	180632059	180632260	NA	1	202	0	13.8	12.8159	36.371	28.5274	52.2817	24.4865
chr1	180884232	180884482	XPR1	1	+	180884232	180884482	NA	1	251	0	24.2791	23.2235	22.1549	29.75	33.415	26.9211
chr1	181049056	181049157	MR1	1	+	181049056	181049157	NA	1	102	0	2.69565	2.81481	2.32323	3	0.62963	1.36842
chr1	181055407	181056106	MR1	1	+	181055407	181056106	NA	1	700	0	4.9589	6	6.4663	6.89062	2.44681	13.2075
chr1	181088750	181089050	IER5	1	+	181088750	181089050	NA	1	301	0	0.80789	0.564476	0.594213	0.573639	0.787483	0.642254
chr1	181089198	181089399	IER5	1	+	181089198	181089399	NA	1	202	0	5.16923	3.50917	3.45844	4.35697	12.931	7.1337
chr1	181089597	181090594	IER5	1	+	181089597	181090594	NA	1	998	0	2.38539	2.05077	1.61529	2.22385	2.33337	2.4715
chr1	183542203	183542502	SMG7	1	+	183542203	183542502	NA	1	300	0	4.21896	5.13844	5.10299	5.43923	4.92462	3.77657
chr1	183551901	183552251	SMG7	1	+	183551901	183552251	NA	1	351	0	3.74475	4.53805	5.72249	4.36207	7.04167	4.93665
chr1	183552997	183553297	SMG7	1	+	183552997	183553297	NA	1	301	0	5.62406	6.94391	5.90254	7.44626	7.58696	9.21457
chr1	185174432	185174833	SWT1	1	+	185174432	185174833	NA	1	402	0	7.77778	11.25	9.33333	5.53846	7.2	5.26316
chr1	185174931	185180409	SWT1	1	+	185174931	185180409	NA	2	183,19	0,5460	28	46.5	27.3636	8.33333	18.4	20
chr1	192579206	192579691	RGS1	1	+	192579206	192579691	NA	1	486	0	1	2.75	2.29012	2.46538	1	1
chr1	192809039	192810375	RGS2	1	+	192809039	192810375	NA	3	143,102,6	0,1127,1331	4.08	3.43333	2.26775	3.43315	2.94	2.45455
chr1	192811477	192811877	RGS2	1	+	192811477	192811877	NA	1	401	0	2.575	2.7963	1.51508	3.04884	2.22857	3.04
chr1	193122057	193122257	CDC73	1	+	193122057	193122257	NA	1	201	0	22.3448	26.3571	47.25	34.5536	27.375	13.0909
chr1	196652076	196673028	CFH	1	+	196652076	196673028	NA	2	100,51	0,20902	6.10638	8.19588	10.5238	8.33333	5.23075	5.25556
chr1	200048217	200048417	NR5A2	1	+	200048217	200048417	NA	1	201	0	1	2	3.61538	5.94118	1	1
chr1	200174386	200174636	NR5A2	1	+	200174386	200174636	NA	1	251	0	0.5	3	7.33333	7.53846	6	1.5
chr1	201519904	201520494	RPS10P7	1	+	201519904	201520494	NA	1	591	0	0.457313	0.190513	0.989045	0.400204	0.16121	0.529795
chr1	201649119	201649369	NAV1	1	+	201649119	201649369	NA	1	251	0	11.1111	4.13333	7.12281	4.58333	3.5	12.2222
chr1	201781052	201781302	NAV1	1	+	201781052	201781302	NA	1	251	0	3.8	3.30435	3.98222	5.225	5	9.43182
chr1	201782366	201782816	NAV1	1	+	201782366	201782816	NA	1	451	0	4.11765	3.77236	5.74879	5.5	6.83333	17.0238
chr1	201783650	201783851	NAV1	1	+	201783650	201783851	NA	1	202	0	1.66667	1.14815	4.17829	2.07778	0.625	4.65909
chr1	201819892	201820442	NAV1	1	+	201819892	201820442	NA	1	551	0	4.54545	4.01826	3.61333	4.7605	2.17391	5.68452
chr1	201821687	201822337	NAV1	1	+	201821687	201822337	NA	1	651	0	4.38596	4.04444	3.75827	5.89071	2.5	5.8871
chr1	201829209	201829359	IPO9	1	+	201829209	201829359	NA	1	151	0	1.84324	1.32915	1.8678	2.15385	2.20833	2.03008
chr1	201876068	201876568	IPO9	1	+	201876068	201876568	NA	1	501	0	3.75993	5.36609	5.25122	5.45572	6.44099	5.16652
chr1	201877763	201878512	IPO9	1	+	201877763	201878512	NA	1	750	0	4.03	4.26877	4.56294	4.78571	4.58591	4.6897
chr1	201878910	201879309	IPO9	1	+	201878910	201879309	NA	1	400	0	3.96695	4.51206	4.60778	4.27397	6.75641	3.55795
chr1	201883346	201883496	IPO9	1	+	201883346	201883496	NA	1	151	0	2.68667	3.87879	4.83333	3.2381	3.34848	5.5102
chr1	201955491	201963683	TIMM17A	1	+	201955491	201963683	NA	4	62,100,64,68	0,1790,2020,8125	2.26205	2.26634	1.99913	1.77701	2.44053	1.86045
chr1	201969490	201969881	TIMM17A	1	+	201969490	201969881	NA	1	392	0	2.74368	3.56089	2.09813	2.37733	3.24665	2.88999
chr1	202014004	202015439	ELF3	1	+	202014004	202015439	NA	2	21231	0,1205	10.4706	7.09091	5.81818	4.1	6.75	5.68421
chr1	202015538	202015739	ELF3	1	+	202015538	202015739	NA	1	202	0	5.9	9.53571	4.22222	3	17	4.35
chr1	203008728	203015004	TMEM183A	1	+	203008728	203015004	NA	2	83116	0,6161	11.339	8.66727	7.79528	7.89904	9.46556	11.9479
chr1	203026620	203038949	PPFIA4	1	+	203026620	203038949	NA	2	10340	0,11990	1.59269	3.23529	2.19574	2.01538	2.08	2.69061
chr1	203043983	203048947	PPFIA4	1	+	203043983	203048947	NA	9	113,75,90,192,147,135,84,132,30	0,396,713,1385,1858,2265,4244,4600,4935	2.01569	2.30739	1.92042	2.27174	2.27755	2.46695
chr1	203056132	203056876	PPFIA4	1	+	203056132	203056876	NA	3	24,134,93	0,243,652	2.00784	2	2.6183	2.65734	2.48571	4.2133
chr1	203068533	203075612	PPFIA4	1	+	203068533	203075612	NA	3	96,69,36	0,3159,7044	1.344	1.75887	2.32738	2.46635	0.927273	0.991609
chr1	203076593	203077092	PPFIA4	1	+	203076593	203077092	NA	1	500	0	2.89524	2.58739	2.72776	2.77318	4.04211	2.98097
chr1	203287776	203288266	LINC01353	1	+	203287776	203288266	NA	2	56278	0,213	2	1.33333	0.9375	1.17778	0.666667	3
chr1	203305536	203307876	BTG2	1	+	203305536	203307876	NA	2	213773	0,1568	8.71921	9.26753	10.8	9.84475	8.13712	15.5057
chr1	203682956	203698263	ATP2B4	1	+	203682956	203698263	NA	2	443107	0,15201	11.5039	11.729	11.8825	11.368	15.51	13.7394
chr1	203703661	203703761	ATP2B4	1	+	203703661	203703761	NA	1	101	0	4.6	5.03704	3.57778	5.63889	5.78571	6.94737
chr1	203739645	203739846	ATP2B4	1	+	203739645	203739846	NA	1	202	0	4.62	4.71429	4.55467	7.31063	5.92857	6.6375
chr1	203739944	203740145	ATP2B4	1	+	203739944	203740145	NA	1	202	0	5.18182	4.71318	5.39394	5.28646	7.2	6.53333
chr1	203740891	203740992	ATP2B4	1	+	203740891	203740992	NA	1	102	0	2.25	2.96296	3.78378	2.33333	2.4	4.60714
chr1	203797523	203797772	ZBED6	1	+	203797523	203797772	NA	1	250	0	2.11111	2.4381	2.54726	2.65116	3.91342	2.75
chr1	203798468	203798669	ZBED6	1	+	203798468	203798669	NA	1	202	0	3.09921	1.97403	2.25287	2.5	4.18733	2.19872
chr1	203798867	203799316	ZBED6	1	+	203798867	203799316	NA	1	450	0	1.91821	2.30576	1.83607	2.08696	2.81958	2.42793
chr1	203847217	203849960	ZC3H11A	1	+	203847217	203849960	NA	3	471,77,250	0,1114,2494	2.49994	2.63362	2.60889	2.57462	2.48465	2.73424
chr1	203852286	203852486	ZC3H11A	1	+	203852286	203852486	NA	1	201	0	5.28083	4.23645	4.0654	5.25576	4.94143	6.39538
chr1	203852634	203852735	ZC3H11A	1	+	203852634	203852735	NA	1	102	0	2.3668	2.95767	3.00098	2.53114	2.85486	4.4617
chr1	203853580	203853879	ZC3H11A	1	+	203853580	203853879	NA	1	300	0	4.94692	4.78816	4.70043	4.82246	4.78444	6.66539
chr1	203861633	203861732	SNRPE	1	+	203861633	203861732	NA	1	100	0	3.39837	4.22388	5.95469	5.17808	0.82967	1.49383
chr1	204124855	204126303	SOX13	1	+	204124855	204126303	NA	2	3446	0,1003	2	11	5.37353	8.11594	2	2
chr1	204544644	204549640	MDM4	1	+	204544644	204549640	NA	3	41,81,528	0,2153,4469	29.6471	19.4435	14.9877	17.476	18.8641	21.21
chr1	205012856	205016846	NFASC	1	+	205012856	205016846	NA	2	11539	0,3452	1	1.5	3.74214	6.69565	1	1
chr1	205017293	205017643	NFASC	1	+	205017293	205017643	NA	1	351	0	1	2	6.9697	12.75	1	1
chr1	205017741	205017941	NFASC	1	+	205017741	205017941	NA	1	201	0	1	1	2.25	3.38462	1	1
chr1	205256388	205271855	TMCC2	1	+	205256388	205271855	NA	4	29,935,136,43	0,12562,14732,15425	3.86364	3.12766	3.52033	3.6491	4.9375	3.59452
chr1	205271953	205272599	TMCC2	1	+	205271953	205272599	NA	1	647	0	1.29268	1.005	1.23387	1	0.62963	0.909091
chr1	206205429	206205876	SRGAP2	1	+	206205429	206205876	NA	1	448	0	3.19635	2.74286	3.56823	3.76581	3.2093	4.18401
chr1	206205975	206303467	SRGAP2	1	+	206205975	206303467	NA	2	63187	0,97306	2	1.56137	1.79036	1.36842	1.4375	1.82083
chr1	206392754	206401440	SRGAP2	1	+	206392754	206401440	NA	3	151,129,20	0,791,8667	2.72821	3.56146	2.54301	2.53979	2.33766	2.6679
chr1	206405340	206406517	SRGAP2	1	+	206405340	206406517	NA	2	11141	0,1037	3.01449	2.55357	2.06699	3.27231	4	2.92457
chr1	206446293	206453214	SRGAP2	1	+	206446293	206453214	NA	3	7,80,15	0,4093,6907	2.01361	2.21645	2.25813	1.86423	1.57692	3.74349
chr1	206453362	206454673	SRGAP2	1	+	206453362	206454673	NA	2	19530	0,782	4.17162	4.34066	3.99903	4.60287	6.25	6.29609
chr1	206455865	206456065	SRGAP2	1	+	206455865	206456065	NA	1	201	0	2.88889	2.05714	2.56034	2.98316	2.83784	4.08789
chr1	206458624	206458874	SRGAP2	1	+	206458624	206458874	NA	1	251	0	2.61224	3.05792	2.68452	2.86806	3.27632	3.0119
chr1	206461111	206461609	SRGAP2	1	+	206461111	206461609	NA	1	499	0	1.61582	2.02793	1.72594	2.14737	2.33721	2.59451
chr1	206463696	206463797	SRGAP2	1	+	206463696	206463797	NA	1	102	0	0.916667	3.10204	2.08333	1.13383	1.39286	1.03819
chr1	206463945	206464244	SRGAP2	1	+	206463945	206464244	NA	1	300	0	4.12403	2.71921	4.04274	3.34957	2.52273	4.81829
chr1	206585274	206587350	RASSF5	1	+	206585274	206587350	NA	2	22525	0,1552	5.06555	5.35844	3.41096	4.24976	5.31197	6.40615
chr1	206635584	206635733	DYRK3	1	+	206635584	206635733	NA	1	150	0	1.755	2.35268	4.62162	3.89957	8.93714	2.90667
chr1	206647427	206648018	DYRK3	1	+	206647427	206648018	NA	1	592	0	1.775	2.16327	1.4985	1.73742	1.71997	1.90303
chr1	206648312	206648755	DYRK3	1	+	206648312	206648755	NA	1	444	0	1.67429	1.73085	1.91155	1.57602	1.51711	1.79587
chr1	206732600	206732948	MAPKAPK2	1	+	206732600	206732948	NA	1	349	0	10.8786	12.1262	7.84294	11.3063	9.78151	14.956
chr1	209675468	209676246	G0S2	1	+	209675468	209676246	NA	2	82594	0,185	1.09733	1.11574	0.861223	1.16721	1.05051	0.838659
chr1	209830808	209833199	DIEXF	1	+	209830808	209833199	NA	2	236,15	0,2377	4.06667	4.65957	6.92308	6.17143	2.71875	2.89655
chr1	209837000	209837101	DIEXF	1	+	209837000	209837101	NA	1	102	0	1.93103	5	4	6.2	2.60526	5.57143
chr1	209837200	209838998	DIEXF	1	+	209837200	209838998	NA	2	12,90	0,1709	3.1	3.15	4.82143	2.76316	1.53488	1.03636
chr1	209851225	209851326	DIEXF	1	+	209851225	209851326	NA	1	102	0	3.1	2.8125	2.68085	3.10345	3	3.3
chr1	209851425	209851625	DIEXF	1	+	209851425	209851625	NA	1	201	0	3.12821	6.77778	7.07143	3.05357	2.90909	3.8
chr1	211371458	211372761	TRAF5	1	+	211371458	211372761	NA	2	13634	0,670	9.28736	8.17727	6.0782	10.6172	8.34607	16.6529
chr1	211374050	211374646	TRAF5	1	+	211374050	211374646	NA	1	597	0	3.89831	3.32754	2.88636	5.16164	5.925	5.71429
chr1	211391904	211432440	LINC00467	1	+	211391904	211432440	NA	4	73,65,73,122	0,4863,34307,40415	1.9356	1.85051	1.61755	1.98039	1.30952	1.73734
chr1	212100600	212102908	DTL	1	+	212100600	212102908	NA	2	485,67	0,2242	15.6114	15.7077	12.6031	18.338	15.3493	27.7058
chr1	212285537	212285883	PPP2R5A	1	+	212285537	212285883	NA	1	347	0	9.81818	33.2182	35.0196	13.4545	23.4643	28.046
chr1	212286130	212286230	PPP2R5A	1	+	212286130	212286230	NA	1	101	0	5.94783	3.1663	11.4236	2.80519	7.69728	5.98184
chr1	212302089	212329280	PPP2R5A	1	+	212302089	212329280	NA	2	4146	0,27046	19.6258	18.2918	8.11818	18.4124	13.7158	13.2985
chr1	212445929	212446279	NENF	1	+	212445929	212446279	NA	1	351	0	0.718795	1.00571	0.697701	0.834982	0.817106	0.752622
chr1	212608776	212618170	ATF3	1	+	212608776	212618170	NA	4	155,8,244,44	0,2064,6242,9351	1.78922	1.71875	1.17562	1.16491	2.4585	1.72044
chr1	212619329	212619729	ATF3	1	+	212619329	212619729	NA	1	401	0	2.52427	1.73611	1.65114	1.47454	2.72276	1.69045
chr1	212858304	212858804	FLVCR1	1	+	212858304	212858804	NA	1	501	0	19.5	22.92	50	41.3438	80.4167	34.8148
chr1	213240908	213242209	RPS6KC1	1	+	213240908	213242209	NA	1	1302	0	4.12447	4.20759	3.05902	3.96132	4.98767	5.16964
chr1	213272664	213272915	RPS6KC1	1	+	213272664	213272915	NA	1	252	0	2.67489	3.9505	3.14706	3.37266	5.12921	5.25
chr1	213988034	213988234	PROX1	1	+	213988034	213988234	NA	1	201	0	2	2	36	11.3333	1	1
chr1	213988698	213996895	PROX1	1	+	213988698	213996895	NA	2	24427	0,7771	1	2	21.375	6.74419	1	1
chr1	213997143	213997842	PROX1	1	+	213997143	213997842	NA	1	700	0	1	8	32.7059	19.4188	1	1
chr1	214603238	214618640	CENPF	1	+	214603238	214618640	NA	4	84,203,197,68	0,10476,11594,15335	1.18859	1.48535	1.12979	1.21727	1.10454	1.11339
chr1	214620657	214620758	CENPF	1	+	214620657	214620758	NA	1	102	0	1.19698	1.10351	1.77551	1.09534	1.45299	1.54603
chr1	214622138	214630565	CENPF	1	+	214622138	214630565	NA	3	144,126,32	0,6908,8396	0.807533	0.739815	0.770213	0.792683	0.655726	0.847596
chr1	214632481	214641813	CENPF	1	+	214632481	214641813	NA	3	1221361893	0,5385,7440	1.13462	1.22743	1.09097	1.17189	1.07232	1.20805
chr1	214641962	214642413	CENPF	1	+	214641962	214642413	NA	1	452	0	1.15465	1.37676	1.21649	1.31599	1.09353	1.28776
chr1	214642612	214642813	CENPF	1	+	214642612	214642813	NA	1	202	0	1.4836	0.971429	1.03279	0.900488	0.891997	1.2308
chr1	214642962	214646394	CENPF	1	+	214642962	214646394	NA	2	3631838	0,1595	1.43571	1.51372	1.36959	1.35756	1.46763	1.5328
chr1	214646443	214652840	CENPF	1	+	214646443	214652840	NA	4	958,153,177,13	0,2232,5267,6385	1.39102	1.46193	1.34811	1.27169	1.47403	1.47976
chr1	214652939	214663871	CENPF	1	+	214652939	214663871	NA	5	51163477179281	0,2302,3994,5911,10652	1.095	1.28145	1.38815	1.13481	1.39325	1.45573
chr1	215586519	215586620	KCTD3	1	+	215586519	215586620	NA	1	102	0	12.375	8.13475	5.79775	5.05556	4.8	6.16921
chr1	215620065	215620564	KCTD3	1	+	215620065	215620564	NA	1	500	0	18.3214	16.917	11.7659	11.2396	16.2321	18.1865
chr1	218285287	218302374	RRP15	1	+	218285287	218302374	NA	2	169,81	0,17007	18.7662	17.5758	8.85057	11.1899	16.6505	9.57317
chr1	218302522	218331209	RRP15	1	+	218302522	218331209	NA	4	38,98,202,262	0,2506,4909,28426	10.7547	13.6726	6.19741	7.5514	8.0678	7.55682
chr1	218331557	218331757	RRP15	1	+	218331557	218331757	NA	1	201	0	35	10.5	15	11.2727	7	16.6667
chr1	220882221	220884959	HLX	1	+	220882221	220884959	NA	2	128765	0,1974	2.45312	9.04286	2.26753	2.55932	2.2069	4.2907
chr1	222627609	222629153	MIA3	1	+	222627609	222629153	NA	1	1545	0	2.02269	2.16414	1.95628	2.10335	2.54973	2.87345
chr1	222629251	222630197	MIA3	1	+	222629251	222630197	NA	1	947	0	2.38879	3.10277	2.44874	2.37577	3.22241	3.49307
chr1	222644349	222644499	MIA3	1	+	222644349	222644499	NA	1	151	0	2.3375	2.31884	3.49728	2.4993	3.9375	8.24571
chr1	222654719	222659760	MIA3	1	+	222654719	222659760	NA	5	75,102,61,36,27	0,4003,4734,4903,5015	1.91095	1.91524	1.73785	1.62929	2.22353	3.04365
chr1	222665473	222665624	MIA3	1	+	222665473	222665624	NA	1	152	0	2.14573	2.92813	1.91927	1.74025	2.88219	2.31701
chr1	223712624	223712874	CAPN2	1	+	223712624	223712874	NA	1	251	0	5.45238	5.0363	5.96939	4.61951	6.22507	4.81303
chr1	223749088	223759278	CAPN2	1	+	223749088	223759278	NA	7	35,86,75,161,170,12,9	0,1802,2909,3708,6392,8281,10182	5.03452	4.29485	4.12832	3.59754	3.88467	3.71758
chr1	223762193	223769859	CAPN2	1	+	223762193	223769859	NA	4	59,58,65,19	0,1957,4174,7648	3.5563	3.17747	2.93103	2.59235	3.07158	3.68037
chr1	224114185	224114285	FBXO28	1	+	224114185	224114285	NA	1	101	0	9.5625	17.7778	40	13.0769	42.4286	29.7222
chr1	224157389	224157935	FBXO28	1	+	224157389	224157935	NA	1	547	0	33.6077	35.0924	20.4509	20.2957	30.2468	42.2152
chr1	224183256	224189808	DEGS1	1	+	224183256	224189808	NA	2	163232	0,6321	3.8785	4.8306	4.03639	3.92664	6.76339	7.72543
chr1	224190298	224192753	DEGS1	1	+	224190298	224192753	NA	2	22422	0,2034	3.32583	2.8999	2.0817	2.45886	2.63852	3.20238
chr1	226062776	226065668	H3F3A	1	+	226062776	226065668	NA	3	36,151,13	0,1553,2880	5.0312	4.64048	6.36058	5.3442	5.03916	7.73611
chr1	226881979	226883736	PSEN2	1	+	226881979	226883736	NA	2	70,32	0,1726	6.93333	3.825	3.40657	2.82648	3.30556	2.7381
chr1	226895703	226895953	PSEN2	1	+	226895703	226895953	NA	1	251	0	7.53333	4.96429	3.83576	5.59337	4.84615	3.17448
chr1	226961411	226982116	ADCK3	1	+	226961411	226982116	NA	5	152,411,67,75,90	0,3589,4260,16038,20616	2.03609	2.23126	2.35252	1.91559	2.25527	2.97586
chr1	226986603	226986851	ADCK3	1	+	226986603	226986851	NA	1	249	0	2.47332	2.63848	3.02665	2.55617	3.17145	3.45828
chr1	227654337	227654588	ZNF678	1	+	227654337	227654588	NA	1	252	0	15.5294	19.8	14.8235	10.7368	13	18.1667
chr1	227654687	227654838	ZNF678	1	+	227654687	227654838	NA	1	152	0	8.14286	12.6	7.57895	5.5	10.875	5.25
chr1	227655086	227655437	ZNF678	1	+	227655086	227655437	NA	1	352	0	10.0435	10.75	9.57895	7.89474	7.07143	14.303
chr1	227731683	227732721	LOC100130093	1	+	227731683	227732721	NA	2	65333	0,706	6.5	4.5	1.52381	1.46667	2	6.5
chr1	227748025	227759083	SNAP47	1	+	227748025	227759083	NA	2	209,89	0,10970	5.90791	5.21479	4.08627	4.85438	5.13999	9.37141
chr1	227767048	227781034	SNAP47	1	+	227767048	227781034	NA	2	36508	0,13479	3.35026	2.83438	2.57105	3.09783	3.28298	5.63731
chr1	228083357	228097211	ARF1	1	+	228083357	228097211	NA	2	18134	0,13721	8.45301	7.46824	6.8894	7.39713	8.60221	6.05161
chr1	228097389	228097964	ARF1	1	+	228097389	228097964	NA	3	64125113	0,202,463	6.70944	5.92885	6.25689	5.78845	6.10271	5.47235
chr1	228144719	228146898	GUK1	1	+	228144719	228146898	NA	4	34,114,42,57	0,792,1307,2123	2.90172	3.68104	2.6258	3.2771	2.73204	1.78185
chr1	228217159	228219545	OBSCN	1	+	228217159	228219545	NA	2	130222	0,2165	1	1.9875	2.27679	2.24138	1.1	1.2029
chr1	228219594	228224653	OBSCN	1	+	228219594	228224653	NA	2	6195	0,4865	0.574074	0.818182	0.859375	1.625	0.766667	1.55556
chr1	228224702	228256888	OBSCN	1	+	228224702	228256888	NA	7	3.32763e+19	0,18481,19594,20711,21826,25263,31949	1.33242	1.569	1.65536	1.45742	0.881944	1.11758
chr1	228259761	228272107	OBSCN	1	+	228259761	228272107	NA	4	16276276183	0,4355,8769,12164	1.82143	2.01724	1.60009	2.53309	1.39583	1.99251
chr1	228273406	228274029	OBSCN	1	+	228273406	228274029	NA	2	142260	0,364	0.944444	1.29167	0.747283	0.975	1.04167	0.888889
chr1	228274733	228275852	OBSCN	1	+	228274733	228275852	NA	2	109,93	0,1027	0.916667	0.375	1.71875	0.726974	0.3125	1.33333
chr1	228277037	228277596	OBSCN	1	+	228277037	228277596	NA	3	6,154,92	0,123,468	1.16667	1.36957	0.752641	1.18042	0.44	0.868217
chr1	228283028	228286105	OBSCN	1	+	228283028	228286105	NA	3	257,267,28	0,475,3050	1.25	0.927083	0.852865	1.18113	1.2375	1.54579
chr1	228286303	228286926	OBSCN	1	+	228286303	228286926	NA	2	48154	0,470	1.25	6	2.13068	1.80556	1	3.55556
chr1	228287929	228288280	OBSCN	1	+	228287929	228288280	NA	2	32220	0,132	1.83333	3.9375	1.05469	1.43542	0.545455	1.68627
chr1	228288679	228298523	OBSCN	1	+	228288679	228298523	NA	7	210,264,264,264,264,264,70	0,3219,3844,4674,5473,6101,9775	1.70312	3.77778	2.13583	2.45579	1.275	1.68421
chr1	228321882	228323395	OBSCN	1	+	228321882	228323395	NA	2	333,68	0,1446	0.75	4.5	2.59191	2.27746	2.5	3.77778
chr1	228359729	228361179	OBSCN	1	+	228359729	228361179	NA	1	1451	0	3.13043	3.45	2.65725	3.4125	3.1	4
chr1	228371466	228374316	OBSCN	1	+	228371466	228374316	NA	3	1616,81,3	0,2466,2848	1.95431	2.56772	2.58006	2.74187	2.01899	3.25672
chr1	228487863	228493951	RNF187	1	+	228487863	228493951	NA	4	16,93,222,69	0,1097,5190,6020	4.45926	3.59659	2.37039	3.10771	2.56231	5.37622
chr1	228494049	228494498	RNF187	1	+	228494049	228494498	NA	1	450	0	2.23296	2.32099	1.32591	1.64319	1.93656	3.87584
chr1	228644647	228644895	RHOU	1	+	228644647	228644895	NA	1	249	0	7.14286	8	2.53659	3.76316	2.6	6.53846
chr1	229635073	229635620	URB2	1	+	229635073	229635620	NA	1	548	0	3.7394	4.485	3.37363	3.69474	4.00714	6.36316
chr1	229635719	229636961	URB2	1	+	229635719	229636961	NA	1	1243	0	2.87061	2.8934	2.584	2.41564	2.57214	3.70335
chr1	229637060	229637408	URB2	1	+	229637060	229637408	NA	1	349	0	2.69956	2.67879	2.73279	4.21053	2.49333	4.76471
chr1	229637854	229638203	URB2	1	+	229637854	229638203	NA	1	350	0	2.39676	1.69	1.82186	2.87931	2.30917	3.64706
chr1	229659155	229659355	URB2	1	+	229659155	229659355	NA	1	201	0	3.00491	3.44444	2.25	3.63158	2.07078	6.46154
chr1	230274516	230279998	GALNT2	1	+	230274516	230279998	NA	2	49696	0,4787	15.6804	15.8063	11.3109	15.1509	19.4625	29.5118
chr1	230642554	230659488	COG2	1	+	230642554	230659488	NA	2	125,25	0,16910	6.42424	5.68132	7.96296	5.48701	6.91875	8.05714
chr1	230691517	230693492	COG2	1	+	230691517	230693492	NA	2	48201	0,1775	8.21317	8.65768	8.21348	8.96552	11.4868	11.75
chr1	230979126	230979276	ARV1	1	+	230979126	230979276	NA	1	151	0	6.17638	9.02467	10.6195	9.32727	9.66667	14.7802
chr1	231000234	231000434	ARV1	1	+	231000234	231000434	NA	1	201	0	5.05367	10.4147	5.80357	9.80911	7.0485	7.16495
chr1	231267708	231270761	GNPAT	1	+	231267708	231270761	NA	2	196,4	0,3050	9.26154	12.103	8.6087	8.81159	9.12281	13.3333
chr1	231277575	231277725	GNPAT	1	+	231277575	231277725	NA	1	151	0	8.08881	9.80452	8.71801	9.41763	7.91005	10.4331
chr1	231338283	231338582	SPRTN	1	+	231338283	231338582	NA	1	300	0	6.29167	5.38356	6.72973	9.63636	5.09211	5.4717
chr1	231351399	231351599	SPRTN	1	+	231351399	231351599	NA	1	201	0	2.87755	4.36364	3.53571	9.41379	3.79286	1.28
chr1	231352790	231352890	SPRTN	1	+	231352790	231352890	NA	1	101	0	3.54545	6	5.44737	9.81818	7.875	4.5
chr1	231353088	231353338	SPRTN	1	+	231353088	231353338	NA	1	251	0	10.3125	9.97059	8.32836	16.9565	7.56383	7.9
chr1	231943948	231945156	DISC1-IT1	1	+	231943948	231945156	NA	2	12234	0,975	0.95	0.888889	0.5625	1.15385	0.833333	1.66667
chr1	232805982	232806231	MAP10	1	+	232805982	232806231	NA	1	250	0	4	7	5.0625	8.1	1.25	5.5
chr1	233614199	233614495	KCNK1	1	+	233614199	233614495	NA	1	297	0	2.05159	1.72984	4.21053	2.29167	2.28315	4.475
chr1	233671284	233671579	KCNK1	1	+	233671284	233671579	NA	1	296	0	3.25	2.67517	3.19512	3.26013	2.73188	6.18557
chr1	234373485	234373633	COA6	1	+	234373485	234373633	NA	1	149	0	1.65231	1.44144	2.28868	1.41013	1.99367	2.98062
chr1	234374225	234383902	COA6	1	+	234374225	234383902	NA	2	165180	0,9498	1.74879	1.28263	1.75934	1.23444	1.52823	2.13372
chr1	236468245	236482582	EDARADD	1	+	236468245	236482582	NA	2	32316	0,14022	1.78682	1.42188	0.992063	1.27778	1.66667	1.21379
chr1	236482680	236482829	EDARADD	1	+	236482680	236482829	NA	1	150	0	0.483871	1.11058	1.2037	2.5	2.40741	2.51429
chr1	236483174	236483373	EDARADD	1	+	236483174	236483373	NA	1	200	0	0.516645	0.466033	0.458015	0.6	0.397436	0.334641
chr1	236484114	236484312	EDARADD	1	+	236484114	236484312	NA	1	199	0	3.81818	1.68966	2.87879	1.47059	2.5	2.38095
chr1	236484410	236484609	EDARADD	1	+	236484410	236484609	NA	1	200	0	1.47942	1.02375	4.11111	1.15217	1.19658	2.48163
chr1	236795330	236795679	MTR	1	+	236795330	236795679	NA	1	350	0	5.06173	7.3	6.83333	3.125	9.68944	6.76056
chr1	236891188	236895464	MTR	1	+	236891188	236895464	NA	3	142201107	0,3169,4170	4.9037	4.21557	4.96219	4.25739	3.87755	5.70472
chr1	236897117	236898354	MTR	1	+	236897117	236898354	NA	2	2797	0,441	6.71395	6.33696	5.27454	5.16444	5.27867	6.59124
chr1	236899050	236899400	MTR	1	+	236899050	236899400	NA	1	351	0	5.0591	5.32911	3.99344	4.75067	3.27599	5.45143
chr1	236900942	236901292	MTR	1	+	236900942	236901292	NA	1	351	0	5.50725	5.01299	6.42596	6.55901	5	7
chr1	236903582	236903782	MTR	1	+	236903582	236903782	NA	1	201	0	9.23977	6.69231	7.53061	6.96429	6.55462	10.6875
chr1	239629073	239629273	CHRM3	1	+	239629073	239629273	NA	1	201	0	0.833333	1.18519	0.409357	0.198582	0.5	0.9
chr1	239629371	239629522	CHRM3	1	+	239629371	239629522	NA	1	152	0	0.5	0.377778	0.477477	0.276836	0.478261	0.871795
chr1	239908618	239908968	CHRM3	1	+	239908618	239908968	NA	1	351	0	0.5	1	1.96667	1.14667	1	1
chr1	241848239	241848815	EXO1	1	+	241848239	241848815	NA	2	115,85	0,492	4.47933	4.27826	4.73101	4.27144	4.7027	7.46384
chr1	241849012	241850437	EXO1	1	+	241849012	241850437	NA	3	16,105,29	0,100,1397	3.46772	2.46575	2.8776	2.2835	2.7479	3.65714
chr1	241872259	241879125	EXO1	1	+	241872259	241879125	NA	2	20377	0,6490	4.43631	4.4775	4.62126	5.38409	4.92031	6.02987
chr1	244053806	244054452	ZBTB18	1	+	244053806	244054452	NA	1	647	0	6.41667	3.41463	5.73446	3.13283	7.3913	7.6
chr1	244054550	244055295	ZBTB18	1	+	244054550	244055295	NA	1	746	0	8.35227	4.62667	7.40496	3.17308	7.14286	8.65823
chr1	245687334	245687534	KIF26B	1	+	245687334	245687534	NA	1	201	0	1	1	2.375	4.77778	1	1
chr1	245702476	245702926	KIF26B	1	+	245702476	245702926	NA	1	451	0	1	6	2.85714	6	2	1
chr1	246591604	246591903	CNST	1	+	246591604	246591903	NA	1	300	0	5.65206	4.27548	4.56796	5.27427	7.15414	9.05394
chr1	246641987	246647933	CNST	1	+	246641987	246647933	NA	2	51795	0,5152	9.05195	8.28309	7.17801	8.16415	9.24289	14.5882
chr1	246665700	246666148	CNST	1	+	246665700	246666148	NA	1	449	0	5.60673	6.58489	4.66726	5.81402	6.4	5.67065
chr1	247860644	247876270	TRIM58	1	+	247860644	247876270	NA	5	69,231,23,101,371	0,4061,7201,7319,15256	12.7999	9.99091	15.9264	10.3652	12.7689	14.714
chr1	247895636	247896183	OR2W3	1	+	247895636	247896183	NA	1	548	0	0.777778	1.36364	1.31362	1.17375	1.31765	0.963662
chr1	247921066	247921215	OR2T8	1	+	247921066	247921215	NA	1	150	0	4.5	2.5	7.63636	1.65	2	4
chr1	248838277	248838377	ZNF672	1	+	248838277	248838377	NA	1	101	0	4	4.875	2.59121	2.42131	2.58462	2.40455
chr1	248847174	248847523	ZNF672	1	+	248847174	248847523	NA	1	350	0	2.21208	1.92237	1.67614	1.83033	2.0617	1.83374
chr1	248847772	248848520	ZNF672	1	+	248847772	248848520	NA	1	749	0	3.2619	3.11211	3.53993	3.92265	3.75529	3.47431
chr1	248916683	248917078	PGBD2	1	+	248916683	248917078	NA	1	396	0	1.69231	1.64005	1.8156	2.18298	1.85822	1.52
chr1	248917225	248917521	PGBD2	1	+	248917225	248917521	NA	1	297	0	1.74419	1.03749	1.35817	1.28483	1.01754	1.48333
chr1	248917619	248918407	PGBD2	1	+	248917619	248918407	NA	1	789	0	1.53383	1.74903	1.94595	1.72416	2.15433	1.86577
chr1	14459	15799	WASH7P	1	-	14459	15799	NA	3	371,69,4	0,511,1337	3.39802	3.73559	2.86224	3.09415	3.62006	3.65094
chr1	491152	491401	LOC100132287	1	-	491152	491401	NA	1	250	0	3.19133	3.13489	3.65913	4.08208	3.33563	3.46962
chr1	491698	491848	LOC100132287	1	-	491698	491848	NA	1	151	0	3.82759	2.35839	3.1614	2.65467	3.45345	5.89395
chr1	726155	726454	LOC100133331	1	-	726155	726454	NA	1	300	0	3.39823	3.28889	3.19859	3.75272	3.91587	3.32486
chr1	726702	726902	LOC100133331	1	-	726702	726902	NA	1	201	0	3.72747	3.01481	3.28901	2.4542	2.12298	5.79979
chr1	728291	728491	LOC100133331	1	-	728291	728491	NA	1	201	0	1.60413	1.71442	1.60661	1.58502	1.80446	1.79938
chr1	826692	827181	LINC00115	1	-	826692	827181	NA	1	490	0	3.79817	3.33849	3.24047	4.87444	3.4462	6.22254
chr1	868411	868558	FAM41C	1	-	868411	868558	NA	1	148	0	1.72727	2.54545	0.954023	1.57377	1.65	1.33333
chr1	916963	917206	LOC100130417	1	-	916963	917206	NA	1	244	0	2	1.83333	2.00619	0.946296	6	3.5
chr1	917302	917498	LOC100130417	1	-	917302	917498	NA	1	197	0	0.533333	7	1.1451	1.77778	1	4
chr1	917594	918090	LOC100130417	1	-	917594	918090	NA	2	127,69	0,428	0.5	1.21429	1.01961	0.790323	4.5	3.5
chr1	919400	919692	LOC100130417	1	-	919400	919692	NA	1	293	0	1.33333	4	1.36223	2.59259	8	4.5
chr1	944752	946249	NOC2L	1	-	944752	946249	NA	4	49,90,136,77	0,305,766,1421	3.09456	3.72351	2.3825	3.15624	3.26625	2.68527
chr1	956209	957211	NOC2L	1	-	956209	957211	NA	3	7132113	0,685,890	3.38372	3.6163	2.61303	3.37725	3.00285	2.76776
chr1	1081866	1082063	C1orf159	1	-	1081866	1082063	NA	1	198	0	1.17738	0.981345	0.996914	1.26389	1.20158	0.966365
chr1	1082159	1084357	C1orf159	1	-	1082159	1084357	NA	2	829,5	0,2194	3.54262	3.56577	2.5123	2.75168	3.03085	3.87269
chr1	1217056	1217206	SDF4	1	-	1217056	1217206	NA	1	151	0	1.85516	1.55538	1.0976	1.56797	1.10303	1.21112
chr1	1217553	1217753	SDF4	1	-	1217553	1217753	NA	1	201	0	0.952866	0.922589	0.795486	0.906254	0.628217	0.871011
chr1	1218554	1231918	SDF4	1	-	1218554	1231918	NA	6	80,159,114,137,479,27	0,215,4690,5278,9914,13338	1.3108	1.17233	1.02585	1.16451	0.898828	1.0888
chr1	1255005	1255453	UBE2J2	1	-	1255005	1255453	NA	1	449	0	15.0205	10.8675	7.40636	10.5396	13.2691	19.3524
chr1	1299850	1303213	ACAP3	1	-	1299850	1303213	NA	7	56,96,45,184,59,54,52	0,123,308,659,2138,3072,3312	2.71507	2.32389	1.80469	2.25922	1.94702	1.79651
chr1	1311683	1311883	CPSF3L	1	-	1311683	1311883	NA	1	201	0	1.10101	1.37829	1.04245	1.58047	1.03411	1.12233
chr1	1312123	1313081	CPSF3L	1	-	1312123	1313081	NA	6	25,143,62,108,163,47	0,103,317,470,664,912	1.68871	1.70713	1.58788	1.77201	1.94404	2.17832
chr1	1319333	1321942	CPSF3L	1	-	1319333	1321942	NA	4	192,74,98,35	0,1123,1663,2575	1.9743	2.32355	1.62929	2.01065	2.03193	2.1599
chr1	1335475	1335625	DVL1	1	-	1335475	1335625	NA	1	151	0	1.70693	1.40156	1.175	1.42969	1.5176	1.31246
chr1	1335872	1338126	DVL1	1	-	1335872	1338126	NA	2	644150	0,2105	1.89351	2.13329	1.7021	1.56066	1.83274	1.66842
chr1	1341722	1342727	DVL1	1	-	1341722	1342727	NA	4	84,104,122,39	0,331,641,967	1.68904	1.78698	1.48973	1.94733	1.57433	1.5642
chr1	1352689	1353381	MXRA8	1	-	1352689	1353381	NA	1	693	0	1.76418	1.78674	1.47718	0.874494	1.34765	2.89808
chr1	1373829	1374784	AURKAIP1	1	-	1373829	1374784	NA	3	74,446,80	0,171,876	1.59584	1.8405	0.934614	1.24476	1.12034	1.22441
chr1	1385909	1386159	CCNL2	1	-	1385909	1386159	NA	1	251	0	5.8818	5.90903	5.89436	4.30879	7.26209	6.23117
chr1	1386903	1388028	CCNL2	1	-	1386903	1388028	NA	3	680,93,75	0,874,1051	4.82496	5.92881	5.59727	5.33257	6.88725	5.57596
chr1	1542010	1542155	SSU72	1	-	1542010	1542155	NA	1	146	0	0.98011	0.829928	1.09496	0.811111	0.864354	1.26141
chr1	1543952	1574593	SSU72	1	-	1543952	1574593	NA	4	36140144116	0,911,20821,30526	1.50473	1.60986	1.3627	1.18107	1.66916	1.28185
chr1	1598106	1598754	C1orf233	1	-	1598106	1598754	NA	1	649	0	3.78509	3.14096	2.05328	2.617	3.15789	3.20312
chr1	1598952	1599450	C1orf233	1	-	1598952	1599450	NA	1	499	0	2.51014	2.52632	1.6438	2.33666	3.10277	2.58553
chr1	1637774	1655443	CDK11B	1	-	1637774	1655443	NA	11	110,91,176,66,159,96,162,137,139,128,75	0,726,2503,3274,3888,4132,4573,7352,11725,14665,17595	2.20972	2.28263	1.61484	2.52215	2.28126	2.24766
chr1	1662426	1662577	SLC35E2B	1	-	1662426	1662577	NA	1	152	0	3.96217	3.97521	2.82576	3.69083	2.95238	4.35273
chr1	1663225	1663625	SLC35E2B	1	-	1663225	1663625	NA	1	401	0	5.10352	4.5056	4.18941	4.35047	3.85072	4.35566
chr1	1665073	1665922	SLC35E2B	1	-	1665073	1665922	NA	1	850	0	13.9767	13.2087	10.2087	13.4323	15.2927	19.3055
chr1	1691099	1691250	SLC35E2B	1	-	1691099	1691250	NA	1	152	0	6.40702	8.13714	7.07738	11.4341	7.10145	9.78646
chr1	1704634	1722728	CDK11A	1	-	1704634	1722728	NA	13	22,122,91,176,66,159,96,123,137,133,128,116,21	0,270,1008,2775,3546,4160,4404,4884,7630,11712,14694,16962,18074	1.78522	2.20936	1.59126	2.08006	2.26853	2.69554
chr1	1751330	1751878	NADK	1	-	1751330	1751878	NA	1	549	0	5.74235	6.8914	5.64327	4.51716	7.29074	6.2886
chr1	1752971	1753627	NADK	1	-	1752971	1753627	NA	2	90,61	0,596	2.37375	2.51028	3.11785	2.16605	2.3256	2.55484
chr1	1917780	1918254	TMEM52	1	-	1917780	1918254	NA	2	383,2	0,473	1.68254	2.16736	1.09524	2.36923	1.9188	2.04678
chr1	2184559	2185309	FAAP20	1	-	2184559	2185309	NA	1	751	0	3.88158	3.47812	6.16279	4.0522	4.38095	5.3555
chr1	2189627	2192889	FAAP20	1	-	2189627	2192889	NA	2	155995	0,2268	1.85253	1.24862	3.37029	1.92647	2.92114	2.35935
chr1	2193701	2194743	FAAP20	1	-	2193701	2194743	NA	3	210,136,56	0,297,987	0.880597	0.769634	2.85714	1.55147	2.15333	1.5416
chr1	2350913	2351613	LOC100129534	1	-	2350913	2351613	NA	1	701	0	2.25	4.33333	1.42188	1.26708	17	2.8
chr1	2405196	2405641	PEX10	1	-	2405196	2405641	NA	1	446	0	4.72338	4.63077	2.62733	3.30806	3.83511	7.5021
chr1	2508629	2509927	PANK4	1	-	2508629	2509927	NA	2	432,66	0,1233	2.47897	3.48486	2.43579	4.02332	4.20319	3.75884
chr1	2521766	2526529	PANK4	1	-	2521766	2526529	NA	2	35,66	0,4698	2.26383	2.68132	1.69	2.75325	2.12594	2.15532
chr1	2551371	2552266	LOC115110	1	-	2551371	2552266	NA	1	896	0	8.33333	5.6	1.53043	1.54386	6	2.77273
chr1	3736281	3736431	TP73-AS1	1	-	3736281	3736431	NA	1	151	0	2.30843	2.5601	2.25556	2.20949	4.69615	3.58594
chr1	3738018	3738764	TP73-AS1	1	-	3738018	3738764	NA	1	747	0	2.81878	2.13145	1.90562	2.11545	2.16917	2.81095
chr1	3739409	3739757	TP73-AS1	1	-	3739409	3739757	NA	1	349	0	0.854318	0.93772	0.666324	0.955611	0.641667	0.620821
chr1	3739855	3745884	TP73-AS1	1	-	3739855	3745884	NA	4	533154130278	0,2949,3206,5752	1.67858	1.59154	1.36774	1.64426	1.52262	1.89674
chr1	3746081	3747075	TP73-AS1	1	-	3746081	3747075	NA	1	995	0	2.0997	2.00371	1.94768	1.91359	2.39047	2.29102
chr1	3781018	3781219	LRRC47	1	-	3781018	3781219	NA	1	202	0	5.08584	3.05794	4.11158	3.59929	4.50995	3.71375
chr1	3784033	3796005	LRRC47	1	-	3784033	3796005	NA	4	79117462144	0,1054,2816,11829	7.3399	4.70205	5.4734	5.95001	6.92396	8.35587
chr1	3815259	3815359	CEP104	1	-	3815259	3815359	NA	1	101	0	3.5	2.32143	2.93452	2.61538	5.95833	5.62791
chr1	3815458	3823454	CEP104	1	-	3815458	3823454	NA	4	60,91,68,31	0,822,7716,7966	3.39213	3.25948	3.20408	3.17333	4.1506	4.05449
chr1	3826720	3829858	CEP104	1	-	3826720	3829858	NA	3	25,108,68	0,2546,3071	5.36957	4.92987	3.87637	5.45455	6.13306	2.93333
chr1	3890013	3890901	C1orf174	1	-	3890013	3890901	NA	2	61333	0,556	5.4445	4.98811	4.1431	3.71336	6.38657	8.44826
chr1	5863154	5863986	NPHP4	1	-	5863154	5863986	NA	2	252,97	0,736	10.7978	5.15439	4.95868	11.4146	6.97992	7.76953
chr1	6222929	6223178	ICMT	1	-	6222929	6223178	NA	1	250	0	10.298	8.51442	7.06034	11.6	15.1844	8.48611
chr1	6223673	6224022	ICMT	1	-	6223673	6224022	NA	1	350	0	9.06234	6.13596	3.61861	6.36667	5.9044	3.70838
chr1	6224666	6225213	ICMT	1	-	6224666	6225213	NA	1	548	0	10.5465	9.11834	6.0443	9.07857	11.3799	7.21582
chr1	6264619	6281126	ACOT7	1	-	6264619	6281126	NA	2	77,25	0,16483	1.9175	1.84837	1.3913	1.7509	2.17444	4.29091
chr1	6318511	6327381	ACOT7	1	-	6318511	6327381	NA	2	68,83	0,8788	2.28089	1.64992	1.46448	1.72853	1.51897	3.9
chr1	6339556	6358874	ACOT7	1	-	6339556	6358874	NA	3	34,118,49	0,10193,19270	3.11504	3.70871	3.03704	2.86927	4.36142	4.5929
chr1	6524428	6524727	NOL9	1	-	6524428	6524727	NA	1	300	0	10.4096	12.4332	10.5205	9.43966	13.6867	9.44606
chr1	6525422	6525672	NOL9	1	-	6525422	6525672	NA	1	251	0	5.5575	6.69103	4.31746	5.68966	5.0411	3.1677
chr1	6525770	6525920	NOL9	1	-	6525770	6525920	NA	1	151	0	5.48707	7.15584	4.44944	3.16327	6.70968	4.44444
chr1	6532069	6532602	NOL9	1	-	6532069	6532602	NA	2	11140	0,394	4.56	10.9752	6	5.2	7.88235	6.51786
chr1	6592509	6601906	KLHL21	1	-	6592509	6601906	NA	4	1150,73,406,110	0,2976,6538,9288	6.26819	5.46062	6.0691	5.95105	4.5109	5.44913
chr1	6602302	6602451	KLHL21	1	-	6602302	6602451	NA	1	150	0	10.563	42.3692	25.875	10.7532	20.9717	19.8786
chr1	6634466	6635614	DNAJC11	1	-	6634466	6635614	NA	1	1149	0	2.63812	2.60812	2.56239	2.84279	3.54618	5.24322
chr1	6653973	6701756	DNAJC11	1	-	6653973	6701756	NA	5	67,102,74,130,28	0,13736,24421,26935,47756	2.64034	2.60911	2.89405	2.85994	2.49884	2.77454
chr1	8356140	8359984	RERE	1	-	8356140	8359984	NA	3	107721221	0,2056,3624	7.19121	6.67866	6.45022	5.51779	8.40385	10.3354
chr1	8361204	8361776	RERE	1	-	8361204	8361776	NA	2	287,14	0,559	7.35465	6.27045	4.24626	6	9.55232	12.3284
chr1	8656110	8656360	RERE	1	-	8656110	8656360	NA	1	251	0	9.78974	7.9844	4.95652	6.37363	9.55844	7.04444
chr1	8874838	8878649	ENO1	1	-	8874838	8878649	NA	2	80,70	0,3742	4.48629	5.49061	5.25585	5.20237	5.38708	6.60459
chr1	9680848	9687478	PIK3CD-AS2	1	-	9680848	9687478	NA	2	288144	0,6487	1.29558	1.57493	1.17425	1.33836	1.15229	1.06539
chr1	9729468	9729767	CLSTN1	1	-	9729468	9729767	NA	1	300	0	2.81609	2.43386	2.47702	2.8323	3.13301	2.62846
chr1	9730214	9731312	CLSTN1	1	-	9730214	9731312	NA	2	492107	0,992	3.41037	4.54497	3.32519	3.97854	3.63842	4.95071
chr1	9734058	9734964	CLSTN1	1	-	9734058	9734964	NA	2	85,17	0,890	2.47099	2.72109	2.69797	2.91454	1.98594	3.30909
chr1	9744479	9744630	CLSTN1	1	-	9744479	9744630	NA	1	152	0	4.03491	3.93793	3.29334	3.21806	1.96778	7.68831
chr1	9936529	9942720	LZIC	1	-	9936529	9942720	NA	2	99,97	0,6095	2.32907	1.63408	1.19324	1.70152	2.73399	2.29568
chr1	10461343	10461793	DFFA	1	-	10461343	10461793	NA	1	451	0	2.0364	2.05827	2.36848	2.17806	2.54595	2.56848
chr1	10462640	10462841	DFFA	1	-	10462640	10462841	NA	1	202	0	4.62077	7.41895	2.65591	3.08942	4.69728	4.27534
chr1	10463039	10463511	DFFA	1	-	10463039	10463511	NA	2	171,81	0,392	1.26635	1.21994	1.51107	1.37737	1.14926	1.25744
chr1	10472405	10472506	DFFA	1	-	10472405	10472506	NA	1	102	0	2.1073	2.02292	2.90816	1.90091	2.03363	1.5507
chr1	10948014	10948360	C1orf127	1	-	10948014	10948360	NA	1	347	0	1	4	5.11765	1.70769	1	1
chr1	11069632	11072114	EXOSC10	1	-	11069632	11072114	NA	3	99,74,28	0,1268,2455	3.9424	5.12963	3.56082	4.95519	6.88391	7.59193
chr1	11106729	11107329	MTOR	1	-	11106729	11107329	NA	1	601	0	6.75443	6.6782	5.61676	6.4306	7.32205	6.29032
chr1	11127628	11128025	MTOR	1	-	11127628	11128025	NA	2	179,22	0,376	3.71364	3.94528	3.14189	3.09656	3.23225	3.50651
chr1	11788129	11788230	MTHFR	1	-	11788129	11788230	NA	1	102	0	1.80645	1.6044	3.59912	2.25265	2.84956	3.65516
chr1	11788629	11789080	MTHFR	1	-	11788629	11789080	NA	1	452	0	3.56875	3.82668	3.14489	3.53324	4.99735	4.30752
chr1	11789528	11789829	MTHFR	1	-	11789528	11789829	NA	1	302	0	4.42336	5.12445	3.41982	4.14233	4.50513	3.52281
chr1	11790078	11790879	MTHFR	1	-	11790078	11790879	NA	1	802	0	8.58927	10.5209	7.58618	9.46737	10.6533	11.0308
chr1	11802944	11805903	MTHFR	1	-	11802944	11805903	NA	2	186,16	0,2944	3.57664	3.86755	4.55578	3.62074	3.6129	2.99317
chr1	11920082	11925685	KIAA2013	1	-	11920082	11925685	NA	3	251854481	0,2554,5123	0.933026	0.946474	1.17722	1.07416	0.848585	1.40599
chr1	12568007	12568353	DHRS3	1	-	12568007	12568353	NA	1	347	0	5.04122	5.68212	2.84435	3.94194	2.88129	4.34738
chr1	12580604	12617338	DHRS3	1	-	12580604	12617338	NA	2	63185	0,36550	2.50062	1.78378	2.00498	1.79833	1.32919	2.41593
chr1	15492583	15492979	CASP9	1	-	15492583	15492979	NA	1	397	0	10.2485	7.66387	4.74315	6.47134	13.0829	8.65113
chr1	15518141	15524160	CASP9	1	-	15518141	15524160	NA	2	255,92	0,5928	7.73451	5.87796	3.51765	5.09101	7.03832	4.3026
chr1	15807454	15807699	UQCRHL	1	-	15807454	15807699	NA	1	246	0	2.66439	3.38177	3.24792	3.05883	2.80406	5.52483
chr1	15834313	15834811	FLJ37453	1	-	15834313	15834811	NA	1	499	0	1.152	2.23367	1.264	1.90577	0.715116	1.10276
chr1	15835157	15835854	FLJ37453	1	-	15835157	15835854	NA	1	698	0	3.78889	4.70256	3.18008	3.87346	2.29464	5.73148
chr1	15941968	15942218	ZBTB17	1	-	15941968	15942218	NA	1	251	0	1.16065	1.73597	1.20209	1.47142	2.03498	1.40789
chr1	15943688	15947018	ZBTB17	1	-	15943688	15947018	NA	8	28,88,301,143,266,126,163,84	0,120,612,1009,1249,2027,2466,3247	1.87339	2.17276	2.00029	1.90074	2.17236	2.12341
chr1	16198302	16199204	ARHGEF19	1	-	16198302	16199204	NA	2	443,55	0,848	3.3181	3.45312	2.51852	2.99806	3.10345	1.6821
chr1	16201829	16204767	ARHGEF19	1	-	16201829	16204767	NA	3	33,159,9	0,587,2930	2.35795	1.90041	1.95906	2.40046	1.8	2.96993
chr1	16231832	16232272	RSG1	1	-	16231832	16232272	NA	1	441	0	1.93193	2.16276	2.08477	3.05255	2.08978	3.74392
chr1	16236773	16237067	RSG1	1	-	16236773	16237067	NA	1	295	0	1.75226	0.852419	1.36054	1.16527	0.947368	0.927273
chr1	16250581	16251680	FBXO42	1	-	16250581	16251680	NA	1	1100	0	11.6939	10.3475	10.3387	9.5284	14.864	11.8644
chr1	16315272	16352391	FBXO42	1	-	16315272	16352391	NA	2	164137	0,36983	5.83607	6.76667	9.14851	6.42697	7.51807	7.32026
chr1	16475965	16484346	CROCCP3	1	-	16475965	16484346	NA	6	9.81061e+16	0,434,965,2290,7322,8268	4	2.79167	11.1875	5.4375	3.04167	4.17143
chr1	16484852	16490909	CROCCP3	1	-	16484852	16490909	NA	5	55,97,236,166,45	0,717,1574,5766,6013	6.76923	3.2069	5.09375	4.35417	2.4878	2.72727
chr1	16563925	16565760	NBPF1	1	-	16563925	16565760	NA	3	262112128	0,882,1708	4.70736	3.76923	3.41563	3.86462	2.66038	3.492
chr1	16608646	16613555	NBPF1	1	-	16608646	16613555	NA	2	134218	0,4692	5.09783	4.01852	3.59073	2.49129	4.96	2.34915
chr1	16618941	16620026	CROCCP2	1	-	16618941	16620026	NA	2	163182	0,904	1.19048	1.12025	1.16216	1.01482	1.15432	1.02892
chr1	16625859	16630906	CROCCP2	1	-	16625859	16630906	NA	5	147,147,145,183,17	0,494,1286,2609,5031	2.10294	1.70192	1.9695	1.49722	1.90083	1.80751
chr1	17407150	17407300	RCC2	1	-	17407150	17407300	NA	1	151	0	2.73676	2.63549	2.45438	2.92175	2.72608	3.34286
chr1	17407844	17408341	RCC2	1	-	17407844	17408341	NA	1	498	0	4.23738	3.99211	4.01105	4.08766	4.41351	4.5522
chr1	17408984	17410011	RCC2	1	-	17408984	17410011	NA	2	211,38	0,990	3.01693	2.96824	2.59722	2.78586	3.33333	3.07995
chr1	19219098	19219447	EMC1	1	-	19219098	19219447	NA	1	350	0	14.5758	12.2241	6.93725	11.8639	16.6	13.72
chr1	19243694	19244976	EMC1	1	-	19243694	19244976	NA	3	14,66,71	0,256,1212	4.03883	3.69231	2.31716	2.21429	4.66242	3.71308
chr1	19339609	19342843	CAPZB	1	-	19339609	19342843	NA	2	9,92	0,3143	2.48725	2.25483	1.95147	2.55351	2.72822	2.47996
chr1	19344433	19356716	CAPZB	1	-	19344433	19356716	NA	3	2,66,82	0,754,12202	1.57837	1.43537	1.56551	1.78762	1.87857	1.40133
chr1	19385606	19448921	CAPZB	1	-	19385606	19448921	NA	3	21,90,88	0,34055,63228	2.37016	1.82045	2.87714	2.53178	3.54437	3.00893
chr1	19682361	19682510	TMCO4	1	-	19682361	19682510	NA	1	150	0	3	1.33333	2.08333	2.93333	1	0.666667
chr1	19682707	19683204	TMCO4	1	-	19682707	19683204	NA	1	498	0	17	14.5	5.92593	5.97183	8	4.66667
chr1	19683302	19694540	TMCO4	1	-	19683302	19694540	NA	2	143107	0,11132	1	3	2.14286	2.6087	1	4
chr1	20483516	20485305	CAMK2N1	1	-	20483516	20485305	NA	2	204,92	0,1698	1.75	3.7	8.07843	6.04782	2.66667	2.95238
chr1	20485940	20486039	CAMK2N1	1	-	20485940	20486039	NA	1	100	0	1.33333	0.5	5.55556	2.85577	3.6	2.18182
chr1	20486087	20486186	CAMK2N1	1	-	20486087	20486186	NA	1	100	0	4	2.8	5.02415	4.23214	8.66667	3.2
chr1	20499791	20501266	MUL1	1	-	20499791	20501266	NA	1	1476	0	1.56012	1.56618	1.35261	1.71314	1.54121	2.24451
chr1	20648499	20648949	PINK1-AS	1	-	20648499	20648949	NA	1	451	0	28	11.5588	24.24	18.6111	15.6	27.3846
chr1	20661296	20661396	DDOST	1	-	20661296	20661396	NA	1	101	0	9.45513	7.90021	10.2598	6.55639	7.75611	9.20479
chr1	21217795	21218644	ECE1	1	-	21217795	21218644	NA	1	850	0	3.17286	3.63128	2.99423	3.44633	3.27958	3.71374
chr1	21218992	21219442	ECE1	1	-	21218992	21219442	NA	1	451	0	2.01564	1.99221	1.96801	2.10354	1.96711	2.43158
chr1	21219690	21220090	ECE1	1	-	21219690	21220090	NA	1	401	0	3.81728	4.50228	3.84253	4.24078	4.36107	3.57023
chr1	21596763	21603885	RAP1GAP	1	-	21596763	21603885	NA	8	502,43,104,103,124,114,110,51	0,923,1198,1637,2731,4921,6041,7072	5.34957	5.06647	6.36737	4.80315	5.19911	4.96229
chr1	21679196	21679346	USP48	1	-	21679196	21679346	NA	1	151	0	7.32026	7.47011	4.11418	6.20856	8.05139	12.9895
chr1	21695218	21703554	USP48	1	-	21695218	21703554	NA	3	4,105,43	0,6280,8294	4.28993	4.70644	2.41041	3.79523	4.29426	2.9172
chr1	21706800	21721148	USP48	1	-	21706800	21721148	NA	3	69,69,113	0,8589,14236	4.5361	4.58739	1.87664	4.45911	3.31754	3.23676
chr1	21822331	21822582	HSPG2	1	-	21822331	21822582	NA	1	252	0	17.9862	17.0564	9.42308	12.6443	12.1306	12.2693
chr1	21823031	21823281	HSPG2	1	-	21823031	21823281	NA	1	251	0	8.76413	10.5457	7.17949	6.20402	8.91086	8.89664
chr1	21823707	21824310	HSPG2	1	-	21823707	21824310	NA	3	13,84,5	0,414,599	4.10581	3.23125	2.08791	3.06944	2.92927	2.75728
chr1	21885409	21887458	HSPG2	1	-	21885409	21887458	NA	3	43,120,39	0,1806,2011	5.12727	5.18571	3.72781	5.355	2.9115	4.84071
chr1	23084272	23084422	LUZP1	1	-	23084272	23084422	NA	1	151	0	4.47403	3.34091	4.25	3.35223	3.74405	3.53727
chr1	23087816	23088116	LUZP1	1	-	23087816	23088116	NA	1	301	0	1.65909	1.84326	1.65854	1.73537	2.25149	2.02875
chr1	23088215	23088316	LUZP1	1	-	23088215	23088316	NA	1	102	0	0.877922	1.04545	1.82033	0.957555	1.49324	2.18571
chr1	23088614	23091600	LUZP1	1	-	23088614	23091600	NA	2	440411	0,2576	4.76345	4.14953	4.3642	4.12477	4.39035	5.13811
chr1	23091899	23092099	LUZP1	1	-	23091899	23092099	NA	1	201	0	1.71901	2.6014	1.09605	1.49282	0.901515	0.990602
chr1	23092198	23092349	LUZP1	1	-	23092198	23092349	NA	1	152	0	2.90083	2.09455	1.31974	2.35209	1.92262	1.5814
chr1	23092547	23094096	LUZP1	1	-	23092547	23094096	NA	1	1550	0	2.61373	2.50863	2.8095	3.08312	2.2822	2.84187
chr1	23094344	23109643	LUZP1	1	-	23094344	23109643	NA	3	37,106,59	0,14678,15241	8.86364	3.88636	6.47913	4.85526	2.98512	3.21786
chr1	23310380	23311029	HNRNPR	1	-	23310380	23311029	NA	1	650	0	20.7172	26.1245	16.3784	12.7801	19.8632	20.2173
chr1	23311262	23313593	HNRNPR	1	-	23311262	23313593	NA	2	61,41	0,2291	6.5	7.71247	4.47733	3.44785	5.23502	3.275
chr1	23333578	23337851	HNRNPR	1	-	23333578	23337851	NA	2	54,98	0,4176	10.7419	12.7757	8.45928	6.73778	9.29595	9.94872
chr1	23361184	23361284	ZNF436	1	-	23361184	23361284	NA	1	101	0	2.34965	4.65	1.63929	1.94118	1.8	2.4
chr1	23361481	23362127	ZNF436	1	-	23361481	23362127	NA	1	647	0	5.8512	6.43671	4.38029	5.84097	5.80282	5.61096
chr1	23362226	23367089	ZNF436	1	-	23362226	23367089	NA	2	996,48	0,4816	3.90551	4.17273	2.79566	4.83394	4.07547	3.86108
chr1	23509622	23521843	E2F2	1	-	23509622	23521843	NA	5	527,193,115,159,7	0,6713,9394,11291,12215	5.8505	6.57714	6.01266	6.4433	5.6932	7.80559
chr1	23558127	23558994	ID3	1	-	23558127	23558994	NA	2	289,60	0,808	1.55647	1.24154	1.11774	1.1147	1.30346	0.906873
chr1	23559298	23559447	ID3	1	-	23559298	23559447	NA	1	150	0	0.993106	1.34511	2.1586	1.19884	1.79675	1.11847
chr1	23802022	23802510	HMGCL	1	-	23802022	23802510	NA	1	489	0	3.09552	5.08951	3.41561	3.74398	3.05376	5.57041
chr1	23845375	23845819	FUCA1	1	-	23845375	23845819	NA	1	445	0	8.43956	7.08099	5.30587	6.12	4.9697	3.94643
chr1	24358196	24358597	STPG1	1	-	24358196	24358597	NA	1	402	0	17.1765	6.62626	11.7486	14.1707	25.0286	36.4444
chr1	25223311	25232473	SYF2	1	-	25223311	25232473	NA	7	121,99,91,118,126,108,30	0,1691,4131,4807,5687,8793,9133	6.83673	5.82711	7.63192	4.5644	5.68814	4.49442
chr1	25246824	25247396	RSRP1	1	-	25246824	25247396	NA	2	206,88	0,485	5.30629	4.54563	6.58738	5.5128	5.13746	5.10627
chr1	25420724	25420872	RHCE	1	-	25420724	25420872	NA	1	149	0	12.8764	16.4621	12.3913	20.9583	19.6875	26.6917
chr1	25831961	25832109	AUNIP	1	-	25831961	25832109	NA	1	149	0	0.688406	1.28042	0.181818	0.156471	0.507937	0.333333
chr1	25834545	25834693	AUNIP	1	-	25834545	25834693	NA	1	149	0	3.5625	2.23492	1.77778	2.1375	4.14815	3.03704
chr1	25834791	25835774	AUNIP	1	-	25834791	25835774	NA	1	984	0	3.14953	3.27309	2.48886	1.77257	5.99804	2.89703
chr1	25861582	25861682	PAQR7	1	-	25861582	25861682	NA	1	101	0	2.59259	3.90476	1.77632	3.03111	1.88571	1.2381
chr1	25862028	25862128	PAQR7	1	-	25862028	25862128	NA	1	101	0	1.11111	1.77778	1.95586	2.48	3.85	2.70833
chr1	25862523	25863069	PAQR7	1	-	25862523	25863069	NA	1	547	0	2.23322	3.70526	3.36924	3.27092	5.17465	4.19926
chr1	25863415	25863713	PAQR7	1	-	25863415	25863713	NA	1	299	0	2.15686	2.3871	3.37608	2.74248	2.97917	3.53938
chr1	25900897	25905864	STMN1	1	-	25900897	25905864	NA	5	191,192,173,75,13	0,594,2744,3767,4955	1.33333	1.31255	2.35047	1.7046	0.866578	1.61168
chr1	25961556	25961905	PAFAH2	1	-	25961556	25961905	NA	1	350	0	18.5311	22.033	15.844	18.2292	25.0169	24.6429
chr1	26282478	26282928	UBXN11	1	-	26282478	26282928	NA	3	92,141,65	0,171,386	1.2033	1.22789	0.976054	1.44753	1.23913	1.44395
chr1	26284230	26285476	UBXN11	1	-	26284230	26285476	NA	3	16,121,13	0,132,1234	0.958333	0.750891	1.1406	1.32398	0.448276	0.552696
chr1	26286002	26303105	UBXN11	1	-	26286002	26303105	NA	9	36,127,77,55,101,99,29,106,63	0,8203,10917,11425,11960,14924,15692,16811,17041	1.60045	1.34208	0.932063	1.44282	1.2087	1.0151
chr1	26879478	26884181	GPN2	1	-	26879478	26884181	NA	2	272,22	0,4682	2.05114	1.59389	1.42553	1.85578	1.60925	1.96063
chr1	26889038	26890232	GPN2	1	-	26889038	26890232	NA	2	88547	0,648	1.98925	1.86772	1.89221	1.60265	2.23059	1.89831
chr1	26890586	26890735	GPATCH3	1	-	26890586	26890735	NA	1	150	0	3.10537	2.8	1.71591	1.57979	2.78341	2.51689
chr1	26894275	26897710	GPATCH3	1	-	26894275	26897710	NA	2	136410	0,3026	1.88732	1.98601	1.68625	2.18943	2.04221	2.12907
chr1	27099656	27099757	SLC9A1	1	-	27099656	27099757	NA	1	102	0	10.1647	4.74038	4.91711	5.02516	3.45714	6.02956
chr1	27100056	27100606	SLC9A1	1	-	27100056	27100606	NA	1	551	0	5.14286	3.06739	5.78601	5.89447	5.21961	8.59341
chr1	27101811	27102455	SLC9A1	1	-	27101811	27102455	NA	3	16,115,71	0,205,574	7.13143	4.95833	7.11899	5.59211	4.11304	6.7563
chr1	27547333	27551853	AHDC1	1	-	27547333	27551853	NA	1	4521	0	1.4229	1.38161	1.36458	1.28555	1.29198	1.39269
chr1	27558781	27603494	AHDC1	1	-	27558781	27603494	NA	2	103,98	0,44616	2.33846	1.25405	2.40625	2.29309	1.54545	1.87984
chr1	27666155	27666395	IFI6	1	-	27666155	27666395	NA	1	241	0	3.33333	3.18908	2.02	3.66667	3.05143	4.31071
chr1	27914141	27914553	RPA2	1	-	27914141	27914553	NA	2	29120	0,293	3.68206	3.55779	3.68011	3.16425	3.07643	4.08615
chr1	28201257	28205314	DNAJC8	1	-	28201257	28205314	NA	3	114,76,57	0,2490,4001	6.76929	5.71606	6.90027	5.98723	6.34134	9.20474
chr1	28603288	28605376	TAF12	1	-	28603288	28605376	NA	2	287,5	0,2084	1.57035	1.44597	0.975643	1.64835	1.37275	1.08529
chr1	28642753	28642947	TAF12	1	-	28642753	28642947	NA	1	195	0	6.99412	3.53571	7.15222	4.27478	4.35457	7.30909
chr1	29148282	29149226	SRSF4	1	-	29148282	29149226	NA	1	945	0	4.69549	4.48278	3.61876	4.91761	5.11883	7.30947
chr1	29193150	29194039	MECR	1	-	29193150	29194039	NA	1	890	0	2.58357	2.85517	2.41414	2.74693	2.91607	2.35836
chr1	30732616	30732717	LAPTM5	1	-	30732616	30732717	NA	1	102	0	4.58259	4.77778	4.74655	4.38056	4.93697	3.37739
chr1	30869962	30870361	SDC3	1	-	30869962	30870361	NA	1	400	0	3.59308	2.98945	2.88547	3.00911	3.48906	2.96222
chr1	30872795	30873194	SDC3	1	-	30872795	30873194	NA	1	400	0	5.59854	4.52676	4.74408	3.93444	6.42143	7.74201
chr1	30873293	30877021	SDC3	1	-	30873293	30877021	NA	3	85292470	0,1004,3259	4.87156	4.37912	3.32191	4.50877	6.66992	6.51327
chr1	30995105	31005887	PUM1	1	-	30995105	31005887	NA	2	116,35	0,10748	8.19209	6.68373	4.99083	8.10261	5.73256	6.42773
chr1	31007048	31065667	PUM1	1	-	31007048	31065667	NA	4	55,69,374,52	0,21748,52156,58568	12.0322	9.92144	12.1756	14.4639	15.9951	15.1589
chr1	31293288	31296699	SNRNP40	1	-	31293288	31296699	NA	2	61,89	0,3323	1.65544	2.18144	1.98618	2.16583	2.8502	2.64778
chr1	31630206	31630650	PEF1	1	-	31630206	31630650	NA	1	445	0	4.76807	4.99373	3.66866	3.7165	4.70208	4.84631
chr1	31633313	31635517	PEF1	1	-	31633313	31635517	NA	2	2296	0,1909	3.10849	2.97005	2.69936	2.87726	2.44562	3.37769
chr1	31727204	31727354	ADGRB2	1	-	31727204	31727354	NA	1	151	0	5	3	7.33333	5.07692	2	3
chr1	31727453	31727554	ADGRB2	1	-	31727453	31727554	NA	1	102	0	2	0.25	2.6	6.94118	1	2.5
chr1	31731057	31731308	ADGRB2	1	-	31731057	31731308	NA	1	252	0	3	3	5.45455	10.2	2	3
chr1	31756307	31756607	ADGRB2	1	-	31756307	31756607	NA	1	301	0	5	2	4.88889	21.6	3	13
chr1	32216294	32216836	TMEM234	1	-	32216294	32216836	NA	1	543	0	1.85348	2.81818	2.13602	1.87013	2.77188	4.17241
chr1	32334462	32335995	MARCKSL1	1	-	32334462	32335995	NA	2	636,49	0,1485	4.51366	3.79588	3.93169	4.18982	5.32924	7.88706
chr1	32361762	32362143	FAM229A	1	-	32361762	32362143	NA	2	115186	0,196	1.6875	0.95	1.02273	0.512821	1	1.36296
chr1	32366475	32366725	BSDC1	1	-	32366475	32366725	NA	1	251	0	5.38745	6.29393	4.82595	5.92381	7.27764	8.09992
chr1	32368467	32369297	BSDC1	1	-	32368467	32369297	NA	2	84,68	0,763	9.89394	10.8305	7.96185	11.9864	10.9444	10.9938
chr1	32376319	32377996	BSDC1	1	-	32376319	32377996	NA	2	423,27	0,1651	7.03836	7.07143	6.24409	8.44652	8.86401	11.3234
chr1	32383984	32394411	BSDC1	1	-	32383984	32394411	NA	4	65,117,61,8	0,2795,10096,10420	4.75439	4.14772	3.3116	6.5	3.28125	4.24887
chr1	32634028	32650541	ZBTB8OS	1	-	32634028	32650541	NA	3	83,25,140	0,740,16374	2.90194	3.62869	2.61758	2.56481	4.3353	2.85388
chr1	32775782	32775981	YARS	1	-	32775782	32775981	NA	1	200	0	2.0055	2.89695	1.96601	2.65598	2.90267	3.20401
chr1	32780177	32782452	YARS	1	-	32780177	32782452	NA	3	102,98,49	0,871,2227	2.81104	2.97075	2.40396	3.20947	3.18214	4.92565
chr1	32811011	32817340	YARS	1	-	32811011	32817340	NA	2	47153	0,6177	5.7789	7.22331	7.57413	6.74239	9.1798	7.78104
chr1	32862966	32863266	FNDC5	1	-	32862966	32863266	NA	1	301	0	6	5.5	2.8125	1.6	2	2.5
chr1	32894693	32895318	TMEM54	1	-	32894693	32895318	NA	2	187,14	0,612	4.53959	4.25458	2.666	4.29491	3.41518	6.28241
chr1	32936694	32937242	RNF19B	1	-	32936694	32937242	NA	1	549	0	12.6667	16.7167	11.8577	11.2171	17.339	30.1562
chr1	33008138	33008885	AK2	1	-	33008138	33008885	NA	1	748	0	8.60775	7.74835	7.88072	9.0906	10.3709	11.8466
chr1	33021625	33036861	AK2	1	-	33021625	33036861	NA	4	79126118126	0,2817,9919,15111	4.39327	3.77838	4.934	4.24523	4.23314	5.93249
chr1	33324715	33328914	PHC2	1	-	33324715	33328914	NA	2	305,45	0,4155	16.0395	12.0639	8.53129	11.6932	14.9645	20.6391
chr1	34855339	34855937	SMIM12	1	-	34855339	34855937	NA	1	599	0	18.804	20.85	10.7313	29.0217	10.8462	16.8372
chr1	34976442	34976642	LOC653160	1	-	34976442	34976642	NA	1	201	0	20	21	29.3333	6.52174	4.66667	13.2
chr1	35184590	35189354	SFPQ	1	-	35184590	35189354	NA	6	4,122,49,118,85,169	0,2411,2613,3383,4413,4596	6.3437	4.66043	4.64347	3.57573	2.47716	1.47128
chr1	35190766	35191459	SFPQ	1	-	35190766	35191459	NA	2	230119	0,575	4.87578	3.26379	4.50654	2.61089	2.22054	1.55019
chr1	35433588	35433738	KIAA0319L	1	-	35433588	35433738	NA	1	151	0	2.2	2.69373	2.08003	2.25539	2.78533	2.86895
chr1	35433787	35434085	KIAA0319L	1	-	35433787	35434085	NA	1	299	0	5.50976	3.73839	3.16426	4.62335	4.95752	6.33904
chr1	35434431	35434581	KIAA0319L	1	-	35434431	35434581	NA	1	151	0	2.15	1.43514	2.44248	1.52212	3.09884	4.06869
chr1	35434927	35435077	KIAA0319L	1	-	35434927	35435077	NA	1	151	0	2.68475	1.33013	1.73438	2.17824	2.27778	2.91278
chr1	35479193	35554352	KIAA0319L	1	-	35479193	35554352	NA	3	20,524,3	0,27419,75157	9.99448	8.07106	7.12884	7.99044	9.42024	9.84895
chr1	35713974	35714970	C1orf216	1	-	35713974	35714970	NA	1	997	0	1.96786	1.87558	1.70361	1.95411	1.89424	1.99242
chr1	35715615	35718841	C1orf216	1	-	35715615	35718841	NA	2	712135	0,3092	2.31138	2.35385	2.71008	2.42785	2.82444	2.64074
chr1	35736352	35736603	CLSPN	1	-	35736352	35736603	NA	1	252	0	2.74286	4.19848	3.0495	3.89831	5.1375	8.79143
chr1	35738041	35739152	CLSPN	1	-	35738041	35739152	NA	3	57,128,17	0,414,1095	4.03868	3.85567	4.24	5.64286	5.20588	6.05013
chr1	35739201	35743482	CLSPN	1	-	35739201	35743482	NA	4	57,165,101,28	0,164,3940,4254	3.66144	5.20625	3.26897	2.45763	3.83108	3.1622
chr1	35749722	35760852	CLSPN	1	-	35749722	35760852	NA	4	90257192511	0,1528,4023,10620	5.35885	7.43494	4.22826	5.01832	6.73247	8.95854
chr1	35762023	35763185	CLSPN	1	-	35762023	35763185	NA	3	48,78,26	0,381,1137	2.71515	2.15769	2.40909	2.47967	1.43662	2.54608
chr1	35763234	35769950	CLSPN	1	-	35763234	35769950	NA	4	88449109104	0,1032,1984,6613	5.06639	6.04924	3.66795	4.30915	6.22556	4.23876
chr1	36136909	36137299	TRAPPC3	1	-	36136909	36137299	NA	1	391	0	3.14618	4.09763	2.93957	3.74269	4.31756	10.7066
chr1	36140126	36149150	TRAPPC3	1	-	36140126	36149150	NA	2	41,59	0,8966	2.44411	2.82339	2.55737	2.23013	3.24807	3.00531
chr1	36149343	36149490	TRAPPC3	1	-	36149343	36149490	NA	1	148	0	4.72476	8.67778	32.7101	11.2945	13.0082	9.0553
chr1	36322030	36322627	EVA1B	1	-	36322030	36322627	NA	1	598	0	2.22222	2.32222	0.998227	1.98966	0.833333	1.78105
chr1	36341597	36341746	STK40	1	-	36341597	36341746	NA	1	150	0	3.10883	2.75086	2.84554	2.72897	2.90834	3.08597
chr1	36355250	36367893	STK40	1	-	36355250	36367893	NA	5	184,144,101,120,46	0,2989,3487,5971,12598	3.83153	2.86222	4.08771	2.97359	2.88661	3.23488
chr1	36393663	36397862	LSM10	1	-	36393663	36397862	NA	2	491,96	0,4104	1.31751	1.23644	1.44454	1.31275	1.56505	1.50414
chr1	37537616	37554245	SNIP1	1	-	37537616	37554245	NA	4	397599103240	0,2541,15029,16390	13.0557	14.0381	8.1867	7.41504	21.1119	8.505
chr1	37566909	37568872	GNL2	1	-	37566909	37568872	NA	4	99,92,83,22	0,764,1366,1942	2.87984	3.41408	2.87458	2.97219	3.61944	3.49847
chr1	37593827	37595887	GNL2	1	-	37593827	37595887	NA	2	20129	0,1932	3.19532	2.59076	3.4352	2.75433	4.21552	3.52021
chr1	37682795	37683090	C1orf109	1	-	37682795	37683090	NA	1	296	0	3.63889	5.50136	1.95082	3.77206	3.03464	4.60195
chr1	37689726	37690497	C1orf109	1	-	37689726	37690497	NA	2	161282	0,490	4.92188	5.94844	3.68041	4.09857	4.37895	4.93499
chr1	37814797	37814997	MTF1	1	-	37814797	37814997	NA	1	201	0	14.375	16.8	7.81579	8.16667	18.6667	22
chr1	37815146	37817447	MTF1	1	-	37815146	37817447	NA	2	421,29	0,2273	23.4	14.5641	7.73438	9.90769	16.9787	19.9714
chr1	37822234	37822384	MTF1	1	-	37822234	37822384	NA	1	151	0	14.2308	9.2	6.56944	10	8.82353	14.129
chr1	37857300	37859570	MTF1	1	-	37857300	37859570	NA	2	410,40	0,2231	18.2143	23	15.1622	14.5385	22.5789	25.8667
chr1	37969620	37969720	SF3A3	1	-	37969620	37969720	NA	1	101	0	3.00411	2.92644	1.84996	3.29885	3.29582	3.53824
chr1	37987805	37990039	SF3A3	1	-	37987805	37990039	NA	3	32,48,170	0,1743,2065	3.09542	3.98898	2.61836	3.71605	3.48029	3.48631
chr1	37997159	37997354	FHL3	1	-	37997159	37997354	NA	1	196	0	3.91533	4.58204	2.38994	4.2685	4.34512	4.18453
chr1	38838643	38838843	RRAGC	1	-	38838643	38838843	NA	1	201	0	1.89026	1.75036	2.21553	2.82895	1.60714	1.97491
chr1	38838891	38839538	RRAGC	1	-	38838891	38839538	NA	1	648	0	3.45922	3.6083	2.80423	3.77351	3.62805	5.58042
chr1	38856899	38856999	RRAGC	1	-	38856899	38856999	NA	1	101	0	2.04902	2.52793	1.61633	2.07756	1.73077	2.2619
chr1	39625164	39625661	HEYL	1	-	39625164	39625661	NA	1	498	0	2.91667	3.72222	2.90404	2.99242	5.25	3.64286
chr1	39625759	39626206	HEYL	1	-	39625759	39626206	NA	1	448	0	2	3.6	1.5566	4.60784	5.4	3.71429
chr1	39841179	39841279	TRIT1	1	-	39841179	39841279	NA	1	101	0	3.0227	3.95604	3.16334	3.86195	3.46412	2.97195
chr1	39841723	39841824	TRIT1	1	-	39841723	39841824	NA	1	102	0	2.43718	3.28258	1.2377	2.48617	2.31798	2.70146
chr1	39857356	39883455	TRIT1	1	-	39857356	39883455	NA	2	62138	0,25962	6.66387	5.07848	5.19121	5.70296	8.03935	7.45564
chr1	39895868	39896563	MYCL	1	-	39895868	39896563	NA	1	696	0	1.33151	2.51623	1.71967	1.97222	2.26882	2.46417
chr1	39896809	39897899	MYCL	1	-	39896809	39897899	NA	1	1091	0	1.61412	1.59279	1.8836	1.60163	1.61905	1.62353
chr1	39900925	39901619	MYCL	1	-	39900925	39901619	NA	1	695	0	0.948148	1.27005	3.11111	1.97727	4.33333	2.68235
chr1	40300738	40302744	COL9A2	1	-	40300738	40302744	NA	3	644,78,124	0,1074,1883	2.28571	1.77966	1.51758	1.79878	5.2	1.7881
chr1	40303164	40311230	COL9A2	1	-	40303164	40311230	NA	19	22,147,33,45,36,72,54,54,54,45,54,54,54,54,54,54,54,54,1	0,366,643,764,900,1156,1312,1630,2551,2979,4282,4539,5028,6774,6947,7100,7550,7929,8066	0.976035	0.903704	1.23593	1.39778	1.6	1.57119
chr1	40691614	40692012	NFYC-AS1	1	-	40691614	40692012	NA	1	399	0	10	8.22222	14	6.47619	21	21.0909
chr1	40861204	40861453	CITED4	1	-	40861204	40861453	NA	1	250	0	1.40541	2.02041	1.575	1.42222	3.5	4.84
chr1	42746482	42746926	P3H1	1	-	42746482	42746926	NA	1	445	0	6.2495	7.13111	4.38905	5.68299	9.03782	9.78407
chr1	42752594	42755549	P3H1	1	-	42752594	42755549	NA	4	71,122,53,2	0,2275,2571,2954	3.82758	3.41288	2.46887	2.98585	3.47349	4.14193
chr1	42766787	42766985	P3H1	1	-	42766787	42766985	NA	1	199	0	5.11905	5.19856	6.9118	3.5	8.35833	9.21307
chr1	42807250	42816580	SVBP	1	-	42807250	42816580	NA	2	251150	0,9181	1.21534	0.985646	1.06274	0.819802	0.842849	1.09589
chr1	42926564	42926763	SLC2A1	1	-	42926564	42926763	NA	1	200	0	4.82814	6.12954	3.74636	6.69421	3.93018	7.14863
chr1	42926911	42927110	SLC2A1	1	-	42926911	42927110	NA	1	200	0	8.37536	7.79033	5.50027	8.86014	8.3724	19.8808
chr1	42931150	42958879	SLC2A1	1	-	42931150	42958879	NA	3	57,96,246	0,12076,27484	25.6712	25.0976	27.9993	30.9011	35.466	40.2017
chr1	43164670	43166890	EBNA1BP2	1	-	43164670	43166890	NA	2	136,65	0,2156	1.44822	1.48457	1.06843	1.16742	1.13404	1.5736
chr1	43171939	43172222	EBNA1BP2	1	-	43171939	43172222	NA	2	31170	0,114	1.43034	1.41986	1.96244	1.6141	1.64555	1.83791
chr1	43363693	43363942	ELOVL1	1	-	43363693	43363942	NA	1	250	0	5.31093	6.62139	4.8216	6.16246	6.98118	9.45849
chr1	43365589	43367551	ELOVL1	1	-	43365589	43367551	NA	2	35,66	0,1897	4.83471	9.74061	10.6723	8.63568	6.57143	18.599
chr1	43385978	43386877	MED8	1	-	43385978	43386877	NA	3	249,82,20	0,611,880	2.28098	2.60452	1.56156	1.95175	2.1252	2.84403
chr1	43451003	43451540	HYI	1	-	43451003	43451540	NA	2	309131	0,407	2.57143	2.11538	1.6502	1.75105	1.5	1.5
chr1	43997430	43997680	SLC6A9	1	-	43997430	43997680	NA	1	251	0	6.11765	7.52239	7.65027	12.0816	4.96078	14.4474
chr1	44010841	44011620	SLC6A9	1	-	44010841	44011620	NA	2	42,60	0,720	7.51111	10.2273	10	14.5	8.14815	14.7
chr1	45332763	45332947	MUTYH	1	-	45332763	45332947	NA	2	72,30	0,155	3.26667	3.60119	4.06319	1.80661	3.05455	2.19723
chr1	45333296	45333533	MUTYH	1	-	45333296	45333533	NA	2	29121	0,117	3.62419	5.06181	3.3636	2.7374	3.23448	1.96645
chr1	45334468	45338563	MUTYH	1	-	45334468	45338563	NA	2	44,57	0,4039	4.83	6.76411	3.70161	2.98917	4.83636	3.09764
chr1	45628300	45630569	GPBP1L1	1	-	45628300	45630569	NA	3	109,103,88	0,1276,2182	5.45386	3.54308	3.75244	4.82571	4.12403	3.32231
chr1	45654585	45655195	GPBP1L1	1	-	45654585	45655195	NA	2	245,6	0,605	6.39551	4.48048	2.85053	5.70574	4.59986	4.53605
chr1	45661189	45686481	GPBP1L1	1	-	45661189	45686481	NA	3	37,45,70	0,24387,25223	3.23691	3.50249	3.85978	3.57069	2.59806	2.3658
chr1	45699891	45699992	IPP	1	-	45699891	45699992	NA	1	102	0	7.38889	10.3704	9.69048	7.4	17.7143	10.8
chr1	45729761	45741292	IPP	1	-	45729761	45741292	NA	2	9392	0,11140	5.72727	6.75	5.95833	4.05	7.54286	4.03125
chr1	46188779	46188880	POMGNT1	1	-	46188779	46188880	NA	1	102	0	6.81481	5.94369	5.32812	8.20202	7.48571	5.53374
chr1	46285450	46286001	LRRC41	1	-	46285450	46286001	NA	1	552	0	7.54698	7.69306	5.91625	8.13073	9.38185	9.32026
chr1	46558639	46561520	MKNK1	1	-	46558639	46561520	NA	3	162,44,43	0,1595,2839	3.65691	3.28972	3.4	3.60417	3.77876	6.75245
chr1	46608112	46608660	MOB3C	1	-	46608112	46608660	NA	1	549	0	1.42895	1.38966	0.986376	1.26797	1.16867	1.17516
chr1	46609305	46610071	MOB3C	1	-	46609305	46610071	NA	2	380,70	0,697	3.375	2.67369	1.97826	3.02785	2.03448	3.07915
chr1	46612918	46615065	MOB3C	1	-	46612918	46615065	NA	2	454,95	0,2053	2.68421	2.40848	3.17391	4.02378	3.31034	2.75604
chr1	46635722	46635870	ATPAF1	1	-	46635722	46635870	NA	1	149	0	5.64	9.07733	5.27647	4.81481	4.22059	7.63889
chr1	47219509	47219856	TAL1	1	-	47219509	47219856	NA	1	348	0	23	25.0488	26.2969	21.0528	36.6721	24.3241
chr1	47220004	47220104	TAL1	1	-	47220004	47220104	NA	1	101	0	11.3889	14.9776	13.4865	12.1289	16.4609	18.0168
chr1	47251183	47251881	STIL	1	-	47251183	47251881	NA	1	699	0	5.93798	6.59794	4.96695	7.21051	5.76136	6.46773
chr1	47272183	47281029	STIL	1	-	47272183	47281029	NA	2	59789	0,8058	3.76684	4.88119	4.12194	5.03571	4.6994	4.11592
chr1	47432527	47433167	FOXD2-AS1	1	-	47432527	47433167	NA	1	641	0	1.72653	1.6615	1.4552	1.36968	1.36287	1.65569
chr1	47433313	47434150	FOXD2-AS1	1	-	47433313	47434150	NA	1	838	0	1.72174	1.5669	1.73994	1.61729	1.79907	1.76077
chr1	50475599	50535378	FAF1	1	-	50475599	50535378	NA	4	81,78,81,10	0,14989,16122,59770	9.05037	7.50787	7.86461	7.04894	8.48361	7.52243
chr1	51356604	51361178	EPS15	1	-	51356604	51361178	NA	2	243,8	0,4567	19.7436	12.9787	12.5685	11.3333	12.5746	13.0913
chr1	51408267	51409669	EPS15	1	-	51408267	51409669	NA	2	66135	0,1268	12.5592	7.05517	9.42939	7.71939	6.60571	6.72178
chr1	51840338	51878688	NRD1	1	-	51840338	51878688	NA	3	177,58,414	0,37645,37937	19.1184	18.2163	15.8633	14.5343	23.3949	24.189
chr1	52032234	52032985	TXNDC12	1	-	52032234	52032985	NA	1	752	0	3.17524	2.24641	1.47619	2.75545	2.19638	1.94424
chr1	52033084	52033734	TXNDC12	1	-	52033084	52033734	NA	1	651	0	3.94211	2.50619	3.78261	5.79742	3.37037	3.03671
chr1	52055120	52055221	TXNDC12	1	-	52055120	52055221	NA	1	102	0	2.58462	1.9	5.82857	1.96184	2.32738	3.19662
chr1	52055370	52055721	TXNDC12	1	-	52055370	52055721	NA	1	352	0	3.64412	3.39286	3.2381	2.30263	2.69167	2.87774
chr1	52352625	52353023	CC2D1B	1	-	52352625	52353023	NA	1	399	0	2.57283	3.65323	1.90689	2.44243	2.8312	2.177
chr1	52353171	52353271	CC2D1B	1	-	52353171	52353271	NA	1	101	0	1.20401	3.35484	1.91873	2.45788	2.08333	1.85679
chr1	52353567	52354677	CC2D1B	1	-	52353567	52354677	NA	2	81,70	0,1041	2.48476	4.57692	2.0458	2.60306	1.94444	2.00205
chr1	52359285	52364622	CC2D1B	1	-	52359285	52364622	NA	9	73,76,179,160,126,159,104,145,71	0,174,420,789,1139,1689,2228,3317,5267	2.7666	3.39341	3.19458	2.94363	2.56298	2.19332
chr1	52389247	52393716	ORC1	1	-	52389247	52393716	NA	2	75274	0,4196	5.4591	7.32216	3.92496	5.58511	4.86207	5.68793
chr1	52396105	52396304	ORC1	1	-	52396105	52396304	NA	1	200	0	5.49715	5.7084	4.51283	4.96454	4.80979	6.33775
chr1	52402156	52404322	ORC1	1	-	52402156	52404322	NA	2	73,77	0,2090	4.00421	3.77879	2.45469	2.55952	2.38492	2.67034
chr1	52436869	52438261	ZCCHC11	1	-	52436869	52438261	NA	2	110,42	0,1351	2.34375	2.15858	2.60032	1.90571	1.90972	3.56923
chr1	52474861	52475461	ZCCHC11	1	-	52474861	52475461	NA	1	601	0	5.70675	5.71746	3.79245	3.85022	6.01832	6.336
chr1	52481423	52481523	ZCCHC11	1	-	52481423	52481523	NA	1	101	0	1.43327	1.50425	1.34922	1.22306	1.69269	1.63774
chr1	52516024	52525933	ZCCHC11	1	-	52516024	52525933	NA	2	31371	0,9539	4.13265	3.66009	3.00884	2.93107	4.10616	3.59216
chr1	52526082	52553040	ZCCHC11	1	-	52526082	52553040	NA	2	292110	0,26849	2.77778	3.55641	3.64286	2.81111	4.16216	4.58824
chr1	52687619	52692767	COA7	1	-	52687619	52692767	NA	2	550,41	0,5108	4.81898	5.13486	3.92903	5.42924	5.49319	6.55584
chr1	53214197	53216813	C1orf123	1	-	53214197	53216813	NA	3	540,66,32	0,1794,2585	1.43001	1.27578	1.39052	1.32268	1.25821	1.43541
chr1	53218431	53219876	C1orf123	1	-	53218431	53219876	NA	3	65,57,76	0,436,1370	2.04017	1.71823	1.73427	1.64118	1.5108	2.75362
chr1	53220217	53220590	C1orf123	1	-	53220217	53220590	NA	2	128,21	0,353	2.31845	1.93478	1.63368	1.58315	2.80168	3.31551
chr1	53233630	53238468	MAGOH	1	-	53233630	53238468	NA	3	23,59,108	0,1947,4731	3.16992	2.63212	2.83214	3.38742	2.76222	3.60174
chr1	53767748	53767997	NDC1	1	-	53767748	53767997	NA	1	250	0	27.4286	21.5061	12.4253	22.4713	18.0356	33.1282
chr1	53930133	53945569	HSPB11	1	-	53930133	53945569	NA	3	13,113,15	0,9852,15422	10.0029	8.38991	6.055	9.61874	6.80533	6.55223
chr1	54053023	54053423	TMEM59	1	-	54053023	54053423	NA	1	401	0	2.74919	2.5575	9.56559	6.58684	1.63636	2.23421
chr1	54173348	54173647	CYB5RL	1	-	54173348	54173647	NA	1	300	0	2.76923	2.47449	1.4837	1.64516	2.04223	2.17941
chr1	54173945	54179167	CYB5RL	1	-	54173945	54179167	NA	2	878,19	0,5204	2.81296	2.66119	2.11543	2.25	2.95641	2.28378
chr1	54195487	54196490	CYB5RL	1	-	54195487	54196490	NA	2	229122	0,882	1.22802	1.32381	1.50405	1.24728	1.21029	0.994118
chr1	54225874	54225973	SSBP3	1	-	54225874	54225973	NA	1	100	0	4.63299	2.98305	1.92632	3.22826	3.38022	8.98026
chr1	54226219	54226565	SSBP3	1	-	54226219	54226565	NA	1	347	0	3.50569	2.96528	2.81219	2.65507	3.80737	5.11051
chr1	54757692	54759184	PARS2	1	-	54757692	54759184	NA	1	1493	0	2.24701	2.23577	1.82361	2.44021	2.74699	2.71829
chr1	54850473	54850873	DHCR24	1	-	54850473	54850873	NA	1	401	0	2.06491	1.85962	2.8153	2.14797	2.27165	2.08649
chr1	54851220	54851371	DHCR24	1	-	54851220	54851371	NA	1	152	0	2.67857	2.43746	2.72986	2.83458	3.24537	4.20389
chr1	54851519	54851720	DHCR24	1	-	54851519	54851720	NA	1	202	0	1.68791	1.69424	1.7808	1.75604	1.94516	2.77257
chr1	54851918	54852367	DHCR24	1	-	54851918	54852367	NA	1	450	0	6.16835	6.36099	5.6444	6.2175	6.90154	8.01673
chr1	55066607	55067006	USP24	1	-	55066607	55067006	NA	1	400	0	8.12653	8.28511	8.97447	9.66761	11.5257	17.5
chr1	55067304	55067653	USP24	1	-	55067304	55067653	NA	1	350	0	4.4	5.7037	5.22353	4.60706	6.06618	11.4889
chr1	55068697	55069097	USP24	1	-	55068697	55069097	NA	1	401	0	17.0712	17.7176	16.8956	19.3032	21.496	40.8571
chr1	58781732	58782427	JUN	1	-	58781732	58782427	NA	1	696	0	1.34108	2.22387	1.35419	1.86266	1.38314	1.42943
chr1	58782625	58784014	JUN	1	-	58782625	58784014	NA	1	1390	0	0.580841	0.789139	0.861565	0.697747	0.711916	0.746434
chr1	64105348	64105596	ROR1-AS1	1	-	64105348	64105596	NA	1	249	0	0.913043	1.10526	1.38889	1.5	1.05556	0.8
chr1	64105694	64106287	ROR1-AS1	1	-	64105694	64106287	NA	1	594	0	1.08955	1.54321	0.710345	1.07447	0.625	0.786408
chr1	67413030	67415282	SERBP1	1	-	67413030	67415282	NA	2	234117	0,2136	5.72879	7.63194	9.49953	5.87835	9.37838	16.2839
chr1	67420049	67430390	SERBP1	1	-	67420049	67430390	NA	6	138,123,90,141,151,403	0,4151,4839,5034,6086,9939	8.41146	8.8815	11.0011	7.40237	11.1192	14.4933
chr1	70205428	70205578	LRRC40	1	-	70205428	70205578	NA	1	151	0	21.2059	7.7803	45.6429	32.6667	26.25	64.5882
chr1	71012214	71012365	PTGER3	1	-	71012214	71012365	NA	1	152	0	10.5556	8	4.75	7.5	8.7963	14.7273
chr1	71046809	71047509	PTGER3	1	-	71046809	71047509	NA	1	701	0	9.57746	9.14773	4.88136	2.69697	19.4351	17.0079
chr1	71072128	71072544	ZRANB2	1	-	71072128	71072544	NA	2	128,73	0,344	10.1477	14.198	9.902	13.5814	11.1025	8.97459
chr1	71078518	71080990	ZRANB2	1	-	71078518	71080990	NA	3	48,53,51	0,138,2422	10.5939	9.61699	11.1765	8.50798	11.6951	8.98963
chr1	77582119	77633249	ZZZ3	1	-	77582119	77633249	NA	3	81391400	0,2398,49731	8.49654	8.96667	5.90476	7.68328	13.1965	11.3252
chr1	77728304	77728504	USP33	1	-	77728304	77728504	NA	1	201	0	9.8	10.1168	6.4914	8.715	9.91582	12.1406
chr1	77745487	77759780	USP33	1	-	77745487	77759780	NA	2	113138	0,14156	5.4386	8.17778	5.90143	5.3176	8.82781	7.70725
chr1	83801714	83801864	LOC101927560	1	-	83801714	83801864	NA	1	151	0	10.7	6.03448	3.9322	5.24706	7.75	8.33333
chr1	85158812	85159160	SYDE2	1	-	85158812	85159160	NA	1	349	0	1.76087	1.83732	1.23077	1.22241	2.34586	3.83704
chr1	85178187	85190604	SYDE2	1	-	85178187	85190604	NA	3	861103548	0,3911,11870	1.4816	1.14348	1.62975	1.75102	1.87735	1.49027
chr1	85200399	85200797	SYDE2	1	-	85200399	85200797	NA	1	399	0	4.83333	2.54545	6.5	3	4.19048	7.87111
chr1	85252395	85258666	C1orf52	1	-	85252395	85258666	NA	2	308143	0,6129	8.60432	6.53448	5.91489	6.975	5.04459	5.2349
chr1	85259026	85259572	C1orf52	1	-	85259026	85259572	NA	2	36215	0,332	6.50602	3.36111	3.39869	3.37705	4.4878	3.75
chr1	85267647	85267944	BCL10	1	-	85267647	85267944	NA	1	298	0	18.1731	14.2333	9.12887	8.6383	9.22353	6.94444
chr1	85270676	85276510	BCL10	1	-	85270676	85276510	NA	2	231215	0,5620	10.0333	9.89333	7.09036	4.90854	9.48148	3.21622
chr1	85707633	85708383	ZNHIT6	1	-	85707633	85708383	NA	1	751	0	12.4444	15.4151	13.4466	10.9587	11.8357	7.74194
chr1	85823711	85877143	COL24A1	1	-	85823711	85877143	NA	12	28,54,57,54,54,108,54,108,54,54,54,22	0,14874,17511,18357,18629,23954,25642,44808,45071,50938,51566,53411	1	2.5	2.91228	3.03529	1	1
chr1	86350427	86350677	ODF2L	1	-	86350427	86350677	NA	1	251	0	2.24658	2.29114	2.4539	2.9	3.04478	1.81928
chr1	86350925	86351722	ODF2L	1	-	86350925	86351722	NA	1	798	0	1.81818	2.26012	2.06667	1.7529	2.06542	1.37563
chr1	86903397	86914076	2017-09-15	1	-	86903397	86914076	NA	2	52,49	0,10631	17.4308	14.1612	23.2598	10.5878	20.6923	25.7078
chr1	88982546	88982996	RBMXL1	1	-	88982546	88982996	NA	1	451	0	5.55692	7.57117	4.86957	8.01546	9.80711	12.7238
chr1	88983294	88983595	RBMXL1	1	-	88983294	88983595	NA	1	302	0	4.89231	4.048	4.27179	5.81731	10.2147	4.55072
chr1	88983693	88983794	RBMXL1	1	-	88983693	88983794	NA	1	102	0	3.14366	1.87234	3.25161	1.81034	5.57812	3.77011
chr1	88988277	88992761	RBMXL1	1	-	88988277	88992761	NA	2	75177	0,4308	4.62222	4.92381	3.44615	5.16667	8.05	9.01587
chr1	89108173	89110250	GBP2	1	-	89108173	89110250	NA	3	119,194,87	0,1504,1991	7.93952	7.89706	3.55155	9.7931	6.2963	2.96333
chr1	89114034	89114184	GBP2	1	-	89114034	89114184	NA	1	151	0	4.01923	4.39024	2.94907	6.27027	9.13043	2.7619
chr1	89262229	89263807	GBP5	1	-	89262229	89263807	NA	3	173,103,72	0,454,1507	2	2.6	5.83039	9.70077	6.08889	6.63399
chr1	89993507	89993945	GEMIN8P4	1	-	89993507	89993945	NA	1	439	0	1.15094	2.02256	2.20022	1.83182	2.78706	2.32653
chr1	92297434	92298959	GLMN	1	-	92297434	92298959	NA	3	96,69,35	0,527,1491	7.92	13.3333	6.81818	12.0333	6.22222	7.875
chr1	93567293	93567740	BCAR3	1	-	93567293	93567740	NA	2	199,1	0,447	4.23077	4.58824	4.66667	2.03448	1.77273	2.47619
chr1	93869902	93870740	DNTTIP2	1	-	93869902	93870740	NA	2	43,58	0,781	0.567364	0.568636	0.658553	0.793388	0.578287	0.840724
chr1	93870789	93873198	DNTTIP2	1	-	93870789	93873198	NA	3	4,165,80	0,1283,2330	0.855654	0.8253	0.949222	0.827013	0.915354	0.924457
chr1	93876309	93877398	DNTTIP2	1	-	93876309	93877398	NA	1	1090	0	1.29094	1.38596	1.37802	1.33666	1.26567	1.29888
chr1	93877694	93879157	DNTTIP2	1	-	93877694	93879157	NA	2	169,81	0,1383	1.33381	1.17316	1.39083	1.16284	1.52442	1.23872
chr1	94657533	94657829	LINC01057	1	-	94657533	94657829	NA	1	297	0	0.454545	0.953368	0.361257	0.524324	0.392857	0.609756
chr1	95163614	95163763	LOC101928118	1	-	95163614	95163763	NA	1	150	0	1.16667	1.24242	0.431373	0.666667	1.64706	2.04
chr1	95164108	95164257	LOC101928118	1	-	95164108	95164257	NA	1	150	0	2	2.51852	1.10215	0.716867	2.13636	3.60714
chr1	95164405	95164554	LOC101928118	1	-	95164405	95164554	NA	1	150	0	6	5.5	1.05	0.678571	3	3.75
chr1	99708900	99709000	FRRS1	1	-	99708900	99709000	NA	1	101	0	11.3636	14.9808	10.4694	5.97059	8.84848	16.125
chr1	100874056	100874256	EXTL2	1	-	100874056	100874256	NA	1	201	0	7.37931	8.48214	7.2971	4.8797	7.61905	6
chr1	100877477	100877825	EXTL2	1	-	100877477	100877825	NA	1	349	0	7.55102	4.88571	5.7	5.82637	6.03125	7.22222
chr1	100990356	100992654	DPH5	1	-	100990356	100992654	NA	2	276,18	0,2281	8.18182	8.47792	6.25293	8.4433	10.0405	17.5115
chr1	108136520	108136771	SLC25A24	1	-	108136520	108136771	NA	1	252	0	27.8816	14.5833	12.6151	14.5077	24.7887	29.4194
chr1	108200057	108200158	SLC25A24	1	-	108200057	108200158	NA	1	102	0	8.125	12.5	20.5833	10.7532	29	54.2857
chr1	108932304	108934627	CLCC1	1	-	108932304	108934627	NA	2	198,3	0,2321	5.10625	5	6.07857	3.75949	8.5	6.99187
chr1	108934726	108937161	CLCC1	1	-	108934726	108937161	NA	2	217,85	0,2351	4.76377	5.15964	7.15665	3.68657	9.05426	9.81481
[truncated: 16,281 more rows]
